# Supplementary material for: Genome sequencing is critical for forecasting outcomes following congenital cardiac surgery
Source: Nat Commun. 2025 Jul 10;16:6365. doi: 10.1038/s41467-025-61625-0 (PMC12246213; doi:10.1038/s41467-025-61625-0)
Supplement: Supplementary file 3 — Supplementary Data [file 41467_2025_61625_MOESM3_ESM.xlsx]

## Sheet: SD1. de novo and dominant dGVs
Supplementary Data 1. de novo and dominant damaging genetic variants identified by GEM in CHD patients.
Blinded ID	Gene	Transcript	Variant	Effect	Denovo(gnomAD)	GEM score	ClinVar	Genelist	Predicted Phenotype	Fyler Descriptors
1-06347	ACTB	ENST00000331789	7:5568089:C>T	missense variant	1(0.0000)	3.317	pathogenic	SIG	OTH	CHARGE SYNDROME, TRICUSPID ATRESIA WITH PULMONARY STENOSIS OR SMALL VSD TYPE IB
1-06528	ACTB	ENST00000331789	7:5568826:AG>A	frameshift variant	1(0.0000)	1.049	not listed	SIG	OTH	ATRIAL SEPTAL DEFECT SECUNDUM, LEFT AORTIC ARCH WITH NORMAL BRANCHING PATTERN
1-04844	ANK2	ENST00000357077	4:114279286:C>A	stop gained	1(0.0000)	1.115	not listed		LVO	COARCTATION OF THE AORTA SIMPLE ISOLATED , LEFT AORTIC ARCH WITH NORMAL BRANCHING PATTERN, SUPRAVENTRICULAR TACHYCARDIA PAROXYSMAL ATRIAL TACHYCARDIA
1-13009	ANKRD11	ENST00000301030	16:89349922:C>A	stop gained	1(0.0000)	1.181	not listed		LVO	AORTIC ARCH HYPOPLASIA, COARCTATION OFF THE AORTA, COMPLETE COMMON ATRIOVENTRICULAR CANAL, PARACHUTE MITRAL VALVE, UNBALANCED COMPLETE ATRIOVENTRICULAR CANAL RIGHT DOMINANT
1-04638	ARID1B	ENST00000346085	6:157469898:C>T	stop gained	1(0.0000)	3.478	pathogenic	CHR	LVO	AORTIC ATRESIA, HYPOPLASTIC LEFT HEART SYNDROME, LEFT SUPERIOR VENA CAVA CONNECTING TO THE CORONARY SINUS, MITRAL ATRESIA, SINO SEPTAL DEFECT
1-04603	ASXL1	ENST00000375687	20:31024758:C>T	stop gained	1(0.0000)	3.32	pathogenic	CHR	OTH	ANOMALOUS ORIGIN OF LEFT CORONARY ARTERY FROM PULMONARY ARTERY
1-03209	BRAF	ENST00000288602	7:140477807:C>T	missense variant	1(0.0000)	3.646	pathogenic	CHD	OTH	LEFT VENTRICULAR HYPERTROPHY, LV OUTFLOW TRACT OBSTRUCTION SEPTAL HYPERTOPHY, MULTIPLE ATRIAL SEPTAL DEFECTS, THICKENED AORTIC VALVE CUSP S
1-04546	CACNA1C	ENST00000347598	12:2742879:G>T	splice donor variant	1(0.0000)	1.021	not listed	CHD	CTD	AORTIC STENOSIS SUBVALVAR DISCRETE MEMBRANEOUS, COARCTATION OFF THE AORTA, VENTRICULAR SEPTAL DEFECT MEMBRANOUS, VENTRICULAR SEPTAL DEFECT MUSCULAR TRABECULAR ANTERIOR
1-00836	CDK13	ENST00000181839	7:40027716:C>A	stop gained	1(0.0000)	1.085	not listed		LVO	AORTIC ATRESIA, CONGENITAL MITRAL VALVE ABNORMALITY, HYPOPLASIA ASCENDING AORTA, HYPOPLASTIC LEFT HEART SYNDROME, HYPOPLASTIC LEFT VENTRICLE SUBNORMAL CAVITY VOLUME , LEFT AORTIC ARCH WITH NORMAL BRANCHING PATTERN, TUBULAR HYPOPLASIA OF AORTA WITH COARCTATION
1-00015	CDK8	ENST00000381527	13:26978145:C:T	missense variant	1(0.0000)	1.031	not listed	NOTCH	LVO	AORTIC ATRESIA, HYPOPLASIA ASCENDING AORTA, HYPOPLASTIC AORTIC ISTHMUS, HYPOPLASTIC LEFT HEART SYNDROME, HYPOPLASTIC LEFT VENTRICLE SUBNORMAL CAVITY VOLUME , MITRAL STENOSIS
1-01111	CHD7	ENST00000423902	8:61761073:G>C	splice acceptor variant	1(0.0000)	3.259	pathogenic	CHR, HHE, CHD	CTD	CORONARY BRANCHING ANOMALOUS LEFT, DILATED LEFT ATRIUM, DOUBLE OUTLET LEFT VENTRICLE SUBAORTIC VENTRICULAR SEPTAL DEFECT, LEFT AORTIC ARCH WITH NORMAL BRANCHING PATTERN, PATENT DUCTUS ARTERIOSUS, PATENT FORAMEN OVALE, PULMONARY STENOSIS VALVAR, RIGHT VENTRICULAR OUTFLOW OBSTRUCTION DUE TO ABNORMAL MUSCLE BAND S , VENTRICULAR SEPTAL DEFECT MALALIGNMENT, VENTRICULAR SEPTAL DEFECT SINGLE, VENTRICULA…
1-02038	CHD7	ENST00000423902	8:61773657:C>G	stop gained	1(0.0000)	1.156	not listed	CHR, HHE, CHD	CTD	PULMONARY STENOSIS VALVAR
1-06762	CHD7	ENST00000423902	8:61768672:C>T	stop gained	1(0.0000)	1.233	not listed	CHR, HHE, CHD	LVO	ABERRANT RIGHT SUBCLAVIAN ARTERY, AORTIC ATRESIA, HYPOPLASTIC LEFT HEART SYNDROME, MITRAL ATRESIA
1-06883	CHD7	ENST00000423902	8:61757601:C>A,T	stop gained	1(0.0000)	3.413	pathogenic	CHR, HHE, CHD	CTD	TETRALOGY OF FALLOT WITH PULMONARY ATRESIA
1-07407	CHD7	ENST00000423902	8:61765059:G>A	stop gained, splice region variant	1(0.0000)	1.243	not listed	CHR, HHE, CHD	OTH	COMPLETE COMMON ATRIOVENTRICULAR CANAL, PULMONARY ATRESIA CONGENITAL, RIGHT AORTIC ARCH, VENTRICULAR SEPTAL DEFECT MULTIPLE, VENTRICULAR SEPTAL DEFECT MUSCULAR
1-10974	CHD7	ENST00000423902	8:61763105:C>T	stop gained	1(0.0000)	3.442	pathogenic	CHR, HHE, CHD	LVO	COARCTATION OFF THE AORTA, VENTRICULAR SEPTAL DEFECT
1-05545	CHN1	ENST00000409900	2:175711637:G>C	missense variant	1(0.0000)	1.162	not listed		HTX	L LOOP CORRECTED TGA WITH VENTRICULAR SEPTAL DEFECT AND PULMONARY STENOSIS 1, L LOOP CORRECTED TRANSPOSITION OF THE GREAT ARTERIES, L LOOP TRANSPOSITION OF THE GREAT ARTERIES WITH VENTRICULAR SEPTAL DEFECT, PULMONARY STENOSIS, VENTRICULAR INVERSION L LOOP VENTRICLES , VENTRICULAR SEPTAL DEFECT MUSCULAR
1-05159	COL6A3	ENST00000295550	2:238257296:C>G	missense variant	1(0.0000)	2.46	likely pathogenic	SIG, TGFB	LVO	AORTIC ATRESIA, CORONARY CAMERAL FISTULAE TO LEFT VENTRICLE IN HYPOPLASTIC LEFT HEART SYNDROME, HYPOPLASTIC LEFT HEART SYNDROME, HYPOPLASTIC MITRAL VALVE, LEFT AORTIC ARCH WITH NORMAL BRANCHING PATTERN
1-09585	CREBBP	ENST00000262367	16:3778821:G>T	stop gained	1(0.0000)	1.16	not listed	CHR, WNT, NOTCH, CHD	LVO	AORTIC STENOSIS SUBVALVAR, AORTIC STENOSIS VALVAR, ATRIAL SEPTAL DEFECT SECUNDUM, BICOMMISSURAL AORTIC VALVE, COARCTATION OFF THE AORTA, DOUBLE OUTLET RIGHT VENTRICLE VENTRICULAR DEFECT UNCOMMITTED REMOTE , VENTRICULAR SEPTAL DEFECT MUSCULAR POSTERIOR INLET
1-07319	CSNK2A1	ENST00000217244	20:489123:C>T	missense variant	1(0.0000)	1.25	not listed	WNT	LVO	AORTIC STENOSIS SUBVALVAR DISCRETE MEMBRANEOUS, BICOMMISSURAL AORTIC VALVE, COARCTATION OF THE AORTA SIMPLE ISOLATED , VENTRICULAR SEPTAL DEFECT MUSCULAR
1-02828	CTNNB1	ENST00000349496	3:41277216:AG>A	frameshift variant, splice region variant	1(0.0000)	1.234	not listed	CHR, WNT, CIL	OTH	PARTIALLY ANOMALOUS PULMONARY VEINS, SINUS VENOSUS SEPTAL DEFECT SUPERIOR TYPE
1-06579	CTNNB1	ENST00000349496	3:41280659:T>G	stop gained	1(0.0000)	1.28	not listed	CHR, WNT, CIL	OTH	DILATED TRICUSPID VALVE ANNULUS, PATENT FORAMEN OVALE, TRICUSPID REGURGITATION NEONATAL
1-06804	DDR2	ENST00000367922	1:162746131:C>T	missense variant	1(0.0000)	2.293	pathogenic	TGFB	CTD	HYPOPLASTIC MAIN PULMONARY ARTERY, HYPOPLASTIC PULMONARY ANNULUS, PULMONARY STENOSIS SUBVALVAR, PULMONARY STENOSIS VALVAR, TETRALOGY OF FALLOT
1-13318	DMXL2	ENST00000543779	15:51773461:AACTTCCATTGCCATC>A	inframe deletion	1(0.0000)	1.824	pathogenic		CTD	PATENT FORAMEN OVALE, TETRALOGY OF FALLOT WITH PULMONARY ATRESIA
1-10394	DUSP6	ENST00000279488	12:89745652:G>T	missense variant	1(0.0000)	1.381	not listed	SIG	LVO	AORTIC ARCH HYPOPLASIA, AORTIC ATRESIA, HYPOPLASIA ASCENDING AORTA, HYPOPLASTIC LEFT HEART SYNDROME, HYPOPLASTIC LEFT VENTRICLE SUBNORMAL CAVITY VOLUME , MITRAL ATRESIA, PARTIALLY ANOMALOUS PULMONARY VEINS
1-07720	EED	ENST00000351625	11:85956339:T>C	missense variant	1(0.0000)	1.418	not listed	CHD	OTH	ATRIAL SEPTAL DEFECT SECUNDUM
1-09386	EEF2	ENST00000309311	19:3982893:T>C	missense variant	1(0.0000)	1.233	not listed		LVO	COARCTATION OFF THE AORTA
1-02838	EFTUD2	ENST00000426333	17:42930941:C>T	missense variant	1(0.0000)	1.371	not listed		LVO	AORTIC ARCH HYPOPLASIA, COARCTATION OFF THE AORTA, VENTRICULAR SEPTAL DEFECT MULTIPLE, VENTRICULAR SEPTAL DEFECT MUSCULAR, VENTRICULAR SEPTAL DEFECT MUSCULAR POSTERIOR INLET
1-10010	EFTUD2	ENST00000426333	17:42960506:TA>T	frameshift variant	1(0.0000)	1.283	not listed		HTX	ACYANOTIC CONGENITAL HEART DISEASE, ATRIAL SEPTAL DEFECT SECUNDUM, DEXTROCARDIA, PATENT DUCTUS ARTERIOSUS, TOTALLY ANOMALOUS PULMONARY VENOUS RETURN CORONARY SINUS, TUBULAR HYPOPLASIA OF AORTA WITH COARCTATION, UNOBSTRUCTED TOTALLY ANOMALOUS PULMONARY VENOUS RETURN
1-13606	EHMT1	ENST00000460843	9:140611167:G>A	missense variant	1(0.0000)	1.103	not listed	CHR, CHD	OTH	PATENT FORAMEN OVALE
1-05211	ELN	ENST00000358929	7:73475454:A>T	stop gained	1(0.0000)	1.388	not listed	TGFB, CHD	OTH	AORTIC STENOSIS SUPRAVALVAR, LEFT AORTIC ARCH WITH NORMAL BRANCHING PATTERN, PULMONARY ARTERY STENOSIS
1-02464	EP300	ENST00000263253	22:41564490:TC>T	frameshift variant	1(0.0000)	1.055	not listed	CHR, WNT, NOTCH, CHD	OTH	ABERRANT RIGHT SUBCLAVIAN ARTERY, AORTIC ARCH HYPOPLASIA, LEFT SUPERIOR VENA CAVA CONNECTING TO THE CORONARY SINUS, LEFT SIDED DESCENDING AORTA, RIGHT AORTIC ARCH WITH ABNORMAL BRANCHING PATTERN, RIGHT SUPERIOR VENA CAVA CONNECTING TO THE RIGHT ATRIUM, VASCULAR RING
1-00164	FCGR2B	ENST00000358671	1:161642990:C>T	missense variant	1(0.0000)	1.08	not listed		LVO	AORTIC STENOSIS, ENDOCARDIAL FIBROELASTOSIS, HYPOPLASTIC AORTIC ANNULUS, HYPOPLASTIC AORTIC ISTHMUS, HYPOPLASTIC LEFT HEART SYNDROME, HYPOPLASTIC LEFT VENTRICLE SUBNORMAL CAVITY VOLUME , MITRAL STENOSIS, RESTRICTIVE PATENT FORAMEN OVALE, UNICOMMISSURAL AORTIC VALVE
1-07507	FH	ENST00000366560	1:241671941:T>C	missense variant	1(0.0000)	1.959	pathogenic		OTH	ATRIAL SEPTAL DEFECT SECUNDUM, LEFT AORTIC ARCH WITH NORMAL BRANCHING PATTERN, LEFT SUPERIOR VENA CAVA CONNECTING TO THE CORONARY SINUS, RIGHT SUPERIOR VENA CAVA CONNECTING TO THE RIGHT ATRIUM
1-05766	FLI1	ENST00000527786	11:128638066:G>A	missense variant	1(0.0000)	1.441	not listed		OTH	ABERRANT RIGHT SUBCLAVIAN ARTERY, CROSSED PULMONARY ARTERIES, DOUBLE AORTIC ARCH RIGHT ARCH DOMINANT
1-00132	FLRT3	ENST00000378053	20:14307826:T>A	missense variant	1(0.0000)	1.014	not listed	SIG	CTD	BILATERAL SUBARTERIAL CONUS, CORONARY ARTERY ANOMALY LEFT, DOUBLE OUTLET RIGHT VENTRICLE VENTRICULAR DEFECT COMMITTED TO AORTA, HYPOPLASTIC PULMONARY ANNULUS, LEFT AORTIC ARCH, PULMONARY STENOSIS SUBVALVAR, VENTRICULAR SEPTAL DEFECT MALALIGNMENT
1-05492	FLRT3	ENST00000378053	20:14307018:C>T	missense variant	1(0.0000)	1.112	not listed	SIG	LVO	COARCTATION OFF THE AORTA, VENTRICULAR SEPTAL DEFECT MUSCULAR TRABECULAR MIDVENTRICULAR
1-09699	FLRT3	ENST00000378053	20:14306742:G>C	missense variant	1(0.0000)	1.014	not listed	SIG	OTH	ATRIAL SEPTAL DEFECT SECUNDUM, DOUBLE AORTIC ARCH RIGHT ARCH DOMINANT, LEFT SUPERIOR VENA CAVA CONNECTING TO THE CORONARY SINUS, LEFT SUPERIOR VENA CAVA NON COMMUNICATING WITH RIGHT SUPERIOR VENA CAVA, RIGHT SUPERIOR VENA CAVA CONNECTING TO THE RIGHT ATRIUM, VASCULAR RING
1-00788	FLT4	ENST00000261937	5:180057229:CG>C	frameshift variant	1(0.0000)	1.059	not listed	SIG	CTD	LEFT AORTIC ARCH, PATENT DUCTUS ARTERIOSUS RIGHT SIDED, RETRO AORTIC INNOMINATE VEIN, TETRALOGY OF FALLOT WITH PULMONARY ATRESIA
1-06214	FOS	ENST00000303562	14:75746760:A>G	missense variant	1(0.0000)	1.439	not listed	SIG	CTD	DILATED AORTIC ROOT, HYPOPLASTIC LEFT PULMONARY ARTERY, HYPOPLASTIC MAIN PULMONARY ARTERY, HYPOPLASTIC RIGHT PULMONARY ARTERY, LEFT AORTIC ARCH WITH NORMAL BRANCHING PATTERN, PARTIALLY ANOMALOUS PULMONARY VEINS, PULMONARY ATRESIA CONGENITAL, TETRALOGY OF FALLOT WITH PULMONARY ATRESIA AND MULTIPLE AORTOPULMONARY COLLATERALS
1-04752	FOXC1	ENST00000380874	6:1611975:C>T	missense variant	1(0.0000)	1.093	not listed	CHD	LVO	AORTIC STENOSIS VALVAR, ATRIAL SEPTAL DEFECT SECUNDUM, HYPOPLASTIC LEFT HEART SYNDROME, MITRAL STENOSIS, TUBULAR HYPOPLASIA OF AORTA WITH COARCTATION
1-09386	FOXF1	ENST00000262426	16:86544850:GGGCGGCTGC>G	inframe deletion	1(0.0000)	1.064	not listed	CHD	LVO	COARCTATION OFF THE AORTA
1-04818	GABRD	ENST00000378585	1:1961489:T>C	missense variant	1(0.0000)	1.313	not listed		LVO	AORTIC ATRESIA, HYPOPLASTIC LEFT HEART SYNDROME, HYPOPLASTIC LEFT VENTRICLE SUBNORMAL CAVITY VOLUME , MITRAL ATRESIA, TUBULAR HYPOPLASIA OF THE AORTIC ARCH
1-06541	GABRD	ENST00000378585	1:1961432:G>C	missense variant	1(0.0000)	1.208	not listed		CTD	ATRIAL SEPTAL DEFECT SECUNDUM, CYANOTIC CONGENITAL HEART DISEASE, D LOOP TRANSPOSITION OF THE GREAT ARTERIES, DOUBLE OUTLET RIGHT VENTRICLE, LEFT SUPERIOR VENA CAVA CONNECTING TO THE CORONARY SINUS, PULMONARY STENOSIS SUBVALVAR, PULMONARY STENOSIS VALVAR, SINGLE VENTRICLE WITH UNBALANCED ATRIOVENTRICULAR CANAL DEFECT, UNBALANCED COMPLETE ATRIOVENTRICULAR CANAL RIGHT DOMINANT
1-00792	GATA4	ENST00000532059	8:11566422:C>T	stop gained	1(0.0000)	1.117	not listed	CHD	CTD	ATRIAL SEPTAL DEFECT SECUNDUM, PULMONARY STENOSIS VALVAR, VENTRICULAR SEPTAL DEFECT MEMBRANOUS
1-00240	GCK	ENST00000345378	7:44184850:C>T	missense variant	1(0.0000)	1.407	not listed		HTX	ATRIAL INVERSION SITUS INVERSUS OF THE ATRIA , ATRIAL SEPTAL DEFECT SECUNDUM, D LOOP CORRECTED TRANSPOSITION OF THE GREAT ARTERIES, DEXTROCARDIA, INFERIOR VENA CAVA LEFT SIDED, LEFT SUPERIOR VENA CAVA CONNECTING TO THE RIGHT ATRIUM, PULMONARY STENOSIS, RIGHT AORTIC ARCH, RIGHT SUPERIOR VENA CAVA ABSENT, SITUS INVERSUS TOTALIS, VENTRICULAR SEPTAL DEFECT ECD TYPE
1-00057	GJA1	ENST00000282561	6:121768138:C>G	missense variant	1(0.0000)	1.094	not listed	CHD	CTD	LEFT AORTIC ARCH, VENTRICULAR SEPTAL DEFECT MEMBRANOUS
1-03494	GNE	ENST00000396594	9:36246160:G>A	missense variant	1(0.0000)	2.531	pathogenic		LVO	AORTIC ATRESIA, HYPOPLASIA ASCENDING AORTA, HYPOPLASTIC LEFT HEART SYNDROME, HYPOPLASTIC LEFT VENTRICLE SUBNORMAL CAVITY VOLUME , MALPOSITIONED ATRIAL SEPTUM WITH OR WITHOUT PAPVC , MITRAL ATRESIA, TUBULAR HYPOPLASIA OF AORTA WITH COARCTATION
1-07439	HESX1	ENST00000295934	3:57233929:C>G	missense variant	1(0.0000)	2.288	pathogenic		CTD	ATRIAL SEPTAL DEFECT SECUNDUM, COARCTATION OFF THE AORTA, VENTRICULAR SEPTAL DEFECT, VENTRICULAR SEPTAL DEFECT MEMBRANOUS
1-05330	HIRA	ENST00000263208	22:19376070:CAT>C	frameshift variant	1(0.0000)	1.836	not listed	CHR	LVO	HYPOPLASTIC LEFT HEART SYNDROME, RESTRICTIVE PATENT FORAMEN OVALE
1-02626	ITGA8	ENST00000378076	10:15686209:C>T	missense variant	1(0.0000)	2.59	pathogenic	TGFB	LVO	AORTIC STENOSIS SUBVALVAR DISCRETE MEMBRANEOUS, PATENT DUCTUS ARTERIOSUS, PATENT FORAMEN OVALE, VENTRICULAR SEPTAL DEFECT MEMBRANOUS
1-05757	ITGA8	ENST00000378076	10:15720763:GCCTT>G	frameshift variant	1(0.0000)	1.232	not listed	TGFB	CTD	ABERRANT RIGHT SUBCLAVIAN ARTERY, BICUSPID PULMONARY VALVE, LEFT AORTIC ARCH WITH ABNORMAL BRANCHING PATTERN, PULMONARY STENOSIS, PULMONARY STENOSIS SUBVALVAR, PULMONARY STENOSIS VALVAR, TETRALOGY OF FALLOT
1-00276	JAG1	ENST00000254958	20:10653460:GCAGGGCC>G	frameshift variant	1(0.0000)	1.135	not listed	NOTCH, CHD	CTD	ABERRANT RIGHT SUBCLAVIAN ARTERY, HYPOPLASTIC LEFT PULMONARY ARTERY, HYPOPLASTIC MAIN PULMONARY ARTERY, HYPOPLASTIC RIGHT PULMONARY ARTERY, LEFT AORTIC ARCH WITH ABNORMAL BRANCHING PATTERN, PULMONARY STENOSIS LEFT, PULMONARY STENOSIS RIGHT, TETRALOGY OF FALLOT, VENTRICULAR SEPTAL DEFECT MALALIGNMENT
1-01693	JAG1	ENST00000254958	20:10626717:TCA>T	stop gained, frameshift variant	1(0.0000)	3.501	pathogenic	NOTCH, CHD	CTD	HYPOPLASTIC LEFT PULMONARY ARTERY, HYPOPLASTIC RIGHT PULMONARY ARTERY, LEFT AORTIC ARCH WITH NORMAL BRANCHING PATTERN, PULMONARY ATRESIA CONGENITAL, SINGLE CORONARY FROM THE RIGHT FACING CUSP, SUPERIOR VENA CAVAL ANOMALY, TETRALOGY OF FALLOT WITH PULMONARY ATRESIA, VENTRICULAR SEPTAL DEFECT MALALIGNMENT
1-02811	JAG1	ENST00000254958	20:10653429:CG>C	frameshift variant	1(0.0000)	1.072	not listed	NOTCH, CHD	LVO	HYPOPLASTIC LEFT HEART SYNDROME, LEFT SUPERIOR VENA CAVA CONNECTING TO THE CORONARY SINUS
1-07195	JMJD1C	ENST00000399262	10:64974747:C>T	missense variant	1(0.0000)	1.334	not listed	CHR	OTH	DOUBLE AORTIC ARCH BALANCED ARCHES, PATENT DUCTUS ARTERIOSUS RIGHT SIDED
1-06448	KCNJ8	ENST00000240662	12:21926504:C>T	missense variant	1(0.0000)	1.642	not listed		AVC	BALANCED TRANSITIONAL ATRIOVENTRICULAR CANAL, CLEFT MITRAL VALVE, LEFT SUPERIOR VENA CAVA CONNECTING TO THE CORONARY SINUS, PULMONARY STENOSIS SUBVALVAR, PULMONARY STENOSIS VALVAR, RIGHT CORONARY ARTERY ARISING FROM THE LEFT SINUS OF VALSALVA
1-02058	KCNQ1	ENST00000155840	11:2591912:G>A	missense variant	1(0.0000)	2.236	pathogenic	CHD	CTD	DOUBLE CHAMBERED RIGHT VENTRICLE, VENTRICULAR SEPTAL DEFECT MEMBRANOUS
1-05657	KISS1R	ENST00000234371	19:920021:T>C	missense variant	1(0.0000)	1.212	not listed		LVO	AORTIC ATRESIA, CORONARY CAMERAL FISTULAE TO LEFT VENTRICLE IN HYPOPLASTIC LEFT HEART SYNDROME, HYPOPLASTIC LEFT HEART SYNDROME, MITRAL STENOSIS VALVAR
1-01768	KIT	ENST00000288135	4:55524249:G>GTGG	splice donor variant	1(0.0000)	1.1	not listed	SIG	LVO	AORTIC ATRESIA, HYPOPLASTIC LEFT HEART SYNDROME, HYPOPLASTIC LEFT VENTRICLE SUBNORMAL CAVITY VOLUME , LEFT SUPERIOR VENA CAVA CONNECTING TO THE CORONARY SINUS, MITRAL ATRESIA, TUBULAR HYPOPLASIA OF AORTA WITH COARCTATION
1-00054	KMT2D	ENST00000301067	12:49435286:C>CA	frameshift variant	1(0.0000)	1.011	not listed	CHR, WNT, CHD	LVO	AORTIC ATRESIA, ATRIAL SEPTAL DEFECT SECUNDUM, HYPOPLASTIC LEFT HEART SYNDROME, HYPOPLASTIC LEFT VENTRICLE SUBNORMAL CAVITY VOLUME , MITRAL ATRESIA, TUBULAR HYPOPLASIA OF AORTA WITH COARCTATION
1-00596	KMT2D	ENST00000301067	12:49438004:CA>C	frameshift variant	1(0.0000)	3.427	likely pathogenic	CHR, WNT, CHD	LVO	AORTIC ATRESIA, DOUBLE AORTIC ARCH LEFT ARCH DOMINANT, HYPOPLASTIC LEFT HEART SYNDROME, MITRAL ATRESIA
1-02566	KMT2D	ENST00000301067	12:49420016:CTT>C	frameshift variant	1(0.0000)	3.435	likely pathogenic	CHR, WNT, CHD	LVO	AORTIC ARCH HYPOPLASIA, BICOMMISSURAL AORTIC VALVE, COARCTATION OFF THE AORTA, CONGENITAL MITRAL VALVE ABNORMALITY, PATENT FORAMEN OVALE, VENTRICULAR SEPTAL DEFECT MUSCULAR
1-02838	KMT2D	ENST00000301067	12:49436629:G>A	stop gained	1(0.0000)	3.389	pathogenic	CHR, WNT, CHD	LVO	AORTIC ARCH HYPOPLASIA, COARCTATION OFF THE AORTA, VENTRICULAR SEPTAL DEFECT MULTIPLE, VENTRICULAR SEPTAL DEFECT MUSCULAR, VENTRICULAR SEPTAL DEFECT MUSCULAR POSTERIOR INLET
1-03948	KMT2D	ENST00000301067	12:49418361:C>T	missense variant, splice region variant	1(0.0000)	2.655	pathogenic	CHR, WNT, CHD	LVO	AORTIC ARCH HYPOPLASIA, ATRIAL SEPTAL DEFECT, DOUBLE OUTLET RIGHT VENTRICLE, HYPOPLASTIC AORTIC ISTHMUS, HYPOPLASTIC LEFT VENTRICLE SUBNORMAL CAVITY VOLUME , LEFT SUPERIOR VENA CAVA NON COMMUNICATING WITH RIGHT SUPERIOR VENA CAVA, MITRAL ATRESIA
1-05572	KMT2D	ENST00000301067	12:49425896:G>A	stop gained	1(0.0000)	3.503	pathogenic	CHR, WNT, CHD	LVO	BICOMMISSURAL AORTIC VALVE, COARCTATION OFF THE AORTA, CONGENITAL MITRAL VALVE ABNORMALITY, HYPOPLASTIC AORTIC ANNULUS, HYPOPLASTIC LEFT VENTRICLE SUBNORMAL CAVITY VOLUME , HYPOPLASTIC MITRAL VALVE, MITRAL STENOSIS, VENTRICULAR SEPTAL DEFECT MUSCULAR TRABECULAR ANTERIOR
1-07473	KMT2D	ENST00000301067	12:49427848:A>T	splice donor variant	1(0.0000)	1.163	not listed	CHR, WNT, CHD	OTH	CARDIOMYOPATHY LEFT VENTRICULAR NONCOMPACTION, LEFT AORTIC ARCH WITH NORMAL BRANCHING PATTERN, VENTRICULAR SEPTAL DEFECT MUSCULAR
1-08173	KMT2D	ENST00000301067	12:49424686:TGTTTCAGCA>T	stop gained, inframe deletion	1(0.0000)	3.257	pathogenic	CHR, WNT, CHD	CTD	VENTRICULAR SEPTAL DEFECT MEMBRANOUS, VENTRICULAR SEPTAL DEFECT SINGLE
1-08730	KMT2D	ENST00000301067	12:49420213:C>T	missense variant	1(0.0000)	2.989	pathogenic	CHR, WNT, CHD	CTD	ATRIAL SEPTAL DEFECT SECUNDUM, PULMONARY STENOSIS VALVAR, SINGLE VENTRICLE COMPRISED OF MOSTLY LEFT VENTRICLE, TRICUSPID STENOSIS, VENTRICULAR SEPTAL DEFECT SUBPULMONARY OR CONAL
1-10799	KMT2D	ENST00000301067	12:49424741:G>A	stop gained	1(0.0000)	3.386	pathogenic	CHR, WNT, CHD	LVO	HYPOPLASTIC LEFT HEART SYNDROME
1-12480	KMT2D	ENST00000301067	12:49448767:G>C	stop gained	1(0.0000)	1.192	not listed	CHR, WNT, CHD	LVO	ATRIAL SEPTAL DEFECT SECUNDUM, HYPOPLASTIC LEFT HEART SYNDROME
1-01815	KRIT1	ENST00000394507	7:91844055:C>T	missense variant	1(0.0000)	1.402	not listed		CTD	D LOOP TRANSPOSITION OF THE GREAT ARTERIES WITH VENTRICULAR SEPTAL DEFECT AND LEFT VENTRICULAR OUTFLOW TRACT OBSTRUCTION, DISCONTINUITY OF PULMONARY ARTERIES, LEFT PULMONARY ARTERY ABNORMALITY, LEFT SUPERIOR VENA CAVA CONNECTING TO THE CORONARY SINUS, PULMONARY ATRESIA CONGENITAL, RIGHT AORTIC ARCH
1-07720	LMX1B	ENST00000355497	9:129456093:T>TGAGCCG	inframe insertion	1(0.0000)	1.168	not listed		OTH	ATRIAL SEPTAL DEFECT SECUNDUM
1-02437	LZTR1	ENST00000215739	22:21344765:G>A	missense variant	1(0.0000)	2.577	pathogenic	HHE	HTX	DEXTROCARDIA, DYSPLASTIC PULMONARY VALVE, HETEROTAXY SYNDROME, PULMONARY STENOSIS SUPRAVALVAR, PULMONARY VALVE ABNORMALITY
1-03213	MAPK1	ENST00000215832	22:22142602:A>C	missense variant	1(0.0000)	1.061	not listed	SIG	CTD	DOUBLE AORTIC ARCH RIGHT ARCH DOMINANT LEFT ARCH PATENT, VASCULAR RING
1-10631	MEIS2	ENST00000561208	15:37184383:A>C	missense variant	1(0.0000)	1.227	not listed		CTD	PATENT FORAMEN OVALE, RIGHT AORTIC ARCH LEFT LIGAMENT, RIGHT AORTIC ARCH WITH MIRROR IMAGE BRANCHING PATTERN, VASCULAR RING
1-04216	MINPP1	ENST00000371996	10:89311972:C>T	missense variant	1(0.0000)	1.038	not listed		LVO	ABNORMAL AORTIC ARCH, AORTIC STENOSIS, HYPOPLASIA ASCENDING AORTA, HYPOPLASTIC AORTIC ANNULUS, HYPOPLASTIC LEFT HEART SYNDROME, HYPOPLASTIC LEFT VENTRICLE SUBNORMAL CAVITY VOLUME , HYPOPLASTIC MITRAL VALVE, PARTIALLY ANOMALOUS PULMONARY VEINS
1-04247	MPL	ENST00000372470	1:43804307:CT>C	frameshift variant	1(0.0000)	1.013	not listed		CTD	ATRIAL SEPTAL DEFECT, BILATERAL SUBARTERIAL CONUS, DOUBLE OUTLET RIGHT VENTRICLE VENTRICULAR DEFECT COMMITTED TO AORTA, HYPOPLASTIC LEFT VENTRICLE SUBNORMAL CAVITY VOLUME , LEFT AORTIC ARCH WITH NORMAL BRANCHING PATTERN, LEFT SUPERIOR VENA CAVA CONNECTING TO THE CORONARY SINUS, MITRAL STENOSIS PARACHUTE MITRAL VALVE, RIGHT SUPERIOR VENA CAVA CONNECTING TO THE RIGHT ATRIUM, TUBULAR HYPOPLASIA OF A…
1-09635	MPL	ENST00000372470	1:43804317:C>T	missense variant	1(0.0000)	2.505	pathogenic		HTX	L LOOP TRANSPOSITION OF THE GREAT ARTERIES WITH VENTRICULAR SEPTAL DEFECT
1-05071	MPO	ENST00000225275	17:56350196:G>A	missense variant	1(0.0000)	1.264	pathogenic		LVO	COARCTATION OFF THE AORTA
1-12767	MRAS	ENST00000289104	3:138116175:C>T	missense variant	1(0.0000)	3.562	likely pathogenic		CTD	ATRIAL SEPTAL DEFECT SECUNDUM, DYSPLASTIC PULMONARY VALVE, LEFT AORTIC ARCH WITH NORMAL BRANCHING PATTERN, PULMONARY STENOSIS VALVAR
1-06541	MSX1	ENST00000382723	4:4862084:C>A	missense variant	1(0.0000)	1.424	pathogenic	CHD	CTD	ATRIAL SEPTAL DEFECT SECUNDUM, CYANOTIC CONGENITAL HEART DISEASE, D LOOP TRANSPOSITION OF THE GREAT ARTERIES, DOUBLE OUTLET RIGHT VENTRICLE, LEFT SUPERIOR VENA CAVA CONNECTING TO THE CORONARY SINUS, PULMONARY STENOSIS SUBVALVAR, PULMONARY STENOSIS VALVAR, SINGLE VENTRICLE WITH UNBALANCED ATRIOVENTRICULAR CANAL DEFECT, UNBALANCED COMPLETE ATRIOVENTRICULAR CANAL RIGHT DOMINANT
1-01358	MYL3	ENST00000395869	3:46902199:C>T	missense variant	1(0.0000)	1.018	not listed		OTH	ATRIAL SEPTAL DEFECT, CHROMOSOME ABNORMALITY DOWNS SYNDROME TRISOMY 21, PATENT DUCTUS ARTERIOSUS, VENTRICULAR SEPTAL DEFECT MEMBRANOUS
1-01338	NAB2	ENST00000300131	12:57483103:G>A	missense variant	1(0.0000)	1.284	not listed	SIG	AVC	CHROMOSOME ABNORMALITY DOWNS SYNDROME TRISOMY 21, CLEFT MITRAL VALVE, OSTIUM PRIMUM ATRIAL SEPTAL DEFECT BALANCED
1-00551	NDUFA4	ENST00000339600	7:10978442:C>T	missense variant	1(0.0000)	1.02	not listed		CTD	LEFT AORTIC ARCH, VENTRICULAR SEPTAL DEFECT MEMBRANOUS
1-10394	NEDD4L	ENST00000400345	18:56058789:A>G	splice region variant, synonymous variant	1(0.0000)	1.019	not listed	TGFB	LVO	AORTIC ARCH HYPOPLASIA, AORTIC ATRESIA, HYPOPLASIA ASCENDING AORTA, HYPOPLASTIC LEFT HEART SYNDROME, HYPOPLASTIC LEFT VENTRICLE SUBNORMAL CAVITY VOLUME , MITRAL ATRESIA, PARTIALLY ANOMALOUS PULMONARY VEINS
1-00298	NF1	ENST00000358273	17:29527583:ACTTGTTCAGT>A	frameshift variant	1(0.0000)	1.001	not listed	HHE, CHD	CTD	CLEFT MITRAL VALVE, HYPOPLASTIC RIGHT VENTRICLE SUBNORMAL CAVITY VOLUME , PATENT FORAMEN OVALE, PULMONARY STENOSIS SUBVALVAR, RIGHT VENTRICULAR OUTFLOW OBSTRUCTION DUE TO ABNORMAL MUSCLE BAND S , TRICUSPID STENOSIS, VENTRICULAR SEPTAL DEFECT MULTIPLE, VENTRICULAR SEPTAL DEFECT MUSCULAR
1-13533	NOTCH1	ENST00000277541	9:139396487:C>T	stop gained	1(0.0000)	1.133	not listed	NOTCH, CIL	CTD	ATRIAL SEPTAL DEFECT SECUNDUM, DOUBLE OUTLET RIGHT VENTRICLE VENTRICULAR DEFECT COMMITTED TO AORTA, HYPOPLASTIC AORTIC ANNULUS, HYPOPLASTIC LEFT VENTRICLE SUBNORMAL CAVITY VOLUME , LEFT SUPERIOR VENA CAVA CONNECTING TO THE CORONARY SINUS, MITRAL ATRESIA
1-02048	NR5A1	ENST00000373588	9:127262847:G>A	missense variant	1(0.0000)	2.263	pathogenic		OTH	ATRIAL SEPTAL DEFECT SECUNDUM, VENTRICULAR SEPTAL DEFECT MUSCULAR POSTERIOR INLET
1-01583	NRAS	ENST00000369535	1:115252230:T>C	missense variant	1(0.0000)	1.24	not listed	TGFB, CHD	LVO	AORTIC STENOSIS SUBVALVAR DISCRETE MEMBRANEOUS
1-01904	NSD1	ENST00000439151	5:176709538:C>T	stop gained	1(0.0000)	3.459	pathogenic	CHR, CHD	OTH	ATRIAL SEPTAL DEFECT SECUNDUM
1-07738	PAFAH1B1	ENST00000397195	17:2583545:G>C	missense variant	1(0.0000)	1.174	not listed	CIL	LVO	AORTIC VALVE REGURGITATION, BICOMMISSURAL AORTIC VALVE RIGHT NON FUSION
1-04216	PBX1	ENST00000420696	1:164769065:C>G	missense variant	1(0.0000)	1.108	not listed		LVO	ABNORMAL AORTIC ARCH, AORTIC STENOSIS, HYPOPLASIA ASCENDING AORTA, HYPOPLASTIC AORTIC ANNULUS, HYPOPLASTIC LEFT HEART SYNDROME, HYPOPLASTIC LEFT VENTRICLE SUBNORMAL CAVITY VOLUME , HYPOPLASTIC MITRAL VALVE, PARTIALLY ANOMALOUS PULMONARY VEINS
1-11802	PBX1	ENST00000420696	1:164789417:C>T	missense variant	1(0.0000)	1.452	not listed		CTD	RIGHT AORTIC ARCH WITH MIRROR IMAGE BRANCHING PATTERN, TETRALOGY OF FALLOT WITH PULMONARY ATRESIA
1-01409	PLN	ENST00000357525	6:118880200:T>G	stop gained	1(0.0000)	3.6	pathogenic		CTD	DOUBLE AORTIC ARCH RIGHT ARCH DOMINANT, VASCULAR RING
1-02327	PROC	ENST00000234071	2:128186299:C>T	missense variant	1(0.0000)	2.248	likely pathogenic	TGFB	CTD	PATENT FORAMEN OVALE, RIGHT AORTIC ARCH WITH MIRROR IMAGE BRANCHING PATTERN, TETRALOGY OF FALLOT
1-05766	PRPF31	ENST00000321030	19:54627154:A>T	missense variant	1(0.0000)	1.005	not listed		OTH	ABERRANT RIGHT SUBCLAVIAN ARTERY, CROSSED PULMONARY ARTERIES, DOUBLE AORTIC ARCH RIGHT ARCH DOMINANT
1-05724	PTEN	ENST00000371953	10:89692940:C>T	missense variant	1(0.0000)	1.253	not listed	CHD	OTH	PARTIALLY ANOMALOUS PULMONARY VEINS, SINUS VENOSUS SEPTAL DEFECT
1-03874	PTPN11	ENST00000351677	12:112910793:G>T	missense variant	1(0.0000)	3	pathogenic	TGFB, CHD	CTD	ATRIAL SEPTAL DEFECT ATYPICAL, PULMONARY STENOSIS VALVAR, SINUS VENOSUS SEPTAL DEFECT INFERIOR TYPE
1-05022	PTPN11	ENST00000351677	12:112915523:A>G	missense variant	1(0.0000)	2.34	pathogenic	TGFB, CHD	CTD	PULMONARY STENOSIS SUBVALVAR, PULMONARY STENOSIS VALVAR
1-00592	RAC1	ENST00000356142	7:6431649:C>T	missense variant	1(0.0000)	1.422	not listed	SIG, WNT	LVO	AORTIC STENOSIS SUBVALVAR, ATRIAL SEPTAL DEFECT SECUNDUM, COARCTATION OFF THE AORTA, MITRAL STENOSIS VALVAR, SUPRAVALVAR MITRAL STENOSIS, VENTRICULAR SEPTAL DEFECT MEMBRANOUS, VENTRICULAR SEPTAL DEFECT MUSCULAR
1-00040	RAF1	ENST00000251849	3:12645681:A>C	missense variant	1(0.0000)	2.46	likely pathogenic	CHD	CTD	ATRIAL SEPTAL DEFECT SECUNDUM, HYPERTROPHIC CARDIOMYOPATHY, HYPERTROPHIC CARDIOMYOPATHY OBSTRUCTIVE, NOONAN SYNDROME, PULMONARY STENOSIS SUBVALVAR, PULMONARY STENOSIS SUPRAVALVAR, PULMONARY STENOSIS VALVAR
1-01061	RAF1	ENST00000251849	3:12645699:G>A	missense variant	1(0.0000)	2.837	pathogenic	CHD	OTH	ATRIAL SEPTAL DEFECT SECUNDUM, DYSPLASTIC PULMONARY VALVE, HYPERTROPHIC CARDIOMYOPATHY OBSTRUCTIVE, LEFT AORTIC ARCH WITH UNKNOWN BRANCHING PATTERN
1-02558	RAF1	ENST00000251849	3:12645687:G>A	missense variant	1(0.0000)	2.91	pathogenic	CHD	OTH	DYNAMIC SUBVALVAR AORTIC STENOSIS
1-11241	RASA2	ENST00000286364	3:141274721:C>G	missense variant	1(0.0000)	1.234	not listed		CTD	RETRO AORTIC INNOMINATE VEIN, RIGHT AORTIC ARCH WITH MIRROR IMAGE BRANCHING PATTERN, TETRALOGY OF FALLOT WITH PULMONARY ATRESIA
1-07080	RIT1	ENST00000368322	1:155874182:G>C	missense variant	1(0.0000)	1.139	not listed	SIG	LVO	HYPOPLASTIC LEFT HEART SYNDROME
1-06678	RREB1	ENST00000379938	6:7229500:GCAATTCAGCTCCAGACACTCA>G	inframe deletion	1(0.0000)	1.139	not listed		CTD	LEFT SUPERIOR VENA CAVA CONNECTING TO THE CORONARY SINUS, PATENT DUCTUS ARTERIOSUS, PULMONARY STENOSIS, RIGHT AORTIC ARCH, RIGHT SUPERIOR VENA CAVA CONNECTING TO THE RIGHT ATRIUM, TETRALOGY OF FALLOT, VATERS VACTERLS SYNDROME
1-01445	SCN4B	ENST00000324727	11:118011980:G>A	missense variant	1(0.0000)	1.969	pathogenic		LVO	ATRIAL SEPTAL DEFECT, HYPOPLASTIC AORTIC ANNULUS, TUBULAR HYPOPLASIA OF AORTA WITH COARCTATION, VENTRICULAR SEPTAL DEFECT MUSCULAR POSTERIOR INLET
1-01800	SCNN1B	ENST00000343070	16:23391887:G>A	missense variant	1(0.0000)	1.99	likely pathogenic		LVO	AORTIC STENOSIS SUBVALVAR DISCRETE MEMBRANEOUS
1-10372	SETD5	ENST00000402198	3:9486877:C>T	stop gained	1(0.0000)	3.328	pathogenic	HHE	OTH	PULMONARY STENOSIS SUBVALVAR, UNBALANCED COMPLETE ATRIOVENTRICULAR CANAL RIGHT DOMINANT
1-05369	SMAD3	ENST00000327367	15:67473698:T>C	missense variant	1(0.0000)	1.229	not listed	TGFB, CHD	CTD	INTERRUPTED AORTIC ARCH TYPE A, TRUNCUS ARTERIOSUS, TRUNCUS ARTERIOSUS TYPE INTRAVENOUS WITH INTERRUPTED AORTIC ARCH , VENTRICULAR SEPTAL DEFECT MALALIGNMENT, VENTRICULAR SEPTAL DEFECT SINGLE
1-05961	SMAD6	ENST00000288840	15:67008819:CT>C	frameshift variant	1(0.0000)	1.159	not listed	CHD	LVO	AORTIC ARCH HYPOPLASIA, AORTIC ATRESIA, HYPOPLASIA ASCENDING AORTA, HYPOPLASTIC LEFT HEART SYNDROME, HYPOPLASTIC LEFT VENTRICLE SUBNORMAL CAVITY VOLUME , MITRAL ATRESIA
1-00321	SOS1	ENST00000426016	2:39249915:T>C	missense variant	1(0.0000)	2.618	pathogenic	TGFB, CHD	OTH	LEFT AORTIC ARCH WITH NORMAL BRANCHING PATTERN, PULMONARY STENOSIS SUPRAVALVAR, PULMONARY STENOSIS VALVAR
1-02458	SOS1	ENST00000426016	2:39278352:G>T	missense variant	1(0.0000)	2.458	pathogenic	TGFB, CHD	OTH	ATRIAL SEPTAL DEFECT SECUNDUM, DYSPLASTIC MITRAL VALVE, DYSPLASTIC PULMONARY VALVE, DYSPLASTIC TRICUSPID VALVE, MULTIPLE ATRIAL SEPTAL DEFECTS, PULMONARY REGURGITATION
1-07183	SUFU	ENST00000369902	10:104375092:C>T	missense variant	1(0.0000)	1.458	not listed	CIL	HTX	CYANOTIC CONGENITAL HEART DISEASE, D LOOP TRANSPOSITION OF THE GREAT ARTERIES, RIGHT AORTIC ARCH, UNBALANCED COMPLETE ATRIOVENTRICULAR CANAL LEFT DOMINANT, VENTRICULAR INVERSION L LOOP VENTRICLES
1-01269	TAB2	ENST00000367456	6:149700059:T>G	missense variant	1(0.0000)	1.002	not listed	CHD	CTD	D LOOP TRANSPOSITION OF THE GREAT ARTERIES WITH VENTRICULAR SEPTAL DEFECT AND LEFT VENTRICULAR OUTFLOW TRACT OBSTRUCTION
1-04746	TAB2	ENST00000367456	6:149718901:G>A	splice donor variant	1(0.0000)	1.512	not listed	CHD	LVO	DILATED AORTIC ROOT, DILATED ASCENDING AORTA, MITRAL VALVE PROLAPSE, TRICUSPID VALVE PROLAPSE, UNICOMMISSURAL AORTIC VALVE
1-05254	TAB2	ENST00000367456	6:149699922:A>G	missense variant	1(0.0000)	1.017	not listed	CHD	CTD	VENTRICULAR SEPTAL DEFECT SUBPULMONARY OR CONAL
1-06490	TBX2	ENST00000240328	17:59485611:T>A	missense variant	1(0.0000)	1.157	not listed		LVO	ATRIAL SEPTAL DEFECT, HYPOPLASTIC LEFT HEART SYNDROME
1-10257	TBX2	ENST00000240328	17:59479060:CT>C	frameshift variant	1(0.0000)	1.137	not listed		OTH	SINUS VENOSUS SEPTAL DEFECT SUPERIOR TYPE
1-11966	TBX5	ENST00000310346	12:114793735:TG>T	frameshift variant	1(0.0000)	3.163	likely pathogenic	CHD	HTX	AORTIC ARCH HYPOPLASIA, COARCTATION OFF THE AORTA, DEXTROCARDIA, HYPOPLASTIC AORTIC ISTHMUS, HYPOPLASTIC MITRAL VALVE, LEFT AORTIC ARCH WITH NORMAL BRANCHING PATTERN, LEFT SUPERIOR VENA CAVA CONNECTING TO THE CORONARY SINUS, LEFT SUPERIOR VENA CAVA NON COMMUNICATING WITH RIGHT SUPERIOR VENA CAVA, RIGHT SUPERIOR VENA CAVA CONNECTING TO THE RIGHT ATRIUM, VENTRICULAR SEPTAL DEFECT MEMBRANOUS, VENTRI…
1-05757	TERT	ENST00000310581	5:1294664:C>CG	frameshift variant	1(0.0000)	2.923	pathogenic	WNT	CTD	ABERRANT RIGHT SUBCLAVIAN ARTERY, BICUSPID PULMONARY VALVE, LEFT AORTIC ARCH WITH ABNORMAL BRANCHING PATTERN, PULMONARY STENOSIS, PULMONARY STENOSIS SUBVALVAR, PULMONARY STENOSIS VALVAR, TETRALOGY OF FALLOT
1-00027	THPO	ENST00000204615	3:184090506:G>A	missense variant	1(0.0000)	1.246	not listed		CTD	CHROMOSOME ABNORMALITY 22Q11 DELETION, TETRALOGY OF FALLOT
1-06021	TP53	ENST00000269305	17:7578263:G>A	stop gained	1(0.0000)	3.582	pathogenic	CHR, NOTCH	CTD	CIRCUMFLEX FROM RIGHT CORONARY IN D LOOP TRANSPOSITION OF THE GREAT ARTERIES, D LOOP TRANSPOSITION OF THE GREAT ARTERIES
1-03742	TSC1	ENST00000298552	9:135779103:G>A	missense variant	1(0.0000)	1.004	not listed	CIL	CTD	ATYPICAL CORONARY ARTERIES IN D LOOP TRANSPOSITION OF THE GREAT ARTERIES, D LOOP TRANSPOSITION OF THE GREAT ARTERIES WITH INTACT VENTRICULAR SEPTUM, LEFT AORTIC ARCH WITH NORMAL BRANCHING PATTERN
1-05915	TSC1	ENST00000298552	9:135781073:GCTTT>G	frameshift variant	1(0.0000)	3.503	pathogenic	CIL	LVO	AORTIC ARCH HYPOPLASIA, AORTIC ATRESIA, CORONARY CAMERAL FISTULAE TO LEFT VENTRICLE IN HYPOPLASTIC LEFT HEART SYNDROME, HYPOPLASIA ASCENDING AORTA, HYPOPLASTIC LEFT HEART SYNDROME, HYPOPLASTIC LEFT VENTRICLE SUBNORMAL CAVITY VOLUME , HYPOPLASTIC MITRAL VALVE, MITRAL STENOSIS, TUBULAR HYPOPLASIA OF THE AORTIC ARCH
1-03467	UBE3A	ENST00000397954	15:25620873:A>G	missense variant	1(0.0000)	1.353	not listed		LVO	AORTIC ARCH HYPOPLASIA, AORTIC STENOSIS VALVAR, ATRIAL SEPTAL DEFECT SECUNDUM, HYPOPLASTIC AORTIC ANNULUS, HYPOPLASTIC LEFT HEART SYNDROME, HYPOPLASTIC LEFT VENTRICLE SUBNORMAL CAVITY VOLUME , HYPOPLASTIC MITRAL VALVE, UNICOMMISSURAL AORTIC VALVE
1-03143	WDR26	ENST00000414423	1:224621453:G>A	missense variant	1(0.0000)	1.191	not listed		LVO	HYPOPLASIA ASCENDING AORTA, HYPOPLASTIC AORTIC ANNULUS, HYPOPLASTIC LEFT HEART SYNDROME, HYPOPLASTIC MITRAL VALVE, LEFT AORTIC ARCH WITH NORMAL BRANCHING PATTERN, MALPOSITIONED ATRIAL SEPTUM WITH OR WITHOUT PAPVC , TUBULAR HYPOPLASIA OF AORTA WITH COARCTATION, VENTRICULAR SEPTAL DEFECT MEMBRANOUS
1-03620	ZEB2	ENST00000303660	2:145147191:CG>C	frameshift variant	1(0.0000)	1.045	not listed	CHD	OTH	ATRIAL SEPTAL DEFECT SECUNDUM, VENTRICULAR SEPTAL DEFECT MUSCULAR TRABECULAR APICAL
1-13202	ZMIZ1	ENST00000334512	10:81058835:A>AT	frameshift variant	1(0.0000)	1.069	not listed		AVC	BALANCED TRANSITIONAL ATRIOVENTRICULAR CANAL
1-14213	ZNF687	ENST00000324048	1:151262329:C>G	missense variant	1(0.0000)	1.547	pathogenic		LVO	AORTIC ARCH HYPOPLASIA, AORTIC ATRESIA, CONGENITAL MITRAL VALVE ABNORMALITY, HYPOPLASIA ASCENDING AORTA, HYPOPLASTIC LEFT HEART SYNDROME, HYPOPLASTIC LEFT VENTRICLE SUBNORMAL CAVITY VOLUME , HYPOPLASTIC MITRAL VALVE, MITRAL STENOSIS

## Sheet: SD2. Biallelic dGVs
Supplementary Data 2. Damaging biallelic variants identified by GEM in 2,253 CHD patients.
Blinded ID	Gene	Transcript	Variant	Effect	Inheritance	de novo (gnomAD freq) *	GEM score	ClinVar	Genelists	Phenotype	Fyler Descriptors
1-00015	TBC1D24	ENST00000293970	16:2550941:G>GTGTCCTGGGGA	frameshift variant	compound heterozygote	1(0.0000)	1.044	not listed	CIL	LVO	AORTIC ATRESIA , HYPOPLASIA ASCENDING AORTA , HYPOPLASTIC AORTIC ISTHMUS , HYPOPLASTIC LEFT HEART SYNDROME , HYPOPLASTIC LEFT VENTRICLE SUBNORMAL CAVITY VOLUME , MITRAL STENOSIS
1-00015	TBC1D24	ENST00000293970	16:2550937:T>TCCTGACAC	frameshift variant	compound heterozygote	1(0.0000)	1.044	not listed	CIL	LVO	AORTIC ATRESIA , HYPOPLASIA ASCENDING AORTA , HYPOPLASTIC AORTIC ISTHMUS , HYPOPLASTIC LEFT HEART SYNDROME , HYPOPLASTIC LEFT VENTRICLE SUBNORMAL CAVITY VOLUME , MITRAL STENOSIS
1-00090	AHI1	ENST00000367800	6:135787039:G>C	stop gained	compound heterozygote	0(0.0000)	1.698	pathogenic	CIL	LVO	AORTIC ARCH HYPOPLASIA , BICOMMISSURAL AORTIC VALVE RIGHT LEFT FUSION , COARCTATION OFF THE AORTA , MITRAL STENOSIS TYPICAL OF VAN PRAAGH , VENTRICULAR SEPTAL DEFECT ECD TYPE
1-00090	AHI1	ENST00000367800	6:135732649:T>C	missense variant	compound heterozygote	0(0.0034483)	1.698	not listed	CIL	LVO	AORTIC ARCH HYPOPLASIA , BICOMMISSURAL AORTIC VALVE RIGHT LEFT FUSION , COARCTATION OFF THE AORTA , MITRAL STENOSIS TYPICAL OF VAN PRAAGH , VENTRICULAR SEPTAL DEFECT ECD TYPE
1-00161	THOC6	ENST00000326266	16:3076141:T>A	missense variant	compound heterozygote	0(0.0011792)	4.463	hom. Pathogenic		HTX	ABERRANT RIGHT SUBCLAVIAN ARTERY , ATRIAL SEPTAL DEFECT SECUNDUM , ATYPICAL CORONARY ARTERIES IN D LOOP TRANSPOSITION OF THE GREAT ARTERIES , DEXTROCARDIA , L LOOP CORRECTED TRANSPOSITION OF THE GREAT ARTERIES WITH VENTRICULAR SEPTAL DEFECT , SINGLE RIGHT CORONARY IN D LOOP TRANSPOSITION OF THE GREAT ARTERIES , VENTRICULAR SEPTAL DEFECT MUSCULAR , VENTRICULAR SEPTAL DEFECT SUBPULMONARY OR CONAL
1-00161	THOC6	ENST00000326266	16:3076141:T>C	missense variant	compound heterozygote	0(0.0011792)	4.463	hom. Pathogenic		HTX	ABERRANT RIGHT SUBCLAVIAN ARTERY , ATRIAL SEPTAL DEFECT SECUNDUM , ATYPICAL CORONARY ARTERIES IN D LOOP TRANSPOSITION OF THE GREAT ARTERIES , DEXTROCARDIA , L LOOP CORRECTED TRANSPOSITION OF THE GREAT ARTERIES WITH VENTRICULAR SEPTAL DEFECT , SINGLE RIGHT CORONARY IN D LOOP TRANSPOSITION OF THE GREAT ARTERIES , VENTRICULAR SEPTAL DEFECT MUSCULAR , VENTRICULAR SEPTAL DEFECT SUBPULMONARY OR CONAL
1-00195	ARSB	ENST00000264914	5:78181578:C>A	missense variant	homozygous recessive	0(0.0000)	4.595	hom. Pathogenic		OTH	DILATED MITRAL VALVE ANNULUS , MITRAL REGURGITATION , MITRAL VALVE PROLAPSE
1-00195	MYBPC3	ENST00000545968	11:47353755:G>A	missense variant	homozygous recessive	0(0.0013774)	1.955	not listed		OTH	DILATED MITRAL VALVE ANNULUS , MITRAL REGURGITATION , MITRAL VALVE PROLAPSE
1-00206	SPINK5	ENST00000359874	5:147468097:G>A	splice region variant, intron variant	compound heterozygote	0(0.0000)	1.4	not listed		CTD	D LOOP TRANSPOSITION OF THE GREAT ARTERIES WITH VENTRICULAR SEPTAL DEFECT AND LEFT VENTRICULAR OUTFLOW TRACT OBSTRUCTION , HYPOPLASTIC MAIN PULMONARY ARTERY , MYOCARDIAL ABNORMALITY , PATENT FORAMEN OVALE , PULMONARY ATRESIA VALVAR , USUAL CORONARY ARTERIES FOR D LOOP TRANSPOSITION OF THE GREAT ARTERIES , VENTRICULAR SEPTAL DEFECT MALALIGNMENT
1-00206	SPINK5	ENST00000359874	5:147477477:C>G	missense variant	compound heterozygote	0(0.0000)	1.4	not listed		CTD	D LOOP TRANSPOSITION OF THE GREAT ARTERIES WITH VENTRICULAR SEPTAL DEFECT AND LEFT VENTRICULAR OUTFLOW TRACT OBSTRUCTION , HYPOPLASTIC MAIN PULMONARY ARTERY , MYOCARDIAL ABNORMALITY , PATENT FORAMEN OVALE , PULMONARY ATRESIA VALVAR , USUAL CORONARY ARTERIES FOR D LOOP TRANSPOSITION OF THE GREAT ARTERIES , VENTRICULAR SEPTAL DEFECT MALALIGNMENT
1-00229	CFTR	ENST00000003084	7:117199644:A>G	inframe deletion	compound heterozygote	0(0.0132400)	1.014	pathogenic		LVO	AORTIC ARCH HYPOPLASIA , AORTIC STENOSIS VALVAR , CONGENITAL MITRAL VALVE ABNORMALITY , HYPOPLASTIC AORTIC ANNULUS , HYPOPLASTIC LEFT HEART SYNDROME , HYPOPLASTIC LEFT VENTRICLE SUBNORMAL CAVITY VOLUME , MITRAL STENOSIS , PATENT FORAMEN OVALE
1-00229	CFTR	ENST00000003084	7:117199644:ATCT>A	missense variant, splice region variant	compound heterozygote	0(0.0021482)	1.014	not listed		LVO	AORTIC ARCH HYPOPLASIA , AORTIC STENOSIS VALVAR , CONGENITAL MITRAL VALVE ABNORMALITY , HYPOPLASTIC AORTIC ANNULUS , HYPOPLASTIC LEFT HEART SYNDROME , HYPOPLASTIC LEFT VENTRICLE SUBNORMAL CAVITY VOLUME , MITRAL STENOSIS , PATENT FORAMEN OVALE
1-00240	ARMC4	ENST00000305242	10:28270472:TTC>T	frameshift variant	homozygous recessive	0(0.0000)	3.616	hom. Pathogenic	FOX,CIL	HTX	ATRIAL INVERSION SITUS INVERSUS OF THE ATRIA , ATRIAL SEPTAL DEFECT SECUNDUM , D LOOP CORRECTED TRANSPOSITION OF THE GREAT ARTERIES , DEXTROCARDIA , INFERIOR VENA CAVA LEFT SIDED , LEFT SUPERIOR VENA CAVA CONNECTING TO THE RIGHT ATRIUM , PULMONARY STENOSIS , RIGHT AORTIC ARCH , RIGHT SUPERIOR VENA CAVA ABSENT , SITUS INVERSUS TOTALIS , VENTRICULAR SEPTAL DEFECT ECD TYPE
1-00352	ZNF469	ENST00000437464	16:88494603:G>T	missense variant	homozygous recessive	0(0.0023395)	1.359	not listed		LVO	AORTIC ATRESIA , ATRIAL SEPTAL DEFECT , HYPOPLASIA ASCENDING AORTA , HYPOPLASTIC LEFT HEART SYNDROME , LEFT AORTIC ARCH , MITRAL STENOSIS VALVAR
1-00393	RBM8A	ENST00000330165	1:145507646:G>A	5 prime UTR variant	homozygous recessive	0(0.0245000)	1.8	hom. Pathogenic		CTD	ABERRANT RIGHT SUBCLAVIAN ARTERY , HYPOPLASTIC LEFT PULMONARY ARTERY , HYPOPLASTIC MAIN PULMONARY ARTERY , HYPOPLASTIC RIGHT PULMONARY ARTERY , MULTIPLE MAJOR AORTOPULMONARY COLLATERAL ARTERIES MAPCAS , RIGHT AORTIC ARCH , TETRALOGY OF FALLOT WITH PULMONARY ATRESIA AND MULTIPLE AORTOPULMONARY COLLATERALS
1-00596	KCNJ5	ENST00000529694	11:128786490:G>A	missense variant	homozygous recessive	0(0.0000)	1.498	not listed		LVO	AORTIC ATRESIA , DOUBLE AORTIC ARCH LEFT ARCH DOMINANT , HYPOPLASTIC LEFT HEART SYNDROME , MITRAL ATRESIA
1-00662	DYSF	ENST00000410020	2:71895960:G>A	missense variant	homozygous recessive	0(0.0000)	2.09	not listed		CTD	BICUSPID PULMONARY VALVE , CORONARY ARTERY ANOMALY LEFT , LEFT AORTIC ARCH , TETRALOGY OF FALLOT
1-00669	DNAH1	ENST00000420323	3:52403949:T>G	missense variant	compound heterozygote	0(0.0000)	1.27	not listed	CIL	CTD	AORTIC ARCH HYPOPLASIA , CIRCUMFLEX FROM RIGHT CORONARY IN D LOOP TRANSPOSITION OF THE GREAT ARTERIES , D LOOP TRANSPOSITION OF THE GREAT ARTERIES WITH VENTRICULAR SEPTAL DEFECT , INTERRUPTED AORTIC ARCH TYPE A , PATENT FORAMEN OVALE , SUBAORTIC CONUS , SUBPULMONARY CONUS , VENTRICULAR SEPTAL DEFECT SUBPULMONARY OR CONAL
1-00669	DNAH1	ENST00000420323	3:52431885:C>T	missense variant	compound heterozygote	0(0.0000)	1.27	not listed	CIL	CTD	AORTIC ARCH HYPOPLASIA , CIRCUMFLEX FROM RIGHT CORONARY IN D LOOP TRANSPOSITION OF THE GREAT ARTERIES , D LOOP TRANSPOSITION OF THE GREAT ARTERIES WITH VENTRICULAR SEPTAL DEFECT , INTERRUPTED AORTIC ARCH TYPE A , PATENT FORAMEN OVALE , SUBAORTIC CONUS , SUBPULMONARY CONUS , VENTRICULAR SEPTAL DEFECT SUBPULMONARY OR CONAL
1-00770	SPEF2	ENST00000356031	5:35807249:T>G	missense variant	compound heterozygote	0(0.0000)	1.17	not listed	FOX,CIL	LVO	ATRIAL SEPTAL DEFECT SECUNDUM , BICOMMISSURAL AORTIC VALVE , COARCTATION OFF THE AORTA , HYPOPLASTIC LEFT VENTRICLE SUBNORMAL CAVITY VOLUME , HYPOPLASTIC MITRAL VALVE , LEFT AORTIC ARCH
1-00770	SPEF2	ENST00000356031	5:35697799:C>T	missense variant	compound heterozygote	0(0.0000)	1.17	not listed	FOX,CIL	LVO	ATRIAL SEPTAL DEFECT SECUNDUM , BICOMMISSURAL AORTIC VALVE , COARCTATION OFF THE AORTA , HYPOPLASTIC LEFT VENTRICLE SUBNORMAL CAVITY VOLUME , HYPOPLASTIC MITRAL VALVE , LEFT AORTIC ARCH
1-00800	HEXB	ENST00000261416	5:73985191:ATGAACCTGC>A	inframe deletion	homozygous recessive	0(0.0000)	1.787	not listed		CTD	PREMATURE CLOSURE OF PATENT FORAMEN OVALE , PULMONARY STENOSIS BILATERAL BRANCH PULMONARY ARTERY , VENTRICULAR SEPTAL DEFECT MEMBRANOUS
1-00933	SYNE1	ENST00000367255	6:152847286:C>A	missense variant	compound heterozygote	0(0.0000)	1.081	not listed		OTH	ANOMALOUS ORIGIN OF A CORONARY ARTERY FROM THE PULMONARY ARTERY
1-00933	SYNE1	ENST00000367255	6:152623035:G>A	missense variant	compound heterozygote	0(0.0000)	1.081	not listed		OTH	ANOMALOUS ORIGIN OF A CORONARY ARTERY FROM THE PULMONARY ARTERY
1-01119	FLNB	ENST00000490882	3:58134047:G>A	missense variant	compound heterozygote	0(0.0000)	1.042	not listed	CHD	CTD	ATRIAL SEPTAL DEFECT SECUNDUM , D LOOP TRANSPOSITION OF THE GREAT ARTERIES WITH VENTRICULAR SEPTAL DEFECT , USUAL CORONARY ARTERIES FOR D LOOP TRANSPOSITION OF THE GREAT ARTERIES
1-01119	FLNB	ENST00000490882	3:58124098:A>T	missense variant	compound heterozygote	0(0.0000)	1.042	not listed	CHD	CTD	ATRIAL SEPTAL DEFECT SECUNDUM , D LOOP TRANSPOSITION OF THE GREAT ARTERIES WITH VENTRICULAR SEPTAL DEFECT , USUAL CORONARY ARTERIES FOR D LOOP TRANSPOSITION OF THE GREAT ARTERIES
1-01120	PKD1L1	ENST00000289672	7:47945437:T>C	splice region variant, intron variant	compound heterozygote	0(0.0000)	1.329	not listed	CIL	LVO	AORTIC ATRESIA , CORONARY CAMERAL FISTULAE TO LEFT VENTRICLE IN HYPOPLASTIC LEFT HEART SYNDROME , HYPOPLASIA ASCENDING AORTA , HYPOPLASTIC LEFT HEART SYNDROME , HYPOPLASTIC LEFT VENTRICLE SUBNORMAL CAVITY VOLUME , HYPOPLASTIC MITRAL VALVE , LEFT AORTIC ARCH WITH NORMAL BRANCHING PATTERN
1-01120	PKD1L1	ENST00000289672	7:47921567:T>C	missense variant	compound heterozygote	0(0.0000)	1.329	not listed	CIL	LVO	AORTIC ATRESIA , CORONARY CAMERAL FISTULAE TO LEFT VENTRICLE IN HYPOPLASTIC LEFT HEART SYNDROME , HYPOPLASIA ASCENDING AORTA , HYPOPLASTIC LEFT HEART SYNDROME , HYPOPLASTIC LEFT VENTRICLE SUBNORMAL CAVITY VOLUME , HYPOPLASTIC MITRAL VALVE , LEFT AORTIC ARCH WITH NORMAL BRANCHING PATTERN
1-01184	CCDC151	ENST00000356392	19:11532428:C>A	missense variant	homozygous recessive	0(0.0000)	1.78	not listed	FOX,CIL	HTX	COMMON ATRIUM , HETEROTAXY SYNDROME , LEFT SUPERIOR VENA CAVA NON COMMUNICATING WITH RIGHT SUPERIOR VENA CAVA , MITRAL ATRESIA , PULMONARY STENOSIS , PULMONARY STENOSIS SUBVALVAR , PULMONARY STENOSIS VALVAR , SINGLE CORONARY FROM THE LEFT FACING CUSP , SINGLE VENTRICLE RIGHT , UNOBSTRUCTED TOTALLY ANOMALOUS PULMONARY VENOUS RETURN
1-01298	COL3A1	ENST00000304636	2:189851842:C>T	missense variant	homozygous recessive	0(0.0103450)	1.59	not listed	TGFB,CHD	OTH	ATRIAL SEPTAL DEFECT SECUNDUM , LEFT AORTIC ARCH WITH NORMAL BRANCHING PATTERN
1-01416	POLG	ENST00000268124	15:89866691:C>G	missense variant	compound heterozygote	0(0.0018802)	1.251	pathogenic		CTD	HYPOPLASTIC RIGHT VENTRICLE SUBNORMAL CAVITY VOLUME , PATENT FORAMEN OVALE , PULMONARY ATRESIA INTACT VENTRICULAR SEPTUM
1-01416	POLG	ENST00000268124	15:89872227:G>T	missense variant	compound heterozygote	0(6.481e-05)	1.251	not listed		CTD	HYPOPLASTIC RIGHT VENTRICLE SUBNORMAL CAVITY VOLUME , PATENT FORAMEN OVALE , PULMONARY ATRESIA INTACT VENTRICULAR SEPTUM
1-01502	SMPD1	ENST00000342245	11:6413196:G>A	missense variant	homozygous recessive	0(0.0011820)	1.669	not listed		LVO	AORTIC STENOSIS , ATRIAL SEPTAL DEFECT SECUNDUM , ENDOCARDIAL FIBROELASTOSIS , HYPOPLASIA ASCENDING AORTA , HYPOPLASTIC AORTIC ANNULUS , HYPOPLASTIC AORTIC ISTHMUS , HYPOPLASTIC LEFT HEART SYNDROME , HYPOPLASTIC LEFT VENTRICLE SUBNORMAL CAVITY VOLUME , HYPOPLASTIC MITRAL VALVE , MITRAL STENOSIS , TUBULAR HYPOPLASIA OF AORTA WITH COARCTATION
1-01578	CFTR	ENST00000003084	7:117199644:A>G	inframe deletion	compound heterozygote	0(0.0132400)	1.332	pathogenic		CTD	AORTIC STENOSIS SUBVALVAR , D LOOP TRANSPOSITION OF THE GREAT ARTERIES WITH VENTRICULAR SEPTAL DEFECT , HYPOPLASTIC RIGHT VENTRICLE SUBNORMAL CAVITY VOLUME , LEFT AORTIC ARCH WITH NORMAL BRANCHING PATTERN , MALPOSITIONED ATRIAL SEPTUM WITH OR WITHOUT PAPVC , MITRAL ATRESIA , STRADDLING TRICUSPID VALVE , TUBULAR HYPOPLASIA OF AORTA WITH COARCTATION , USUAL CORONARY ARTERIES FOR D LOOP TRANSPOSITIO…
1-01578	CFTR	ENST00000003084	7:117199644:ATCT>A	missense variant	compound heterozygote	0(0.0085614)	1.332	not listed		CTD	AORTIC STENOSIS SUBVALVAR , D LOOP TRANSPOSITION OF THE GREAT ARTERIES WITH VENTRICULAR SEPTAL DEFECT , HYPOPLASTIC RIGHT VENTRICLE SUBNORMAL CAVITY VOLUME , LEFT AORTIC ARCH WITH NORMAL BRANCHING PATTERN , MALPOSITIONED ATRIAL SEPTUM WITH OR WITHOUT PAPVC , MITRAL ATRESIA , STRADDLING TRICUSPID VALVE , TUBULAR HYPOPLASIA OF AORTA WITH COARCTATION , USUAL CORONARY ARTERIES FOR D LOOP TRANSPOSITIO…
1-01768	DYNC2H1	ENST00000398093	11:103124070:C>T	missense variant	compound heterozygote	1(0.0000)	1.01	pathogenic	CIL	LVO	AORTIC ATRESIA , HYPOPLASTIC LEFT HEART SYNDROME , HYPOPLASTIC LEFT VENTRICLE SUBNORMAL CAVITY VOLUME , LEFT SUPERIOR VENA CAVA CONNECTING TO THE CORONARY SINUS , MITRAL ATRESIA , TUBULAR HYPOPLASIA OF AORTA WITH COARCTATION
1-01768	DYNC2H1	ENST00000398093	11:103191937:G>A	missense variant	compound heterozygote	0(0.0017237)	1.01	not listed	CIL	LVO	AORTIC ATRESIA , HYPOPLASTIC LEFT HEART SYNDROME , HYPOPLASTIC LEFT VENTRICLE SUBNORMAL CAVITY VOLUME , LEFT SUPERIOR VENA CAVA CONNECTING TO THE CORONARY SINUS , MITRAL ATRESIA , TUBULAR HYPOPLASIA OF AORTA WITH COARCTATION
1-01886	FANCF	ENST00000327470	11:22646629:C>T	missense variant	homozygous recessive	0(0.0000)	2.033	not listed	CHD	CTD	ABERRANT RIGHT SUBCLAVIAN ARTERY , AORTIC ARCH HYPOPLASIA , AORTIC ATRESIA , CONGENITAL AORTIC VALVE ABNORMALITY , LEFT AORTIC ARCH WITH ABNORMAL BRANCHING PATTERN
1-01918	CFTR	ENST00000003084	7:117232223:C>T	missense variant	homozygous recessive	0(0.0083636)	1.735	not listed		CTD	LEFT AORTIC ARCH WITH NORMAL BRANCHING PATTERN , VENTRICULAR SEPTAL DEFECT MEMBRANOUS
1-01984	SYNE2	ENST00000358025	14:64484335:A>G	missense variant	homozygous recessive	0(0.0000)	1.048	not listed	CIL	LVO	HYPOPLASTIC LEFT HEART SYNDROME
1-02042	LTBP4	ENST00000308370	19:41122891:C>G	missense variant	homozygous recessive	0(0.0241000)	1.436	not listed	TGFB	CTD	PULMONARY ATRESIA INTACT VENTRICULAR SEPTUM , SINGLE VENTRICLE
1-02173	ARVCF	ENST00000263207	22:19961708:G>A	missense variant	homozygous recessive	0(0.0001297)	2.414	not listed		CTD	TETRALOGY OF FALLOT
1-02183	WDR19	ENST00000399820	4:39216256:T>C	missense variant	compound heterozygote	0(0.0000)	1.079	not listed	CIL	LVO	AORTIC ARCH HYPOPLASIA , AORTIC ATRESIA , HYPOPLASIA ASCENDING AORTA , HYPOPLASTIC LEFT HEART SYNDROME , LEFT AORTIC ARCH WITH NORMAL BRANCHING PATTERN , MALPOSITIONED ATRIAL SEPTUM WITH OR WITHOUT PAPVC , MITRAL ATRESIA
1-02183	WDR19	ENST00000399820	4:39245952:A>C	missense variant	compound heterozygote	0(0.0000)	1.079	not listed	CIL	LVO	AORTIC ARCH HYPOPLASIA , AORTIC ATRESIA , HYPOPLASIA ASCENDING AORTA , HYPOPLASTIC LEFT HEART SYNDROME , LEFT AORTIC ARCH WITH NORMAL BRANCHING PATTERN , MALPOSITIONED ATRIAL SEPTUM WITH OR WITHOUT PAPVC , MITRAL ATRESIA
1-02271	DCC	ENST00000442544	18:50683873:G>A	missense variant	homozygous recessive	0(0.0000)	1.291	not listed		HTX	ABDOMINAL SITUS INVERSUS , ATRIAL INVERSION SITUS INVERSUS OF THE ATRIA , ATRIAL SEPTAL DEFECT , D LOOP TRANSPOSITION OF THE GREAT ARTERIES , HETEROTAXY SYNDROME , LEFT INFERIOR VENA CAVA TO RIGHT ATRIUM , LEFT SUPERIOR VENA CAVA CONNECTING TO THE RIGHT ATRIUM , LEVOCARDIA WITH ABDOMINAL HETEROTAXY , MAJOR AORTOPULMONARY COLLATERAL ARTERY , PULMONARY ATRESIA CONGENITAL , RIGHT AORTIC ARCH WITH MI…
1-02287	TCTN1	ENST00000397659	12:111082911:A>T	missense variant	homozygous recessive	0(0.0053961)	1.148	not listed	CIL	CTD	ABERRANT RIGHT SUBCLAVIAN ARTERY , ATRIAL SEPTAL DEFECT SECUNDUM , LEFT AORTIC ARCH WITH ABNORMAL BRANCHING PATTERN , VENTRICULAR SEPTAL DEFECT MEMBRANOUS
1-02532	POLG	ENST00000268124	15:89866691:C>G	missense variant	compound heterozygote	0(0.0018802)	1.025	pathogenic		CTD	D LOOP TRANSPOSITION OF THE GREAT ARTERIES WITH VENTRICULAR SEPTAL DEFECT , VENTRICULAR SEPTAL DEFECT MUSCULAR
1-02532	POLG	ENST00000268124	15:89872227:G>A	missense variant	compound heterozygote	0(0.0005833)	1.025	not listed		CTD	D LOOP TRANSPOSITION OF THE GREAT ARTERIES WITH VENTRICULAR SEPTAL DEFECT , VENTRICULAR SEPTAL DEFECT MUSCULAR
1-02562	XPC	ENST00000285021	3:14190078:C>T	missense variant	homozygous recessive	0(0.0000)	1.733	not listed		HTX	DEXTROCARDIA , LEFT AORTIC ARCH WITH NORMAL BRANCHING PATTERN , SCIMITAR SYNDROME
1-02677	PIGT	ENST00000279036	20:44050056:G>A	missense variant	homozygous recessive	0(0.0015562)	1.178	not listed		CTD	ABERRANT RIGHT SUBCLAVIAN ARTERY , AORTIC VALVE POSITION RELATIVE TO THE PULMONARY VALVE ANTERIOR , D LOOP TRANSPOSITION OF THE GREAT ARTERIES WITH INTACT VENTRICULAR SEPTUM , RIGHT AORTIC ARCH WITH ABNORMAL BRANCHING PATTERN , USUAL CORONARY ARTERIES FOR D LOOP TRANSPOSITION OF THE GREAT ARTERIES
1-02765	SH3PXD2B	ENST00000311601	5:171780944:C>T	missense variant	compound heterozygote	0(0.0000)	1.298	not listed	CHD	CTD	RIGHT AORTIC ARCH WITH MIRROR IMAGE BRANCHING PATTERN , TETRALOGY OF FALLOT
1-02765	SH3PXD2B	ENST00000311601	5:171766617:C>T	missense variant	compound heterozygote	0(0.0000)	1.298	not listed	CHD	CTD	RIGHT AORTIC ARCH WITH MIRROR IMAGE BRANCHING PATTERN , TETRALOGY OF FALLOT
1-02956	DNAH5	ENST00000265104	5:13753599:G>A	missense variant	compound heterozygote	0(6.484e-05)	2.12	likely pathogenic	CIL	HTX	ABSENCE OF THE SUPRARENAL INFERIOR VENA CAVA WITH AZYGOUS CONTINUATION , COMPLETE COMMON ATRIOVENTRICULAR CANAL , D LOOP TRANSPOSITION OF THE GREAT ARTERIES , DOUBLE OUTLET RIGHT VENTRICLE , HETEROTAXY SYNDROME , LEFT SUPERIOR VENA CAVA NON COMMUNICATING WITH RIGHT SUPERIOR VENA CAVA , PULMONARY STENOSIS , RIGHT AORTIC ARCH
1-02956	DNAH5	ENST00000265104	5:13793838:C>T	splice acceptor variant	compound heterozygote	0(0.0000)	2.12	not listed	CIL	HTX	ABSENCE OF THE SUPRARENAL INFERIOR VENA CAVA WITH AZYGOUS CONTINUATION , COMPLETE COMMON ATRIOVENTRICULAR CANAL , D LOOP TRANSPOSITION OF THE GREAT ARTERIES , DOUBLE OUTLET RIGHT VENTRICLE , HETEROTAXY SYNDROME , LEFT SUPERIOR VENA CAVA NON COMMUNICATING WITH RIGHT SUPERIOR VENA CAVA , PULMONARY STENOSIS , RIGHT AORTIC ARCH
1-03096	DRC1	ENST00000288710	2:26624903:G>A	missense variant	compound heterozygote	0(0.0000)	1.094	not listed	FOX,CIL	HTX	AORTOPULMONARY COLLATERAL ARTERY , ATRIAL SEPTAL DEFECT SECUNDUM , CONGENITAL CORONARY ANOMALY , DEXTROCARDIA , HYPOPLASTIC LEFT PULMONARY ARTERY , HYPOPLASTIC MAIN PULMONARY ARTERY , L LOOP TRANSPOSITION OF THE GREAT ARTERIES , MULTIPLE MAJOR AORTOPULMONARY COLLATERAL ARTERIES MAPCAS , PULMONARY ATRESIA CONGENITAL , SINGLE VENTRICLE RIGHT , TRICUSPID ATRESIA WITH PULMONARY ATRESIA TYPE 1A
1-03096	DRC1	ENST00000288710	2:26667173:C>T	missense variant	compound heterozygote	0(0.0000)	1.094	not listed	FOX,CIL	HTX	AORTOPULMONARY COLLATERAL ARTERY , ATRIAL SEPTAL DEFECT SECUNDUM , CONGENITAL CORONARY ANOMALY , DEXTROCARDIA , HYPOPLASTIC LEFT PULMONARY ARTERY , HYPOPLASTIC MAIN PULMONARY ARTERY , L LOOP TRANSPOSITION OF THE GREAT ARTERIES , MULTIPLE MAJOR AORTOPULMONARY COLLATERAL ARTERIES MAPCAS , PULMONARY ATRESIA CONGENITAL , SINGLE VENTRICLE RIGHT , TRICUSPID ATRESIA WITH PULMONARY ATRESIA TYPE 1A
1-03100	RREB1	ENST00000379938	6:7247460:C>T	splice region variant, intron variant	compound heterozygote	0(0.0000)	1.828	not listed		LVO	BICOMMISSURAL AORTIC VALVE , COARCTATION OFF THE AORTA , MITRAL VALVE ABNORMALITY
1-03100	RREB1	ENST00000379938	6:7230569:A>G	missense variant	compound heterozygote	0(0.0000)	1.828	not listed		LVO	BICOMMISSURAL AORTIC VALVE , COARCTATION OFF THE AORTA , MITRAL VALVE ABNORMALITY
1-03121	SP110	ENST00000258381	2:231042924:C>T	missense variant	homozygous recessive	0(0.0000)	1.923	not listed		CTD	DUAL ANTERIOR DESCENDING CORONARY ARTERIES , HYPOPLASTIC LEFT PULMONARY ARTERY , PATENT FORAMEN OVALE , PULMONARY STENOSIS , PULMONARY STENOSIS SUBVALVAR , PULMONARY STENOSIS VALVAR , TETRALOGY OF FALLOT , VENTRICULAR SEPTAL DEFECT MALALIGNMENT , VENTRICULAR SEPTAL DEFECT SINGLE
1-03136	TMEM260	ENST00000261556	14:57114172:TAAGAA>T	frameshift variant	compound heterozygote	0(0.0021814)	1.232	likely pathogenic		OTH	ANOMALOUS ORIGIN OF LEFT CORONARY ARTERY FROM PULMONARY ARTERY
1-03136	TMEM260	ENST00000261556	14:57088352:G>C	missense variant	compound heterozygote	0(0.0001148)	1.232	not listed		OTH	ANOMALOUS ORIGIN OF LEFT CORONARY ARTERY FROM PULMONARY ARTERY
1-03153	SPEG	ENST00000312358	2:220342757:C>A	missense variant	homozygous recessive	0(0.0000)	1.803	not listed		OTH	OBSTRUCTED TOTALLY ANOMALOUS PULMONARY VENOUS RETURN , TOTALLY ANOMALOUS PULMONARY VENOUS RETURN SUPRACARDIAC
1-03346	CD96	ENST00000283285	3:111264132:T>G	splice region variant, intron variant	compound heterozygote	0(0.0000)	1.62	not listed		LVO	ABERRANT RIGHT SUBCLAVIAN ARTERY , ATRIAL SEPTAL DEFECT SECUNDUM , BICOMMISSURAL AORTIC VALVE RIGHT LEFT FUSION , HYPOPLASTIC AORTIC ANNULUS , INTERRUPTED AORTIC ARCH TYPE B , VENTRICULAR SEPTAL DEFECT MALALIGNMENT
1-03346	CD96	ENST00000283285	3:111343254:T>C	missense variant	compound heterozygote	0(0.0000)	1.62	not listed		LVO	ABERRANT RIGHT SUBCLAVIAN ARTERY , ATRIAL SEPTAL DEFECT SECUNDUM , BICOMMISSURAL AORTIC VALVE RIGHT LEFT FUSION , HYPOPLASTIC AORTIC ANNULUS , INTERRUPTED AORTIC ARCH TYPE B , VENTRICULAR SEPTAL DEFECT MALALIGNMENT
1-03408	DYM	ENST00000269445	18:46645157:C>T	missense variant	homozygous recessive	0(0.0009722)	1.18	not listed		OTH	ATRIAL SEPTAL DEFECT SECUNDUM
1-03484	LAMA2	ENST00000421865	6:129722399:C>T	stop gained	compound heterozygote	0(0.0000)	2.529	pathogenic	SIG,TGFB	CTD	DOUBLE AORTIC ARCH RIGHT ARCH DOMINANT LEFT ARCH ATRETIC , VASCULAR RING
1-03484	LAMA2	ENST00000421865	6:129826478:A>G	missense variant	compound heterozygote	0(0.0000)	2.529	not listed	SIG,TGFB	CTD	DOUBLE AORTIC ARCH RIGHT ARCH DOMINANT LEFT ARCH ATRETIC , VASCULAR RING
1-03563	GAS8	ENST00000268699	16:90103691:G>C	missense variant	homozygous recessive	0(0.0011792)	1.166	not listed	CIL	LVO	AORTIC STENOSIS , HYPOPLASTIC LEFT HEART SYNDROME , MITRAL STENOSIS
1-03602	DNAH11	ENST00000409508	7:21934611:C>A	missense variant	compound heterozygote	0(0.0000)	1.273	not listed	CIL	HTX	ABDOMINAL SITUS AMBIGUOUS ABDOMINAL HETEROTAXY , ANATOMIC OR FUNCTIONAL HYPO OF ASPLENIA , BILATERAL SUBARTERIAL CONUS , COMPLETE COMMON ATRIOVENTRICULAR CANAL , D LOOP TRANSPOSITION OF THE GREAT ARTERIES , DOUBLE OUTLET RIGHT VENTRICLE , HETEROTAXY SYNDROME , HYPOPLASTIC LEFT VENTRICLE SUBNORMAL CAVITY VOLUME , MESOCARDIA , OSTIUM PRIMUM ATRIAL SEPTAL DEFECT , UNBALANCED COMPLETE ATRIOVENTRICULA…
1-03602	DNAH11	ENST00000409508	7:21904243:T>G	missense variant	compound heterozygote	0(0.0000)	1.273	not listed	CIL	HTX	ABDOMINAL SITUS AMBIGUOUS ABDOMINAL HETEROTAXY , ANATOMIC OR FUNCTIONAL HYPO OF ASPLENIA , BILATERAL SUBARTERIAL CONUS , COMPLETE COMMON ATRIOVENTRICULAR CANAL , D LOOP TRANSPOSITION OF THE GREAT ARTERIES , DOUBLE OUTLET RIGHT VENTRICLE , HETEROTAXY SYNDROME , HYPOPLASTIC LEFT VENTRICLE SUBNORMAL CAVITY VOLUME , MESOCARDIA , OSTIUM PRIMUM ATRIAL SEPTAL DEFECT , UNBALANCED COMPLETE ATRIOVENTRICULA…
1-03613	IFT140	ENST00000426508	16:1560980:C>T	missense variant	compound heterozygote	0(0.0000)	1.235	not listed	CIL	AVC	ATRIOVENTRICULAR CANAL ENDOCARDIAL CUSHION DEFECT , CLEFT MITRAL VALVE , OSTIUM PRIMUM ATRIAL SEPTAL DEFECT
1-03613	IFT140	ENST00000426508	16:1613998:C>T	splice region variant, synonymous variant	compound heterozygote	0(0.0000)	1.235	not listed	CIL	AVC	ATRIOVENTRICULAR CANAL ENDOCARDIAL CUSHION DEFECT , CLEFT MITRAL VALVE , OSTIUM PRIMUM ATRIAL SEPTAL DEFECT
1-03637	CHRNA7	ENST00000454250	15:32451772:A>G	missense variant, splice region variant	homozygous recessive	0(0.0000)	1.296	not listed		HTX	ATRIAL INVERSION SITUS INVERSUS OF THE ATRIA , DEXTROCARDIA , HETEROTAXY SYNDROME , L LOOP TRANSPOSITION OF THE GREAT ARTERIES , LEFT SUPERIOR VENA CAVA NON COMMUNICATING WITH RIGHT SUPERIOR VENA CAVA , SINGLE VENTRICLE IN HETEROTAXY SYNDROME , SINGLE VENTRICLE WITH TOTALLY ANOMALOUS PULMONARY VENOUS RETURN
1-03835	CFTR	ENST00000003084	7:117199644:ATCT>A	inframe deletion	compound heterozygote	0(0.0132400)	1.181	pathogenic		LVO	AORTIC STENOSIS , AORTIC STENOSIS SUPRAVALVAR , BICOMMISSURAL AORTIC VALVE
1-03835	CFTR	ENST00000003084	7:117232223:C>T	missense variant	compound heterozygote	0(0.0083636)	1.181	not listed		LVO	AORTIC STENOSIS , AORTIC STENOSIS SUPRAVALVAR , BICOMMISSURAL AORTIC VALVE
1-03894	PIBF1	ENST00000326291	13:73409497:G>A	missense variant	homozygous recessive	0(0.0757000)	1.15	hom likely pathogenic	CIL	CTD	ABERRANT LEFT SUBCLAVIAN ARTERY , AORTIC VALVE POSITION RELATIVE TO THE PULMONARY VALVE RIGHT , DOUBLE OUTLET RIGHT VENTRICLE VENTRICULAR DEFECT UNCOMMITTED REMOTE , MITRAL STENOSIS VALVAR , MULTIPLE ATRIAL SEPTAL DEFECTS , RIGHT AORTIC ARCH LEFT LIGAMENT , RIGHT AORTIC ARCH WITH ABNORMAL BRANCHING PATTERN
1-03922	NEB	ENST00000604864	2:152425779:T>C	splice region variant, intron variant	compound heterozygote	0(0.0000)	1.572	not listed		HTX	ANOMALOUS HEPATIC VENOUS DRAINAGE , ASPLENIA SYNDROME RIGHT ISOMERISM , BICUSPID PULMONARY VALVE , COMMON ATRIUM , CORONARY SINUS ABNORMALITY , D LOOP TRANSPOSITION OF THE GREAT ARTERIES , DOUBLE OUTLET RIGHT VENTRICLE , DOUBLE OUTLET RIGHT VENTRICLE WITH ATRIOVENTRICULAR CANAL DEFECT , HETEROTAXY SYNDROME , HYPOPLASTIC LEFT VENTRICLE SUBNORMAL CAVITY VOLUME , LEFT SUPERIOR VENA CAVA CONNECTING T…
1-03922	NEB	ENST00000604864	2:152541489:G>A	missense variant. splice region variant	compound heterozygote	0(0.0000)	1.572	not listed		HTX	ANOMALOUS HEPATIC VENOUS DRAINAGE , ASPLENIA SYNDROME RIGHT ISOMERISM , BICUSPID PULMONARY VALVE , COMMON ATRIUM , CORONARY SINUS ABNORMALITY , D LOOP TRANSPOSITION OF THE GREAT ARTERIES , DOUBLE OUTLET RIGHT VENTRICLE , DOUBLE OUTLET RIGHT VENTRICLE WITH ATRIOVENTRICULAR CANAL DEFECT , HETEROTAXY SYNDROME , HYPOPLASTIC LEFT VENTRICLE SUBNORMAL CAVITY VOLUME , LEFT SUPERIOR VENA CAVA CONNECTING T…
1-04046	SLX4	ENST00000294008	16:3639734:T>C	missense variant	compound heterozygote	0(0.0000)	1.058	not listed		CTD	HYPOPLASTIC MAIN PULMONARY ARTERY , PULMONARY STENOSIS , TETRALOGY OF FALLOT , VENTRICULAR SEPTAL DEFECT MALALIGNMENT , VENTRICULAR SEPTAL DEFECT SINGLE
1-04046	SLX4	ENST00000294008	16:3640271:G>T	missense variant	compound heterozygote	0(0.0005185)	1.058	not listed		CTD	HYPOPLASTIC MAIN PULMONARY ARTERY , PULMONARY STENOSIS , TETRALOGY OF FALLOT , VENTRICULAR SEPTAL DEFECT MALALIGNMENT , VENTRICULAR SEPTAL DEFECT SINGLE
1-04098	GLIS3	ENST00000381971	9:4118105:G>T	missense variant	compound heterozygote	0(0.0000)	1.077	not listed		HTX	ABDOMINAL SITUS AMBIGUOUS ABDOMINAL HETEROTAXY , ABSENCE OF THE SUPRARENAL INFERIOR VENA CAVA WITH AZYGOUS CONTINUATION , BALANCED COMPLETE ATRIOVENTRICULAR CANAL , DOUBLE OUTLET RIGHT VENTRICLE WITH ATRIOVENTRICULAR CANAL DEFECT , HETEROTAXY SYNDROME , INTESTINAL MALROTATION , LEFT AORTIC ARCH WITH NORMAL BRANCHING PATTERN , LEFT BRONCHIAL ISOMERISM , LEFT SUPERIOR VENA CAVA CONNECTING TO THE LE…
1-04098	GLIS3	ENST00000381971	9:4125858:C>A	missense variant	compound heterozygote	0(0.0006896)	1.077	not listed		HTX	ABDOMINAL SITUS AMBIGUOUS ABDOMINAL HETEROTAXY , ABSENCE OF THE SUPRARENAL INFERIOR VENA CAVA WITH AZYGOUS CONTINUATION , BALANCED COMPLETE ATRIOVENTRICULAR CANAL , DOUBLE OUTLET RIGHT VENTRICLE WITH ATRIOVENTRICULAR CANAL DEFECT , HETEROTAXY SYNDROME , INTESTINAL MALROTATION , LEFT AORTIC ARCH WITH NORMAL BRANCHING PATTERN , LEFT BRONCHIAL ISOMERISM , LEFT SUPERIOR VENA CAVA CONNECTING TO THE LE…
1-04102	PLD1	ENST00000351298	3:171362791:A>G	missense variant	homozygous recessive	0(0.0023641)	1.679	not listed		OTH	ATRIAL SEPTAL DEFECT , EBSTEINS DISEASE
1-04554	KIAA0753	ENST00000361413	17:6493095:T>A	splice region variant, intron variant	compound heterozygote	0(0.0000)	1.393	not listed		LVO	AORTIC ARCH HYPOPLASIA , AORTIC STENOSIS VALVAR , ENDOCARDIAL FIBROELASTOSIS , HYPOPLASIA ASCENDING AORTA , HYPOPLASTIC LEFT HEART SYNDROME , HYPOPLASTIC LEFT VENTRICLE SUBNORMAL CAVITY VOLUME , MITRAL STENOSIS , RESTRICTIVE PATENT FORAMEN OVALE
1-04554	KIAA0753	ENST00000361413	17:6528143:G>A	stop gained	compound heterozygote	0(0.0002592)	1.393	not listed		LVO	AORTIC ARCH HYPOPLASIA , AORTIC STENOSIS VALVAR , ENDOCARDIAL FIBROELASTOSIS , HYPOPLASIA ASCENDING AORTA , HYPOPLASTIC LEFT HEART SYNDROME , HYPOPLASTIC LEFT VENTRICLE SUBNORMAL CAVITY VOLUME , MITRAL STENOSIS , RESTRICTIVE PATENT FORAMEN OVALE
1-04573	CCDC174	ENST00000383794	3:14706623:G>A	missense variant	compound heterozygote	0(0.0000)	1.145	not listed		CTD	ATRIAL SEPTAL DEFECT SECUNDUM , PULMONARY STENOSIS SUPRAVALVAR , TETRALOGY OF FALLOT
1-04573	CCDC174	ENST00000383794	3:14708969:C>G	missense variant	compound heterozygote	0(0.0000)	1.145	not listed		CTD	ATRIAL SEPTAL DEFECT SECUNDUM , PULMONARY STENOSIS SUPRAVALVAR , TETRALOGY OF FALLOT
1-04693	TMEM260	ENST00000261556	14:57103317:G>A	splice donor variant	compound heterozygote	0(0.0000)	1.151	not listed		CTD	PARTIALLY ANOMALOUS PULMONARY VEINS , RIGHT AORTIC ARCH , TRUNCUS ARTERIOSUS TYPE I MAIN PULMONARY ARTERY PRESENT
1-04693	TMEM260	ENST00000261556	14:57088284:A>G	missense variant	compound heterozygote	0(0.0000)	1.151	not listed		CTD	PARTIALLY ANOMALOUS PULMONARY VEINS , RIGHT AORTIC ARCH , TRUNCUS ARTERIOSUS TYPE I MAIN PULMONARY ARTERY PRESENT
1-04718	BAZ1B	ENST00000339594	7:72873991:T>TGGCCTGAAGGGCAATCACACA	inframe insertion	compound heterozygote	0(0.0000)	1.245	not listed	CHR	CTD	ATRIAL SEPTAL DEFECT SECUNDUM , CIRCUMFLEX FROM RIGHT CORONARY IN D LOOP TRANSPOSITION OF THE GREAT ARTERIES , D LOOP TRANSPOSITION OF THE GREAT ARTERIES WITH VENTRICULAR SEPTAL DEFECT , TUBULAR HYPOPLASIA OF AORTA WITH COARCTATION
1-04718	BAZ1B	ENST00000339594	7:72861616:ATCTTCTTCCTCCTCCTCC>A	inframe deletion	compound heterozygote	0(0.0009076)	1.245	not listed	CHR	CTD	ATRIAL SEPTAL DEFECT SECUNDUM , CIRCUMFLEX FROM RIGHT CORONARY IN D LOOP TRANSPOSITION OF THE GREAT ARTERIES , D LOOP TRANSPOSITION OF THE GREAT ARTERIES WITH VENTRICULAR SEPTAL DEFECT , TUBULAR HYPOPLASIA OF AORTA WITH COARCTATION
1-04764	GPC6	ENST00000377047	13:93879837:G>C	missense variant	homozygous recessive	0(0.0000)	2.176	not listed		LVO	AORTIC STENOSIS SUBVALVAR DISCRETE MEMBRANEOUS
1-04764	PCNT	ENST00000359568	21:47865194:C>T	splice region variant, intron variant	homozygous recessive	0(0.0034483)	1.589	not listed	CIL	LVO	AORTIC STENOSIS SUBVALVAR DISCRETE MEMBRANEOUS
1-04764	CR2	ENST00000367057	1:207646222:G>A	missense variant	homozygous recessive	0(0.0000)	1.531	not listed		LVO	AORTIC STENOSIS SUBVALVAR DISCRETE MEMBRANEOUS
1-04817	HBB	ENST00000335295	11:5248232:T>A	missense variant	homozygous recessive	0(0.0410000)	4.68	hom. Pathogenic		OTH	ATRIAL SEPTAL DEFECT , VENTRICULAR SEPTAL DEFECT MEMBRANOUS
1-04943	NPHP3	ENST00000337331	3:132423142:T>C	missense variant	homozygous recessive	0(0.0000)	1.43	not listed	CIL	OTH	ATRIAL SEPTAL DEFECT SECUNDUM
1-04947	NEB	ENST00000604864	2:152529073:T>C	missense variant	compound heterozygote	0(0.0000)	1.209	not listed		OTH	LEFT CORONARY ARTERY ARISING FROM THE RIGHT SINUS OF VALSALVA
1-04947	NEB	ENST00000604864	2:152521053:T>C	missense variant	compound heterozygote	0(0.0000)	1.209	not listed		OTH	LEFT CORONARY ARTERY ARISING FROM THE RIGHT SINUS OF VALSALVA
1-04972	ARVCF	ENST00000263207	22:19978278:C>G	missense variant	compound heterozygote	0(0.0000)	1.581	not listed		HTX	D LOOP TRANSPOSITION OF THE GREAT ARTERIES , DEXTROCARDIA , HETEROTAXY SYNDROME , PULMONARY STENOSIS , SINGLE VENTRICLE LEFT DOUBLE INLET LEFT VENTRICLE , STRADDLING TRICUSPID VALVE , VENTRICULAR SEPTAL DEFECT
1-04972	ARVCF	ENST00000263207	22:19960518:T>C	missense variant	compound heterozygote	0(0.0000)	1.581	not listed		HTX	D LOOP TRANSPOSITION OF THE GREAT ARTERIES , DEXTROCARDIA , HETEROTAXY SYNDROME , PULMONARY STENOSIS , SINGLE VENTRICLE LEFT DOUBLE INLET LEFT VENTRICLE , STRADDLING TRICUSPID VALVE , VENTRICULAR SEPTAL DEFECT
1-05014	NPHP3	ENST00000337331	3:132400851:C>T	missense variant	homozygous recessive	0(0.0023585)	1.521	not listed	CIL	LVO	AORTIC ARCH HYPOPLASIA , AORTIC ATRESIA , HYPOPLASTIC LEFT HEART SYNDROME , HYPOPLASTIC LEFT VENTRICLE SUBNORMAL CAVITY VOLUME , MITRAL ATRESIA , PULMONARY VENOUS STENOSIS
1-05197	CFTR	ENST00000003084	7:117149085:C>T	splice region variant, intron variant	homozygous recessive	0(0.0000)	1.245	pathogenic		CTD	LEFT AORTIC ARCH WITH NORMAL BRANCHING PATTERN , LEFT SIDED PATENT DUCTUS ARTERIOSUS RESTRICTIVE , PULMONARY ARTERY SLING ORIGIN OF THE LPA FROM THE RPA , VENTRICULAR SEPTAL DEFECT
1-05268	FANCC	ENST00000289081	9:97912307:T>A	missense variant	homozygous recessive	0(0.0030488)	1.187	not listed	CHD	LVO	AORTIC ARCH HYPOPLASIA , ATRIAL SEPTAL DEFECT SECUNDUM , COARCTATION OFF THE AORTA , TOTALLY ANOMALOUS PULMONARY VENOUS RETURN , TOTALLY ANOMALOUS PULMONARY VENOUS RETURN SUPRACARDIAC
1-05359	DNAH5	ENST00000265104	5:13753398:GA>G	frameshift variant	homozygous recessive	0(0.0003241)	1.158	pathogenic	CIL	HTX	ABDOMINAL SITUS AMBIGUOUS ABDOMINAL HETEROTAXY , ANATOMIC OR FUNCTIONAL HYPO OF ASPLENIA , ANOMALOUS HEPATIC VENOUS DRAINAGE , ASPLENIA SYNDROME RIGHT ISOMERISM , DOUBLE OUTLET RIGHT VENTRICLE WITH ATRIOVENTRICULAR CANAL DEFECT , HETEROTAXY SYNDROME , INFERIOR VENA CAVAL ANOMALY , INTESTINAL MALROTATION , MESOCARDIA , OBSTRUCTED TOTALLY ANOMALOUS PULMONARY VENOUS RETURN , RIGHT AORTIC ARCH WITH M…
1-05371	ARHGAP31	ENST00000264245	3:119121029:C>T	missense variant	homozygous recessive	0(0.0000)	1.097	not listed		OTH	ATRIAL SEPTAL DEFECT SECUNDUM , PARTIALLY ANOMALOUS PULMONARY VEINS
1-05386	GDF1	ENST00000247005	19:18979844:G>T	stop gained	homozygous recessive	0(0.0008904)	2.193	pathogenic	CHD	HTX	ABDOMINAL SITUS AMBIGUOUS ABDOMINAL HETEROTAXY , ASPLENIA SYNDROME RIGHT ISOMERISM , COMMON ATRIUM , DEXTROCARDIA , DOUBLE OUTLET RIGHT VENTRICLE , HETEROTAXY SYNDROME , LEFT SUPERIOR VENA CAVA NON COMMUNICATING WITH RIGHT SUPERIOR VENA CAVA , OBSTRUCTED TOTALLY ANOMALOUS PULMONARY VENOUS RETURN , PULMONARY STENOSIS SUBVALVAR , PULMONARY STENOSIS VALVAR , RIGHT AORTIC ARCH WITH MIRROR IMAGE BRANC…
1-05425	FAT4	ENST00000394329	4:126336677:G>A	missense variant	compound heterozygote	0(0.0000)	1.39	not listed		CTD	LEFT AORTIC ARCH WITH NORMAL BRANCHING PATTERN , PULMONARY STENOSIS VALVAR , RIGHT VENTRICULAR OUTFLOW OBSTRUCTION DUE TO ABNORMAL MUSCLE BAND S , TETRALOGY OF FALLOT
1-05425	FAT4	ENST00000394329	4:126371989:T>G	missense variant	compound heterozygote	0(0.0000)	1.39	not listed		CTD	LEFT AORTIC ARCH WITH NORMAL BRANCHING PATTERN , PULMONARY STENOSIS VALVAR , RIGHT VENTRICULAR OUTFLOW OBSTRUCTION DUE TO ABNORMAL MUSCLE BAND S , TETRALOGY OF FALLOT
1-05429	EVC2	ENST00000344408	4:5577974:G>A	stop gained	compound heterozygote	1(0.0000)	1.504	pathogenic	CIL	OTH	ATRIAL SEPTAL DEFECT SECUNDUM , LEFT AORTIC ARCH WITH NORMAL BRANCHING PATTERN
1-05429	EVC2	ENST00000344408	4:5586559:G>A	missense variant	compound heterozygote	1(0.0000)	1.504	not listed	CIL	OTH	ATRIAL SEPTAL DEFECT SECUNDUM , LEFT AORTIC ARCH WITH NORMAL BRANCHING PATTERN
1-05458	DYNC2H1	ENST00000398093	11:103026062:C>T	splice region variant, synonymous variant	compound heterozygote	0(0.0000)	1.455	not listed	CIL	CTD	TETRALOGY OF FALLOT
1-05458	DYNC2H1	ENST00000398093	11:103082519:T>G	splice region variant synonymous variant	compound heterozygote	0(0.0000)	1.455	not listed	CIL	CTD	TETRALOGY OF FALLOT
1-05541	DNAH5	ENST00000265104	5:13753398:GA>G	frameshift variant	compound heterozygote	0(0.0003241)	1.461	pathogenic	CIL	HTX	ABDOMINAL SITUS AMBIGUOUS ABDOMINAL HETEROTAXY , ANATOMIC OR FUNCTIONAL POLYSPLENIA , DOUBLE OUTLET RIGHT VENTRICLE , HETEROTAXY SYNDROME , HYPOPLASTIC LEFT VENTRICLE SUBNORMAL CAVITY VOLUME , HYPOPLASTIC PULMONARY ANNULUS , INFERIOR VENA CAVAL ANOMALY , LEFT AORTIC ARCH WITH NORMAL BRANCHING PATTERN , LEFT BRONCHIAL ISOMERISM , MITRAL ATRESIA , POLYSPLENIA SYNDROME LEFT ISOMERISM , SUPERIOR VENA…
1-05541	DNAH5	ENST00000265104	5:13850881:A>T	missense variant	compound heterozygote	1(0.0000)	1.461	not listed	CIL	HTX	ABDOMINAL SITUS AMBIGUOUS ABDOMINAL HETEROTAXY , ANATOMIC OR FUNCTIONAL POLYSPLENIA , DOUBLE OUTLET RIGHT VENTRICLE , HETEROTAXY SYNDROME , HYPOPLASTIC LEFT VENTRICLE SUBNORMAL CAVITY VOLUME , HYPOPLASTIC PULMONARY ANNULUS , INFERIOR VENA CAVAL ANOMALY , LEFT AORTIC ARCH WITH NORMAL BRANCHING PATTERN , LEFT BRONCHIAL ISOMERISM , MITRAL ATRESIA , POLYSPLENIA SYNDROME LEFT ISOMERISM , SUPERIOR VENA…
1-05598	ITPA	ENST00000380113	20:3193842:C>A	missense variant	homozygous recessive	0(0.0784000)	1.591	hom drug response		CTD	HYPOPLASTIC RIGHT VENTRICLE SUBNORMAL CAVITY VOLUME , TRICUSPID ATRESIA WITH D LOOP TGA AND PULMONARY STENOSIS TYPE IIB , VENTRICULAR SEPTAL DEFECT MALALIGNMENT
1-05679	ERCC6	ENST00000355832	10:50686483:G>A	stop gained	compound heterozygote	0(0.0002596)	1.588	pathogenic		OTH	ATRIAL SEPTAL DEFECT ATYPICAL , CORONARY SINUS ABNORMALITY , LEFT AORTIC ARCH WITH NORMAL BRANCHING PATTERN
1-05679	ERCC6	ENST00000355832	10:50690906:G>A	missense variant	compound heterozygote	0(0.0028549)	1.588	not listed		OTH	ATRIAL SEPTAL DEFECT ATYPICAL , CORONARY SINUS ABNORMALITY , LEFT AORTIC ARCH WITH NORMAL BRANCHING PATTERN
1-05709	BRCA1	ENST00000471181	17:41251898:C>A	splice acceptor variant	homozygous recessive	0(0.0011792)	1.935	not listed		OTH	SINO SEPTAL DEFECT
1-05756	DOCK6	ENST00000294618	19:11319372:T>C	missense variant	compound heterozygote	0(0.0000)	1.34	not listed		CTD	AORTIC STENOSIS VALVAR , INTERRUPTED AORTIC ARCH TYPE B , LEFT VENTRICULAR OUTFLOW TRACT OBSTRUCTION , VENTRICULAR SEPTAL DEFECT WITH INTERRUPTED AORTIC ARCH , VENTRICULAR SEPTAL DEFECT MALALIGNMENT
1-05756	DOCK6	ENST00000294618	19:11313062:G>A	splice region variant, intron variant	compound heterozygote	0(0.0000)	1.34	not listed		CTD	AORTIC STENOSIS VALVAR , INTERRUPTED AORTIC ARCH TYPE B , LEFT VENTRICULAR OUTFLOW TRACT OBSTRUCTION , VENTRICULAR SEPTAL DEFECT WITH INTERRUPTED AORTIC ARCH , VENTRICULAR SEPTAL DEFECT MALALIGNMENT
1-05770	FREM2	ENST00000280481	13:39343775:A>T	missense variant	compound heterozygote	0(0.0000)	1.007	not listed	HHE	HTX	L LOOP CORRECTED TGA WITH VENTRICULAR SEPTAL DEFECT AND PULMONARY STENOSIS 1 , L LOOP TRANSPOSITION OF THE GREAT ARTERIES , RIGHT AORTIC ARCH WITH MIRROR IMAGE BRANCHING PATTERN , SINGLE CORONARY FROM THE RIGHT FACING CUSP
1-05770	FREM2	ENST00000280481	13:39263061:C>T	missense variant	compound heterozygote	0(0.0000)	1.007	not listed	HHE	HTX	L LOOP CORRECTED TGA WITH VENTRICULAR SEPTAL DEFECT AND PULMONARY STENOSIS 1 , L LOOP TRANSPOSITION OF THE GREAT ARTERIES , RIGHT AORTIC ARCH WITH MIRROR IMAGE BRANCHING PATTERN , SINGLE CORONARY FROM THE RIGHT FACING CUSP
1-05815	EVC	ENST00000264956	4:5743510:T>A	missense variant	homozygous recessive	0(0.0000)	4.669	hom likely pathogenic	CIL	LVO	COARCTATION OFF THE AORTA , ELLIS VAN CREVELD SYNDROME , HYPOPLASTIC LEFT VENTRICLE SUBNORMAL CAVITY VOLUME , LEFT SUPERIOR VENA CAVA CONNECTING TO THE CORONARY SINUS , SINGLE VENTRICLE WITH UNBALANCED ATRIOVENTRICULAR CANAL DEFECT
1-06011	VPS13B	ENST00000358544	8:100494031:G>T	splice donor variant	compound heterozygote	1(0.0000)	1.075	likely pathogenic		CTD	HYPOPLASTIC MAIN PULMONARY ARTERY , LEFT AORTIC ARCH WITH NORMAL BRANCHING PATTERN , PULMONARY STENOSIS SUBVALVAR , PULMONARY STENOSIS VALVAR , TETRALOGY OF FALLOT , VENTRICULAR SEPTAL DEFECT MALALIGNMENT
1-06011	VPS13B	ENST00000358544	8:100654424:C>T	missense variant	compound heterozygote	1(0.0000)	1.075	not listed		CTD	HYPOPLASTIC MAIN PULMONARY ARTERY , LEFT AORTIC ARCH WITH NORMAL BRANCHING PATTERN , PULMONARY STENOSIS SUBVALVAR , PULMONARY STENOSIS VALVAR , TETRALOGY OF FALLOT , VENTRICULAR SEPTAL DEFECT MALALIGNMENT
1-06189	RYR1	ENST00000359596	19:39019315:C>A	missense variant	compound heterozygote	0(0.0000)	1.357	not listed		LVO	AORTIC STENOSIS SUBVALVAR DISCRETE MEMBRANEOUS , PULMONARY STENOSIS SUBVALVAR , VENTRICULAR SEPTAL DEFECT MEMBRANOUS
1-06189	RYR1	ENST00000359596	19:38960080:G>A	missense variant	compound heterozygote	0(0.0000)	1.357	not listed		LVO	AORTIC STENOSIS SUBVALVAR DISCRETE MEMBRANEOUS , PULMONARY STENOSIS SUBVALVAR , VENTRICULAR SEPTAL DEFECT MEMBRANOUS
1-06272	GDF1	ENST00000247005	19:18979615:C>CG	frameshift variant	compound heterozygote	0(0.0017172)	2.136	pathogenic	CHD	HTX	ABDOMINAL SITUS AMBIGUOUS ABDOMINAL HETEROTAXY , ANATOMIC OR FUNCTIONAL HYPO OF ASPLENIA , ANOMALOUS HEPATIC VENOUS DRAINAGE , ASPLENIA SYNDROME RIGHT ISOMERISM , ATRIAL SEPTAL DEFECT SECUNDUM , DOUBLE OUTLET RIGHT VENTRICLE WITH ATRIOVENTRICULAR CANAL DEFECT , HETEROTAXY SYNDROME , HYPOPLASTIC LEFT VENTRICLE SUBNORMAL CAVITY VOLUME , HYPOPLASTIC MAIN PULMONARY ARTERY , INFERIOR VENA CAVAL ANOMAL…
1-06272	GDF1	ENST00000247005	19:18980133:A>G	missense variant	compound heterozygote	0(0.0000)	2.136	not listed	CHD	HTX	ABDOMINAL SITUS AMBIGUOUS ABDOMINAL HETEROTAXY , ANATOMIC OR FUNCTIONAL HYPO OF ASPLENIA , ANOMALOUS HEPATIC VENOUS DRAINAGE , ASPLENIA SYNDROME RIGHT ISOMERISM , ATRIAL SEPTAL DEFECT SECUNDUM , DOUBLE OUTLET RIGHT VENTRICLE WITH ATRIOVENTRICULAR CANAL DEFECT , HETEROTAXY SYNDROME , HYPOPLASTIC LEFT VENTRICLE SUBNORMAL CAVITY VOLUME , HYPOPLASTIC MAIN PULMONARY ARTERY , INFERIOR VENA CAVAL ANOMAL…
1-06333	DYSF	ENST00000410020	2:71780249:G>A	missense variant	compound heterozygote	0(0.0000)	2.538	likely pathogenic		HTX	L LOOP CORRECTED TGA WITH VENTRICULAR SEPTAL DEFECT AND PULMONARY STENOSIS 1 , VENTRICULAR INVERSION L LOOP VENTRICLES , VENTRICULAR SEPTAL DEFECT RESTRICTIVE , VENTRICULAR SEPTAL DEFECT MEMBRANOUS
1-06333	DYSF	ENST00000410020	2:71795126:C>T	missense variant	compound heterozygote	0(0.0000)	2.538	not listed		HTX	L LOOP CORRECTED TGA WITH VENTRICULAR SEPTAL DEFECT AND PULMONARY STENOSIS 1 , VENTRICULAR INVERSION L LOOP VENTRICLES , VENTRICULAR SEPTAL DEFECT RESTRICTIVE , VENTRICULAR SEPTAL DEFECT MEMBRANOUS
1-06385	RYR1	ENST00000359596	19:38979898:G>A	missense variant	compound heterozygote	0(0.0000)	1.336	not listed		OTH	ATRIAL SEPTAL DEFECT SECUNDUM
1-06385	RYR1	ENST00000359596	19:38985154:C>T	missense variant	compound heterozygote	0(0.0000)	1.336	not listed		OTH	ATRIAL SEPTAL DEFECT SECUNDUM
1-06412	RNASEH2C	ENST00000308418	11:65487516:C>A	splice region variant, synonymous variant	homozygous recessive	0(0.0022695)	1.609	not listed		OTH	ATRIAL SEPTAL DEFECT SECUNDUM , TRICUSPID ATRESIA WITH NO PULMONARY STENOSIS AND LARGE VSD TYPE IC
1-06533	FAT4	ENST00000394329	4:126355544:C>T	missense variant	compound heterozygote	0(0.0000)	1.234	not listed		LVO	ATRIAL SEPTAL DEFECT SECUNDUM , BICOMMISSURAL AORTIC VALVE , HYPOPLASTIC MITRAL VALVE , TUBULAR HYPOPLASIA OF AORTA WITH COARCTATION , VENTRICULAR SEPTAL DEFECT MEMBRANOUS , VENTRICULAR SEPTAL DEFECT SINGLE
1-06533	FAT4	ENST00000394329	4:126242496:A>G	missense variant	compound heterozygote	0(0.0000)	1.234	not listed		LVO	ATRIAL SEPTAL DEFECT SECUNDUM , BICOMMISSURAL AORTIC VALVE , HYPOPLASTIC MITRAL VALVE , TUBULAR HYPOPLASIA OF AORTA WITH COARCTATION , VENTRICULAR SEPTAL DEFECT MEMBRANOUS , VENTRICULAR SEPTAL DEFECT SINGLE
1-06560	NDUFAF5	ENST00000378106	20:13765806:C>T,G	missense variant	homozygous recessive	0(0.0000)	1.783	not listed		OTH	PARTIALLY ANOMALOUS PULMONARY VEINS , SINUS VENOSUS SEPTAL DEFECT SUPERIOR TYPE
1-06560	ERBB3	ENST00000267101	12:56487278:G>A	missense variant	homozygous recessive	0(0.0000)	1.479	not listed	SIG	OTH	PARTIALLY ANOMALOUS PULMONARY VEINS , SINUS VENOSUS SEPTAL DEFECT SUPERIOR TYPE
1-06675	SLC29A3	ENST00000373189	10:73122216:G>A	missense variant	compound heterozygote	0(0.0000)	2.287	pathogenic	CHD	CTD	BICUSPID PULMONARY VALVE , TETRALOGY OF FALLOT
1-06675	SLC29A3	ENST00000373189	10:73122139:G>A	missense variant	compound heterozygote	0(0.0004540)	2.287	not listed	CHD	CTD	BICUSPID PULMONARY VALVE , TETRALOGY OF FALLOT
1-06696	ITGA8	ENST00000378076	10:15729976:C>G	missense variant	homozygous recessive	0(0.0000)	1.052	not listed	TGFB	CTD	MITRAL REGURGITATION , MITRAL VALVE PROLAPSE , VENTRICULAR SEPTAL DEFECT MEMBRANOUS , VENTRICULAR SEPTAL DEFECT SINGLE
1-06728	HIRA	ENST00000263208	22:19363169:G>A	missense variant	homozygous recessive	0(0.0000)	2.743	not listed	CHR	CTD	INTERRUPTED AORTIC ARCH TYPE B , POSTERIOR DEVIATION INFUNDIBULAR SEPTUM , VENTRICULAR SEPTAL DEFECT MALALIGNMENT
1-06777	TSC2	ENST00000219476	16:2112558:G>A	missense variant	homozygous recessive	0(0.0014916)	1.113	not listed		CTD	D LOOP TRANSPOSITION OF THE GREAT ARTERIES
1-06788	LAMA2	ENST00000421865	6:129381042:G>T	splice donor variant	compound heterozygote	0(0.0000)	2.32	pathogenic	SIG,TGFB	CTD	PATENT FORAMEN OVALE , TRUNCUS ARTERIOSUS TYPE I MAIN PULMONARY ARTERY PRESENT , VENTRICULAR SEPTAL DEFECT
1-06788	LAMA2	ENST00000421865	6:129762062:G>A	missense variant	compound heterozygote	0(0.0000)	2.32	not listed	SIG,TGFB	CTD	PATENT FORAMEN OVALE , TRUNCUS ARTERIOSUS TYPE I MAIN PULMONARY ARTERY PRESENT , VENTRICULAR SEPTAL DEFECT
1-06883	FAT4	ENST00000394329	4:126239587:G>C	missense variant	compound heterozygote	0(0.0000)	1.212	not listed		CTD	TETRALOGY OF FALLOT WITH PULMONARY ATRESIA
1-06883	FAT4	ENST00000394329	4:126239839:C>G	missense variant	compound heterozygote	0(0.0000)	1.212	not listed		CTD	TETRALOGY OF FALLOT WITH PULMONARY ATRESIA
1-07432	ZNF469	ENST00000437464	16:88501431:C>A	missense variant	homozygous recessive	0(0.0025937)	1.192	not listed		CTD	HYPOPLASTIC LEFT PULMONARY ARTERY , HYPOPLASTIC MAIN PULMONARY ARTERY , HYPOPLASTIC RIGHT PULMONARY ARTERY , LEFT AORTIC ARCH WITH NORMAL BRANCHING PATTERN , PULMONARY STENOSIS SUBVALVAR , PULMONARY STENOSIS VALVAR , TETRALOGY OF FALLOT , VENTRICULAR SEPTAL DEFECT MALALIGNMENT
1-07515	LTBP4	ENST00000308370	19:41122891:C>G	missense variant	homozygous recessive	0(0.0241000)	1.646	not listed	TGFB	HTX	L LOOP CORRECTED TRANSPOSITION OF THE GREAT ARTERIES , PARTIALLY ANOMALOUS PULMONARY VEINS , PULMONARY ATRESIA VALVAR , PULMONARY STENOSIS , SINGLE VENTRICLE LEFT DOUBLE INLET LEFT VENTRICLE
1-07720	WDR11	ENST00000263461	10:122622364:T>C	missense variant	homozygous recessive	0(0.0000)	1.431	not listed	CIL	OTH	ATRIAL SEPTAL DEFECT SECUNDUM
1-08303	DNAI1	ENST00000242317	9:34513149:AC>A	frameshift variant	compound heterozygote	0(0.0000)	2.3	pathogenic	FOX,CIL	HTX	ASPLENIA SYNDROME RIGHT ISOMERISM , DEXTROCARDIA , DISCONTINUITY OF PULMONARY ARTERIES , HETEROTAXY SYNDROME , LEFT SUPERIOR VENA CAVA CONNECTING TO THE LEFT ATRIUM , LEFT SIDED PATENT DUCTUS ARTERIOSUS , PARTIALLY ANOMALOUS PULMONARY VEINS , PATENT DUCTUS ARTERIOSUS RIGHT SIDED , PULMONARY ATRESIA VALVAR , SINGLE VENTRICLE IN HETEROTAXY SYNDROME , UNBALANCED COMPLETE ATRIOVENTRICULAR CANAL RIGHT…
1-08303	DNAI1	ENST00000242317	9:34514515:G>A	missense variant	compound heterozygote	0(0.0000)	2.3	not listed	FOX,CIL	HTX	ASPLENIA SYNDROME RIGHT ISOMERISM , DEXTROCARDIA , DISCONTINUITY OF PULMONARY ARTERIES , HETEROTAXY SYNDROME , LEFT SUPERIOR VENA CAVA CONNECTING TO THE LEFT ATRIUM , LEFT SIDED PATENT DUCTUS ARTERIOSUS , PARTIALLY ANOMALOUS PULMONARY VEINS , PATENT DUCTUS ARTERIOSUS RIGHT SIDED , PULMONARY ATRESIA VALVAR , SINGLE VENTRICLE IN HETEROTAXY SYNDROME , UNBALANCED COMPLETE ATRIOVENTRICULAR CANAL RIGHT…
1-08490	ZNF469	ENST00000437464	16:88501578:C>T	missense variant	compound heterozygote	0(0.0000)	1.274	not listed		CTD	HYPOPLASTIC MAIN PULMONARY ARTERY , LEFT AORTIC ARCH WITH NORMAL BRANCHING PATTERN , PULMONARY ATRESIA VALVAR , PULMONARY STENOSIS SUBVALVAR , TETRALOGY OF FALLOT WITH PULMONARY ATRESIA , VENTRICULAR SEPTAL DEFECT MALALIGNMENT
1-08490	ZNF469	ENST00000437464	16:88505630:G>A	missense variant	compound heterozygote	0(0.0001296)	1.274	not listed		CTD	HYPOPLASTIC MAIN PULMONARY ARTERY , LEFT AORTIC ARCH WITH NORMAL BRANCHING PATTERN , PULMONARY ATRESIA VALVAR , PULMONARY STENOSIS SUBVALVAR , TETRALOGY OF FALLOT WITH PULMONARY ATRESIA , VENTRICULAR SEPTAL DEFECT MALALIGNMENT
1-08628	LZTR1	ENST00000215739	22:21348020:G>A	missense variant	homozygous recessive	0(0.0000)	1.638	not listed	HHE	CTD	ATRIAL SEPTAL DEFECT SECUNDUM , TETRALOGY OF FALLOT WITH PULMONARY ATRESIA AND MULTIPLE AORTOPULMONARY COLLATERALS
1-09185	IFT140	ENST00000426508	16:1570763:G>A	missense variant	compound heterozygote	0(0.0000)	1.259	not listed	CIL	CTD	HYPOPLASTIC MAIN PULMONARY ARTERY , HYPOPLASTIC PULMONARY ANNULUS , PULMONARY STENOSIS SUBVALVAR , PULMONARY STENOSIS SUPRAVALVAR , PULMONARY STENOSIS VALVAR , TETRALOGY OF FALLOT
1-09185	IFT140	ENST00000426508	16:1561016:G>A	missense variant	compound heterozygote	0(0.0000)	1.259	not listed	CIL	CTD	HYPOPLASTIC MAIN PULMONARY ARTERY , HYPOPLASTIC PULMONARY ANNULUS , PULMONARY STENOSIS SUBVALVAR , PULMONARY STENOSIS SUPRAVALVAR , PULMONARY STENOSIS VALVAR , TETRALOGY OF FALLOT
1-09458	TF	ENST00000402696	3:133496032:G>A	missense variant	homozygous recessive	0(0.0041505)	3.793	hom. pathogenic		CTD	PULMONARY STENOSIS VALVAR
1-09707	TCIRG1	ENST00000265686	11:67810477:C>T	missense variant	homozygous recessive	0(0.0011792)	1.13	not listed	SIG	OTH	PATENT FORAMEN OVALE , RIGHT CORONARY ARTERY ARISING FROM THE LEFT SINUS OF VALSALVA
1-09857	ACAD9	ENST00000308982	3:128622974:A>AG	frameshift variant, splice region variant	compound heterozygote	0(0.0000)	1.139	not listed		CTD	BICUSPID PULMONARY VALVE , DUAL ANTERIOR DESCENDING CORONARY ARTERIES , PULMONARY STENOSIS SUBVALVAR , PULMONARY STENOSIS VALVAR , TETRALOGY OF FALLOT
1-09857	ACAD9	ENST00000308982	3:128623262:G>A	missense variant	compound heterozygote	0(0.0000)	1.139	not listed		CTD	BICUSPID PULMONARY VALVE , DUAL ANTERIOR DESCENDING CORONARY ARTERIES , PULMONARY STENOSIS SUBVALVAR , PULMONARY STENOSIS VALVAR , TETRALOGY OF FALLOT
1-09965	ITPA	ENST00000380113	20:3193842:C>A	missense variant	homozygous recessive	0(0.0784000)	1.622	hom drug response		OTH	ANOMALOUS ORIGIN OF LEFT CORONARY ARTERY FROM PULMONARY ARTERY , ATYPICAL CLEFT OF MITRAL VALVE , CARDIOMYOPATHY DILATED HYPOKINETIC , LEFT AORTIC ARCH WITH NORMAL BRANCHING PATTERN , MITRAL VALVE PROLAPSE , PARTIALLY ANOMALOUS PULMONARY VEINS , PATENT FORAMEN OVALE
1-10737	TRIP11	ENST00000267622	14:92505905:G>T	missense variant	compound heterozygote	0(0.0000)	1.263	not listed	CIL	CTD	ATRIAL SEPTAL DEFECT SECUNDUM , DUAL ANTERIOR DESCENDING CORONARY ARTERIES , PULMONARY STENOSIS SUBVALVAR , RETRO AORTIC INNOMINATE VEIN , RIGHT AORTIC ARCH WITH MIRROR IMAGE BRANCHING PATTERN , SYSTEMIC VENOUS ANOMALY , TETRALOGY OF FALLOT
1-10737	TRIP11	ENST00000267622	14:92472168:T>C	missense variant	compound heterozygote	0(0.0000)	1.263	not listed	CIL	CTD	ATRIAL SEPTAL DEFECT SECUNDUM , DUAL ANTERIOR DESCENDING CORONARY ARTERIES , PULMONARY STENOSIS SUBVALVAR , RETRO AORTIC INNOMINATE VEIN , RIGHT AORTIC ARCH WITH MIRROR IMAGE BRANCHING PATTERN , SYSTEMIC VENOUS ANOMALY , TETRALOGY OF FALLOT
1-11021	CFTR	ENST00000003084	7:117199644:ATCT>A	inframe deletion	compound heterozygote	0(0.0132400)	1.5	pathogenic		LVO	AORTIC STENOSIS VALVAR , COARCTATION OF THE AORTA SIMPLE ISOLATED , LEFT AORTIC ARCH WITH NORMAL BRANCHING PATTERN , UNICOMMISSURAL AORTIC VALVE
1-11021	CFTR	ENST00000003084	7:117250575:G>C	missense variant, splice region variant	compound heterozygote	0(0.0021482)	1.5	not listed		LVO	AORTIC STENOSIS VALVAR , COARCTATION OF THE AORTA SIMPLE ISOLATED , LEFT AORTIC ARCH WITH NORMAL BRANCHING PATTERN , UNICOMMISSURAL AORTIC VALVE
1-11091	RYR1	ENST00000359596	19:39026718:C>T	splice region variant, intron variant	compound heterozygote	0(0.0000)	1.227	not listed		LVO	AORTIC ARCH HYPOPLASIA , AORTIC ATRESIA , HYPOPLASIA ASCENDING AORTA , HYPOPLASTIC LEFT HEART SYNDROME , HYPOPLASTIC MITRAL VALVE , LEFT AORTIC ARCH WITH NORMAL BRANCHING PATTERN , PATENT FORAMEN OVALE , UNICOMMISSURAL AORTIC VALVE
1-11091	RYR1	ENST00000359596	19:38959643:G>A	missense variant	compound heterozygote	0(0.0000)	1.227	not listed		LVO	AORTIC ARCH HYPOPLASIA , AORTIC ATRESIA , HYPOPLASIA ASCENDING AORTA , HYPOPLASTIC LEFT HEART SYNDROME , HYPOPLASTIC MITRAL VALVE , LEFT AORTIC ARCH WITH NORMAL BRANCHING PATTERN , PATENT FORAMEN OVALE , UNICOMMISSURAL AORTIC VALVE
1-11205	PCNT	ENST00000359568	21:47766708:C>T	missense variant	compound heterozygote	0(0.0000)	1.291	not listed	CIL	AVC	ATRIAL SEPTAL DEFECT SECUNDUM , LEFT SUPERIOR VENA CAVA CONNECTING TO THE CORONARY SINUS , UNBALANCED COMPLETE ATRIOVENTRICULAR CANAL RIGHT DOMINANT
1-11205	PCNT	ENST00000359568	21:47851511:G>C	missense variant	compound heterozygote	0(0.0000)	1.291	not listed	CIL	AVC	ATRIAL SEPTAL DEFECT SECUNDUM , LEFT SUPERIOR VENA CAVA CONNECTING TO THE CORONARY SINUS , UNBALANCED COMPLETE ATRIOVENTRICULAR CANAL RIGHT DOMINANT
1-11380	CRB2	ENST00000373631	9:126133821:C>G	missense variant	compound heterozygote	0(0.0000)	2.008	likely pathogenic	CIL	OTH	DOUBLE AORTIC ARCH RIGHT ARCH DOMINANT
1-11380	CRB2	ENST00000373631	9:126139127:C>T	missense variant	compound heterozygote	0(0.0000)	2.008	not listed	CIL	OTH	DOUBLE AORTIC ARCH RIGHT ARCH DOMINANT
1-11450	AGRN	ENST00000379370	1:976097:G>GGGGCC	frameshift variant	compound heterozygote	0(0.0000)	1.004	not listed	TGFB	CTD	DYSPLASTIC ABSENT PULMONARY VALVE SYNDROME TETRALOGY OF FALLOT WITH ABSENT PULMONARY VALVE SYNDROME
1-11450	AGRN	ENST00000379370	1:985161:C>T	missense variant	compound heterozygote	0(0.0000)	1.004	not listed	TGFB	CTD	DYSPLASTIC ABSENT PULMONARY VALVE SYNDROME TETRALOGY OF FALLOT WITH ABSENT PULMONARY VALVE SYNDROME
1-11519	IFT172	ENST00000260570	2:27672184:A>T	missense variant	compound heterozygote	0(0.0000)	1.2	not listed	FOX,CIL	CTD	PATENT FORAMEN OVALE , RIGHT AORTIC ARCH , TETRALOGY OF FALLOT WITH PULMONARY ATRESIA AND MULTIPLE AORTOPULMONARY COLLATERALS
1-11519	IFT172	ENST00000260570	2:27668231:C>T	missense variant	compound heterozygote	0(0.0000)	1.2	not listed	FOX,CIL	CTD	PATENT FORAMEN OVALE , RIGHT AORTIC ARCH , TETRALOGY OF FALLOT WITH PULMONARY ATRESIA AND MULTIPLE AORTOPULMONARY COLLATERALS
1-11524	ERCC2	ENST00000391945	19:45855492:C>T	missense variant	homozygous recessive	0(0.0000)	1.388	not listed		CTD	HYPOPLASTIC RIGHT VENTRICLE SUBNORMAL CAVITY VOLUME , PULMONARY ATRESIA INTACT VENTRICULAR SEPTUM
1-11524	COL6A3	ENST00000295550	2:238245098:G>A	missense variant	homozygous recessive	0(0.0000)	1.387	not listed	SIG,TGFB	CTD	HYPOPLASTIC RIGHT VENTRICLE SUBNORMAL CAVITY VOLUME , PULMONARY ATRESIA INTACT VENTRICULAR SEPTUM
1-11524	GCDH	ENST00000222214	19:13004329:T>C	missense variant	homozygous recessive	0(0.0000)	1.072	not listed		CTD	HYPOPLASTIC RIGHT VENTRICLE SUBNORMAL CAVITY VOLUME , PULMONARY ATRESIA INTACT VENTRICULAR SEPTUM
1-11524	DMRT3	ENST00000190165	9:990316:A>G	missense variant	homozygous recessive	0(0.0000)	1.024	not listed		CTD	HYPOPLASTIC RIGHT VENTRICLE SUBNORMAL CAVITY VOLUME , PULMONARY ATRESIA INTACT VENTRICULAR SEPTUM
1-11729	LAMA2	ENST00000421865	6:129670501:C>T	missense variant	homozygous recessive	0(0.0000)	1.576	not listed	SIG,TGFB	CTD	TETRALOGY OF FALLOT
1-12046	SYNE1	ENST00000367255	6:152708491:A>G	missense variant	compound heterozygote	0(0.0000)	1.028	not listed		CTD	HYPOPLASTIC PULMONARY ANNULUS , PULMONARY STENOSIS SUBVALVAR , RIGHT AORTIC ARCH WITH MIRROR IMAGE BRANCHING PATTERN , TETRALOGY OF FALLOT , VENTRICULAR SEPTAL DEFECT MALALIGNMENT
1-12046	SYNE1	ENST00000367255	6:152510392:G>T	missense variant	compound heterozygote	0(0.0000)	1.028	not listed		CTD	HYPOPLASTIC PULMONARY ANNULUS , PULMONARY STENOSIS SUBVALVAR , RIGHT AORTIC ARCH WITH MIRROR IMAGE BRANCHING PATTERN , TETRALOGY OF FALLOT , VENTRICULAR SEPTAL DEFECT MALALIGNMENT
1-12827	CUL7	ENST00000535468	6:43014321:C>T	missense variant	compound heterozygote	0(0.0002595)	1.696	likely pathogenic		LVO	AORTIC ARCH HYPOPLASIA , AORTIC ATRESIA , CYANOTIC CONGENITAL HEART DISEASE , HYPOPLASTIC LEFT HEART SYNDROME , MITRAL ATRESIA , SECUNDUM ATRIAL SEPTAL DEFECT RESTRICITVE , TUBULAR HYPOPLASIA OF AORTA WITH COARCTATION
1-12827	CUL7	ENST00000535468	6:43019134:C>T	missense variant	compound heterozygote	0(6.489e-05)	1.696	not listed		LVO	AORTIC ARCH HYPOPLASIA , AORTIC ATRESIA , CYANOTIC CONGENITAL HEART DISEASE , HYPOPLASTIC LEFT HEART SYNDROME , MITRAL ATRESIA , SECUNDUM ATRIAL SEPTAL DEFECT RESTRICITVE , TUBULAR HYPOPLASIA OF AORTA WITH COARCTATION
1-13009	DYNC2H1	ENST00000398093	11:103044836:A>G	missense variant	compound heterozygote	0(0.0000)	1.013	not listed	CIL	LVO	AORTIC ARCH HYPOPLASIA , COARCTATION OFF THE AORTA , COMPLETE COMMON ATRIOVENTRICULAR CANAL , PARACHUTE MITRAL VALVE , UNBALANCED COMPLETE ATRIOVENTRICULAR CANAL RIGHT DOMINANT
1-13009	DYNC2H1	ENST00000398093	11:103025296:G>T	missense variant	compound heterozygote	0(0.0005192)	1.013	not listed	CIL	LVO	AORTIC ARCH HYPOPLASIA , COARCTATION OFF THE AORTA , COMPLETE COMMON ATRIOVENTRICULAR CANAL , PARACHUTE MITRAL VALVE , UNBALANCED COMPLETE ATRIOVENTRICULAR CANAL RIGHT DOMINANT
1-13018	DNAH11	ENST00000409508	7:21726848:A>C	missense variant	homozygous recessive	0(0.0000)	2.021	not listed	CIL	HTX	COMMON ATRIUM , COMPLETE COMMON ATRIOVENTRICULAR CANAL , DEXTROCARDIA , DISCONTINUITY OF PULMONARY ARTERIES , LEFT SUPERIOR VENA CAVA CONNECTING TO THE LEFT ATRIUM , PATENT DUCTUS ARTERIOSUS ATYPICAL , PULMONARY ATRESIA CONGENITAL , RIGHT AORTIC ARCH , RIGHT INFERIOR VENA CAVA TO LEFT ATRIUM , RIGHT SUPERIOR VENA CAVA ABSENT , VENTRICULAR INVERSION L LOOP VENTRICLES
1-13318	COL1A2	ENST00000297268	7:94040249:G>A	missense variant	homozygous recessive	0(0.0000)	1.718	not listed	SIG,TGFB	CTD	PATENT FORAMEN OVALE , TETRALOGY OF FALLOT WITH PULMONARY ATRESIA
1-13339	CRB2	ENST00000373631	9:126132761:C>A	missense variant	compound heterozygote	0(0.0000)	1.405	not listed	CIL	CTD	HYPOPLASTIC LEFT PULMONARY ARTERY , HYPOPLASTIC LEFT VENTRICLE SUBNORMAL CAVITY VOLUME , HYPOPLASTIC MITRAL VALVE , HYPOPLASTIC RIGHT PULMONARY ARTERY , MULTIPLE MAJOR AORTOPULMONARY COLLATERAL ARTERIES MAPCAS , PARACHUTE MITRAL VALVE , PULMONARY ATRESIA CONGENITAL , PULMONARY ATRESIA VALVAR , TETRALOGY OF FALLOT WITH PULMONARY ATRESIA AND MULTIPLE AORTOPULMONARY COLLATERALS
1-13339	CRB2	ENST00000373631	9:126129478:A>G	missense variant	compound heterozygote	0(0.0000)	1.405	not listed	CIL	CTD	HYPOPLASTIC LEFT PULMONARY ARTERY , HYPOPLASTIC LEFT VENTRICLE SUBNORMAL CAVITY VOLUME , HYPOPLASTIC MITRAL VALVE , HYPOPLASTIC RIGHT PULMONARY ARTERY , MULTIPLE MAJOR AORTOPULMONARY COLLATERAL ARTERIES MAPCAS , PARACHUTE MITRAL VALVE , PULMONARY ATRESIA CONGENITAL , PULMONARY ATRESIA VALVAR , TETRALOGY OF FALLOT WITH PULMONARY ATRESIA AND MULTIPLE AORTOPULMONARY COLLATERALS
1-13340	CD19	ENST00000538922	16:28944363:C>T	missense variant	homozygous recessive	0(0.0000)	1.965	not listed		LVO	AORTIC ATRESIA , HYPOPLASTIC LEFT HEART SYNDROME , HYPOPLASTIC LEFT VENTRICLE SUBNORMAL CAVITY VOLUME , MITRAL ATRESIA , TUBULAR HYPOPLASIA OF AORTA WITH COARCTATION
1-13368	DYSF	ENST00000410020	2:71791255:G>A	missense variant	homozygous recessive	0(0.0000)	1.748	not listed		CTD	ABERRANT LEFT SUBCLAVIAN ARTERY , BICUSPID PULMONARY VALVE , PATENT FORAMEN OVALE , PULMONARY STENOSIS VALVAR , RIGHT AORTIC ARCH LEFT LIGAMENT , RIGHT AORTIC ARCH WITH ABNORMAL BRANCHING PATTERN , TETRALOGY OF FALLOT , VASCULAR RING , VENTRICULAR SEPTAL DEFECT MALALIGNMENT
1-13744	GYG1	ENST00000345003	3:148727064:TG>T	frameshift variant, splice region variant	compound heterozygote	0(0.0005835)	1.898	pathogenic		CTD	HYPOPLASTIC MAIN PULMONARY ARTERY , HYPOPLASTIC PULMONARY ANNULUS , PULMONARY STENOSIS SUBVALVAR , PULMONARY STENOSIS SUPRAVALVAR , PULMONARY STENOSIS VALVAR , TETRALOGY OF FALLOT , VENTRICULAR SEPTAL DEFECT SINGLE
1-13744	GYG1	ENST00000345003	3:148714652:C>A	missense variant	compound heterozygote	0(0.0000)	1.898	not listed		CTD	HYPOPLASTIC MAIN PULMONARY ARTERY , HYPOPLASTIC PULMONARY ANNULUS , PULMONARY STENOSIS SUBVALVAR , PULMONARY STENOSIS SUPRAVALVAR , PULMONARY STENOSIS VALVAR , TETRALOGY OF FALLOT , VENTRICULAR SEPTAL DEFECT SINGLE
1-14064	MUC5B	ENST00000529681	11:1269151:G>A	missense variant	homozygous recessive	0(0.0000)	1.148	not listed		CTD	D LOOP TRANSPOSITION OF THE GREAT ARTERIES
Note: This tables shows one variant per row. Compound heterzygous variants of a gene in a single patient have have two rows. Reported genes carry two damaged alleles.
* 1(0.0000) indicates the variant is de novo or very rare (<1/10000) in gnomAD

## Sheet: SD3. Gene lists
Supplementary Data 3. Gene lists.
Chromatin-modifying genes (n=163)	Cilia genes (n=669)	Known CHD genes (n=402)	High Heart Expression (HHE) genes (n=146)	Wnt pathway genes (n=297)	FoxJ1 associated genes (n=116)	Notch1 associated genes (n=130)	Signal transduction genes (n=449)	TGF-B genes (n=431)
APBB1	ABCG5	ACP6	ACO2	USP34	AK7	ADAM10	COL5A2	A2M
ARID1A	ABLIM3	ACTA2	ACTN1	AXIN1	AK8	ADAM17	PAK3	ACAN
ARID1B	ACTR3	ACTC1	AHNAK	AXIN2	AK9	AGO1	DOCK1	ACTN1
ARID2	ACTR3B	ACVR1	AKAP8	RNF146	ANKEF1	AGO2	PIK3CA	ADAM10
ARID4A	ACTR3C	ACVR2B	ANLN	TNKS	APOB	AGO3	RIT1	ADAM12
ARID4B	ADCY3	ACVRL1	AP3B1	TNKS2	ARMC4	AGO4	IRS2	ADAM15
ASH1L	ADCY5	ADAM17	ARHGDIA	UBC	ATF5	APH1A	LAMC2	ADAM17
ASXL1	ADK	ADAMTS10	ASNSD1	UBB	C1orf228	APH1B	ATP6V0D2	ADAM19
ATRX	ADRBK2	AGGF1	BAHCC1	UBA52	C9orf117	ARRB1	FGF3	ADAM8
ATXN7L3	AHI1	AGMO	BCL2L11	RPS27A	C9orf171	ARRB2	ESRP1	ADAM9
BAG6	AJUBA	AHSA2	BCL9	CSNK2A1	C9orf9	B4GALT1	ATP6V0A4	ADAMTS1
BAP1	AK1	ALDH1A1	BECN1	CSNK2A2	CAPN8	CCNC	COL9A3	ADAMTS14
BAZ1B	AK2	ALDH1A2	C11orf9	CSNK2B	CAPS	CCND1	RAP1B	ADAMTS16
BAZ2A	AK7	ALX3	C20orf152	DVL1	CAPSL	CDK8	EGR4	ADAMTS18
BCOR	AK8	AMER1	CAND1	DVL2	CASC1	CNTN1	GABRG2	ADAMTS2
BPTF	AKAP9	ANAPC10	CCNG1	DVL3	CCDC103	CREBBP	PTPN18	ADAMTS3
BRD1	ALMS1	ANGPT1	CCNL1	CSNK1E	CCDC108	CUL1	CTNNA1	ADAMTS4
BRD3	ANK3	ANKRD1	CDH3	PIP5K1B	CCDC114	DLK1	PRKCD	ADAMTS5
BRD4	ANO2	APOBEC2	CHD7	HDAC1	CCDC13	DLL1	JUP	ADAMTS8
BRD9	APOA1BP	ARX	COPG2	TLE2	CCDC147	DLL4	GTF2F2	ADAMTS9
BRMS1L	ARF4	ASH1L	CPD	TLE3	CCDC151	DNER	SH3GL1	AGRN
BRPF3	ARFGEF2	ASXL2	CPSF1	TLE4	CCDC170	DTX1	INSR	ANGPT1
CABIN1	ARHGEF10	ATE1	CUL3	TLE1	CCDC173	DTX2	PPP2CB	ANGPT2
CARM1	ARHGEF11	ATIC	DAPK3	TCF7	CCDC181	DTX4	FLT3	ANGPT4
CHD1	ARL13B	ATP1A2	DDR1	TCF7L1	CCDC19	E2F1	IGF1R	APOB
CHD2	ARL2	ATP4A	DGCR2	TCF7L2	CCDC39	E2F3	ADAM10	ARHGEF18
CHD3	ARL2BP	ATP4B	DHX30	LEF1	CCDC42B	ELF3	THBS3	ASPN
CHD4	ARL3	ATRX	DHX38	CTNNB1	CCDC57	EP300	PRKACA	ATP1B1
CHD6	ARL6	B3GALTL	DSG2	BCL9	CCDC65	FBXW7	HGS	ATP1B2
CHD7	ARMC4	BCL11A	DST	BCL9L	CYB5D1	FURIN	VRK3	ATP1B3
CHD8	ASAP1	BCL6	EFHD2	PYGO2	DAW1	H2AFB1	GAB1	BAMBI
CREBBP	ASL	BCL9	EIF3H	PYGO1	DCDC2B	H2AFJ	NRG2	BCAN
CTBP1	ATG14	BCOR	ELMO2	SMARCA4	DNAAF1	H2AFV	RALB	BGN
CTCF	ATG16L1	BICC1	FADS3	TERT	DNAAF3	H2AFX	ITCH	BMP1
CTNNB1	ATG5	BMP1	FAM111A	RUVBL1	DNAH7	H2AFZ	SH2B3	BMP10
CTR9	ATG7	BMP10	FBLN2	TRRAP	DNAI1	H3F3A	COL5A3	BMP2
CUL4B	ATP2B2	BMP2	FBN2	KAT5	DRC1	HDAC1	THBS4	BMP4
CXXC1	ATP2B4	BMP4	FOXM1	RUNX3	ECT2L	HDAC10	COL1A1	BMP7
DAPK3	ATP6V0D1	BMP5	FREM2	MYC	EFCAB6	HDAC11	TNS3	BSG
DDB1	ATP6V1B1	BMP6	FTSJ3	EP300	EFHB	HDAC2	PTPRZ1	CAPN1
DNMT1	ATP6V1D	BMP7	FYCO1	CREBBP	EFHC1	HDAC3	DUSP4	CAPN10
DNMT3A	ATP8A2	BMPR1A	GANAB	KMT2D	EFHC2	HDAC4	VGF	CAPN11
DOT1L	ATXN10	BMPR1B	GART	ASH2L	ELF3	HDAC5	HPN	CAPN12
EHMT1	AURKA	BMPR2	GLRX3	MEN1	ENKUR	HDAC6	MKNK1	CAPN13
EHMT2	AVIL	BRAF	GLT25D1	RBBP5	ENO4	HDAC7	RBFOX2	CAPN14
ELP3	AZI1	BTC	GRIP2	H2AFB1	ERCC8	HDAC8	LCK	CAPN15
EP300	B9D1	BUB1B	GSPT1	H2AFV	FAM183A	HDAC9	MAPK1	CAPN2
EP400	B9D2	C1orf106	GTPBP1	H2AFZ	FAM228A	HES1	DNM2	CAPN3
EPC1	BBIP1	CACNA1C	GTPBP4	HIST1H2AD	FBXO36	HES5	POLR2I	CAPN5
EYA3	BBS1	CBL	HEATR5B	H2AFX	FKBP5	HEY1	MTOR	CAPN6
EZH2	BBS10	CCBE1	HUWE1	H2AFJ	GFPT1	HEY2	KL	CAPN7
HCFC1	BBS12	CCT4	IPO4	HIST2H2AC	GJA9	HEYL	SPINT2	CAPN8
HDAC1	BBS2	CDC73	ITM2C	HIST1H2AC	GMNC	HIF1A	PPP2R1B	CAPN9
HDAC2	BBS4	CDH2	KANK1	HIST1H2AB	HDHD3	HIST1H2AB	COL11A2	CAPNS1
HDAC3	BBS5	CER1	KDM5A	HIST2H2AA3	HYDIN	HIST1H2AC	MAPK13	CAPNS2
HDAC5	BBS7	CFC1	KDM5B	HIST1H2AJ	IFT172	HIST1H2AD	AXL	CASK
HDAC7	BBS9	CFC1B	KIAA0196	H3F3A	IQCG	HIST1H2AJ	MST1	CASP3
HDAC9	BCAS3	CHD1L	KIAA0232	HIST1H3A	IQCH	HIST1H2BA	ALK	CAV1
HIRA	BEST2	CHD7	KIAA0664	HIST3H3	IQUB	HIST1H2BB	EGR2	CBL
HLTF	BEST4	CHD8	KLHL21	HIST2H3A	ISG15	HIST1H2BC	FLRT1	CD151
HUWE1	BNIP2	CHRAC1	KPNA1	HIST1H2BK	KATNAL2	HIST1H2BD	MAPK3	CD177
JARID2	BRCA2	CHRD	LAMA4	HIST2H2BE	KIF17	HIST1H2BH	ITGAV	CD2
JMJD1C	C16orf80	CITED2	LAMA5	HIST1H2BJ	KIF6	HIST1H2BJ	ITPR1	CD244
JMJD6	C21orf2	CLDN7	LAMB2	HIST1H2BB	LRP2BP	HIST1H2BK	EGF	CD44
KANSL1	C2CD3	CLUL1	LAMC1	HIST1H2BH	LRRC34	HIST1H2BL	GABRB2	CD47
KAT2A	C2orf71	COL18A1	LIFR	HIST1H2BA	LRRC48	HIST1H2BM	STAM2	CD48
KAT2B	C8orf37	COL2A1	LIG1	HIST1H2BM	LRRC71	HIST1H2BN	ATF1	CD58
KAT5	CACNA1F	COL3A1	LOXL2	HIST1H2BD	LRRIQ1	HIST1H2BO	PTPN2	CD74
KAT6A	CALCR	COL6A1	LRP1	HIST3H2BB	LRTOMT	HIST1H3A	TRIB1	CD84
KAT6B	CAV1	COL6A2	LRPPRC	HIST1H2BC	MAATS1	HIST1H4A	NCF2	CD99
KAT7	CBY1	CREBBP	LSMD1	H2BFS	MFAP4	HIST2H2AC	CYBB	CD99L2
KDM1A	CBY3	CRELD1	LZTR1	HIST1H2BO	MORN3	HIST2H2BE	EGR1	CDH1
KDM2A	CC2D2A	CRHBP	MAP2K7	HIST1H2BL	MPC2	HIST3H2BB	ATP6V1F	CEACAM1
KDM3A	CCDC103	CRKL	MAPK8IP3	HIST1H2BN	NEK8	ITCH	RAPGEF1	CEACAM3
KDM3B	CCDC114	CRX	MINK1	HIST1H4A	NME5	JAG1	FGF23	CEACAM5
KDM4A	CCDC135	CSRP1	MLL2	CDC73	OGDHL	JAG2	SPINT1	CEACAM6
KDM4B	CCDC151	CTNNA3	MLL5	LEO1	PAX8	KAT2A	IRS4	CEACAM8
KDM5A	CCDC164	CTR9	MMP15	DKK4	PDLIM2	KAT2B	AAMP	CGN
KDM5B	CCDC176	CUL3	MYEF2	DKK2	PIH1D2	LFNG	STAT3	CMA1
KDM5C	CCDC28B	DAND5	N4BP1	DKK1	PIH1D3	MAML1	SHC2	COL10A1
KDM6B	CCDC37	DAPK3	NAA15	LRP5	PPP1R42	MAML2	NOS3	COL11A1
KMT2A	CCDC39	DHCR24	NCKAP1	LRP6	RD3	MAML3	VEGFD	COL11A2
KMT2C	CCDC40	DHCR7	NDUFA13	KREMEN1	RERG	MAMLD1	GRB10	COL12A1
KMT2D	CCDC41	DLL3	NF1	KREMEN2	RIBC1	MFNG	SH2B2	COL13A1
KMT2E	CCDC65	DMRT2	NFE2L1	WNT3A	RSPH3	MIB1	WWP1	COL14A1
KMT5B	CCNF	DOLK	NISCH	SFRP2	RTDR1	MIB2	ADAP1	COL15A1
LOXL2	CCNO	DPM1	NOP2	SFRP1	SESN1	MOV10	PTPRJ	COL16A1
MAP3K12	CCP110	DPPA4	NUB1	WIF1	SLC14A1	MYC	ITPR2	COL17A1
MBD3	CCSAP	DTNA	NUCB1	WNT5A	SLC14A2	NCOR1	AP2M1	COL18A1
MCRS1	CDC14A	DZIP1	NUP62	WNT4	SPA17	NCOR2	UBB	COL19A1
MECP2	CDC14B	ECE1	OBSCN	WNT9A	SPAG17	NCSTN	RNF41	COL1A1
MED24	CDH1	ECE2	OS9	SOST	SPAG6	NEURL1	PSENEN	COL1A2
MTA1	CDH23	EDN1	PAPOLA	SMURF2	SPATA17	NEURL1B	CDK5R1	COL20A1
MTA2	CDH3	EDNRA	PCDHGA2	PSMD3	SPATA18	NOTCH1	ITGB3	COL21A1
MTF2	CDK1	EED	PFKM	PSMA6	SPEF1	NOTCH2	ATP6V1E2	COL22A1
MYC	CDK2	EFNB2	PHIP	PSMD2	SPEF2	NOTCH3	FLRT2	COL23A1
NCOA1	CDK20	EGFR	PKP4	PSMA5	STK33	NOTCH4	ATP6V1C2	COL24A1
NCOA2	CDK5RAP2	EHMT1	PLXNA1	PSMD13	TBATA	NUMB	CMA1	COL25A1
NCOA3	CELSR2	ELN	POGK	PSMA4	TBC1D32	POFUT1	N	COL26A1
NCOR1	CELSR3	ENG	POGZ	PSMD12	TEKT1	POGLUT1	DUSP7	COL27A1
NSD1	CENPJ	EP300	PPP1R12B	PSMA3	TEKT4	PRKCI	FGF19	COL28A1
NSD2	CEP104	EPHB2	PRCP	PSMD11	TMEM107	PSEN1	INS	COL2A1
NSD3	CEP135	EPO	PRPF4B	PSMA2	TPPP3	PSEN2	ROCK1	COL3A1
OGT	CEP152	EPOR	PSMB1	SEM1	TTC12	PSENEN	CTNND1	COL4A1
PBRM1	CEP164	ESCO2	QKI	PSMD10	TTLL6	RBX1	FES	COL4A2
PER1	CEP19	ETS1	RAB10	PSMA1	ULK4	RFNG	SPRY1	COL4A3
PHF2	CEP192	ETS2	RAVER1	PSMD1	WDR16	RPS27A	ANOS1	COL4A4
PHF20	CEP250	EYA1	RNF20	PSMD14	WDR27	RUNX1	MMP9	COL4A5
PHF21A	CEP290	EZH1	RNF44	PSMC6	WDR63	RUNX3	ATP6V0E2	COL4A6
POGZ	CEP41	FAM58A	RRBP1	PSMC5	WDR65	SIRT6	CILP	COL5A1
PPP5C	CEP63	FANCA	RUFY2	PSMC4	WDR66	SKP1	NTRK1	COL5A2
PRDM2	CEP68	FANCB	RYR2	PSMC3	WDR78	SNW1	RICTOR	COL5A3
PRDM6	CEP70	FANCC	SARS	PSMC2	WDR96	ST3GAL3	RPS27A	COL6A1
PRKAA2	CEP72	FANCD2	SBNO1	PSMC1	ZBBX	ST3GAL4	BCAR1	COL6A2
PRMT1	CEP76	FANCE	SERINC4	PSMB9	ZC2HC1C	ST3GAL6	IGF1	COL6A3
PRMT5	CEP89	FANCF	SERPINH1	PSMB8	ZMYND10	TBL1X	PTPN6	COL6A5
PSME4	CEP97	FANCG	SETD5	PSMB11		TBL1XR1	PRKACB	COL6A6
RBBP4	CETN1	FANCI	SHANK3	PSME4		TFDP1	FGFBP2	COL7A1
RBM14	CETN2	FANCL	SLC8A1	PSMB7		TFDP2	BAIAP2	COL8A1
RERE	CETN3	FANCM	SMAD4	PSMB6		TLE1	MAPK12	COL8A2
RNF20	CHD3	FBLN2	SNRNP200	PSMA8		TLE2	ATP6V1G3	COL9A1
RNF40	CHEK1	FBN1	SPARCL1	PSMF1		TLE3	USP8	COL9A2
RTF1	CHORDC1	FBN2	STAB1	PSME3		TLE4	GRB7	COL9A3
RUVBL2	CKAP5	FGD1	SUPT16H	PSMB5		TNRC6A	STUB1	COLGALT1
SALL1	CLASP1	FGF8	SUPT5H	PSME2		TNRC6B	CSN2	COLGALT2
SAP130	CLASP2	FGFR1	SUV420H1	PSMB4		TNRC6C	POLR2L	COMP
SCMH1	CLDN2	FLNB	TAX1BP1	PSME1		TP53	FGF18	CRTAP
SETD2	CLN3	FMO5	TBC1D1	PSMD9		UBA52	RIT2	CTRB1
SETD3	CLPP	FOLR1	THOC2	PSMB3		UBB	ARC	CTRB2
SETDB1	CLRN1	FOXA2	TLN1	PSMD8		UBC	ESRP2	CTSB
SFPQ	CLUAP1	FOXC1	TOMM40L	PSMB2			PLG	CTSD
SIN3A	CNGA1	FOXC2	TRIM41	PSMD7			DUSP6	CTSG
SIN3B	CNGA2	FOXF1	TSC22D3	PSMD6			FYN	CTSK
SKP1	CNGA4	FOXH1	TSHZ1	PSMB10			PTK2	CTSL
SMAD4	CNGB1	FOXL1	TTN	PSMD5			COL9A1	CTSS
SMARCA1	CNGB3	FOXL2	TXNL1	PSMB1			WWOX	CTSV
SMARCA2	CNTLN	FOXP1	UBE2B	PSMD4			ATP6V0C	CXADR
SMARCA4	COBL	FOXP4	UBR5	PSMA7			NCK1	DAG1
SMARCA5	CP110	FTO	USP34	WNT8B			PTBP1	DCN
SMARCB1	CRB2	FURIN	UTRN	WNT8A			GRAP	DDR1
SMARCC1	CRB3	G6PC3	WDR6	WNT1			IL2RG	DDR2
SMARCC2	CROCC	GADL1	WWC2	FZD1			PLCG1	DMD
SMARCD1	CTNNB1	GATA4	YLPM1	FZD2			FLRT3	DMP1
SMARCD3	CTSH	GATA5	ZC3H7B	HECW1			LAMA2	DOK2
SRCAP	DAW1	GATA6	ZCCHC24	RBX1			MAPKAPK2	DSPP
SUPT5H	DCDC2	GDF1	ZNF326	CUL3			CDK5	DST
SUPT6H	DFNB31	GJA1		KLHL12			RAP1A	EFEMP1
TET3	DISC1	GJA5		DACT1			SPRED1	EFEMP2
TLK2	DLL1	GJA8		LGR5			ATP6V1G2	ELANE
TP53	DMD	GJA9		LGR6			KLB	ELN
TP63	DNAAF1	GJC1		LGR4			CYBA	EPCAM
TRIM37	DNAAF2	GPC3		RSPO2			PTPN12	ESAM
TRRAP	DNAAF3	GPRC6A		RSPO4			ATP6V1G1	F11R
UBE2B	DNAH1	HAND1		RSPO1			BRK1	F2
UBN1	DNAH10	HAND2		RSPO3			FLT1	FBLN1
UBR2	DNAH11	HAS2		USP8			VAV2	FBLN2
UHRF2	DNAH12	HBEGF		FZD5			ADAM12	FBLN5
USP15	DNAH14	HCCS		FZD6			GRAP2	FBN1
USP16	DNAH2	HDAC1		FZD8			FGF2	FBN2
WAC	DNAH3	HDAC5		FZD4			ATP6V0A1	FBN3
WDR5	DNAH5	HDAC9		RNF43			PIK3CB	FCAMR
YEATS2	DNAH6	HES1		ZNRF3			AP2B1	FCER1G
ZMYND11	DNAH7	HES4		RYK			HNRNPA1	FGA
	DNAI1	HEY1		WNT3			WASF2	FGB
	DNAI2	HEY2		GSK3B			COL4A2	FGF2
	DNAL1	HOPX		CAV1			PAG1	FGG
	DNALI1	HOXA1		APC			TIAM1	FKBP1A
	DND1	HOXA3		AMER1			RAC1	FMOD
	DPCD	HRAS		PPP2R1A			AREG	FN1
	DPH1	HRG		PPP2R1B			FGF20	FURIN
	DPP3	HSPG2		PPP2R5B			POLR2H	FYN
	DPYSL2	HUWE1		PPP2R5C			PDGFC	GAS6
	DRC1	ID2		PPP2R5A			PTPN3	GDF5
	DRD1	IGFBP4		PPP2R5D			HSPB1	GLG1
	DRD2	IGFBP5		PPP2R5E			NAB2	GP6
	DRD5	IHH		PPP2CA			MUC20	GPC1
	DRP2	IRX4		PPP2CB			SOCS1	GRB14
	DVL1	ISL1		CSNK1A1			UBA52	GRB2
	DVL2	JAG1		FRAT1			RAB4A	GRB7
	DYNC1H1	JMJD6		FRAT2			FN1	GYPA
	DYNC1I1	KAT6A		CSNK1G2			BDNF	GYPB
	DYNC1LI1	KCNE1		CXXC4			F3	GYPC
	DYNC2H1	KCNJ2		CCDC88C			HGF	HAPLN1
	DYNC2LI1	KCNQ1		CTBP1			APOE	HRAS
	DYNLT1	KDM1A		BTRC			ATP6V1E1	HSPG2
	DYX1C1	KDM5A		YWHAZ			CSK	HTRA1
	DZIP1L	KDM5B		CBY1			ABI1	IBSP
	E2F4	KDM5C		XPO1			YWHAB	ICAM1
	EFHC1	KDM6A		AKT2			ATP6V1A	ICAM2
	ELMOD3	KIAA1841		AKT1			SPHK1	ICAM3
	EMB	KLF13		XIAP			RPS6KA3	ICAM4
	ENKUR	KMT2A		SOX7			MAPKAP1	ICAM5
	ENO4	KMT2B		SOX2			FGF1	IGHM
	ENPP2	KMT2C		SOX9			NELFB	IGKC
	EPS15	KMT2D		SOX6			PIK3R1	IGLC1
	EVC	KMT2E		SOX4			AP2S1	IGLL1
	EVC2	KRAS		SOX3			GRIN2B	IGLV1-51
	EVI5L	LAMA1		SRY			PDPK1	INPP5D
	EXOC3	LBR		SOX17			ATP6V0A2	ITGA1
	EXOC3L4	LEFTY1		CHD8			NCF4	ITGA10
	EXOC4	LEFTY2		CTNNBIP1			VAV1	ITGA11
	EXOC5	LEMD3		SOX13			TRIB3	ITGA2
	EXOC6	LEO1		NLK			POLR2J	ITGA2B
	EXOC6B	LLPH		AGO3			ERBB4	ITGA3
	EYS	LMNA		AGO4			PPP2R1A	ITGA4
	FAM161A	LPIN1		AGO1			AKT3	ITGA5
	FBF1	LRP2		TNRC6A			PTPRO	ITGA6
	FBXW5	LRP5		TNRC6B			STAM	ITGA7
	FGF4	MAP2K2		TNRC6C			RALA	ITGA8
	FGFR2	MAPK9		MOV10			LAMC3	ITGA9
	FIBP	MARK2		AGO2			MAPK7	ITGAD
	FLII	MAX		WNT11			ITGA2	ITGAE
	FLNA	MCTP2		FZD3			THBS1	ITGAL
	FLNC	MED12		GNB2			POLR2C	ITGAM
	FMR1	MED13L		GNB4			RPS6KA1	ITGAV
	FNBP1L	MED20		GNB5			MLST8	ITGAX
	FOPNL	MEF2A		GNB3			MEF2D	ITGB1
	FOXJ1	MEF2C		GNB1			CYFIP1	ITGB2
	FUZ	MEN1		GNG8			FGF22	ITGB3
	FZD2	MEOX2		GNGT2			CLTA	ITGB4
	GALNT11	MESP1		GNGT1			RASA1	ITGB5
	GAPDHS	MESP2		GNG7			FRS2	ITGB6
	GAS8	METTL16		GNG13			SPRY2	ITGB7
	GLI1	MGAT1		GNG3			GTF2F1	ITGB8
	GLI2	MGAT2		GNG10			TIA1	JAM2
	GLI3	MGP		GNG11			YAP1	JAM3
	GLIS2	MID1		GNG4			MAPK14	KDR
	GMNN	MNDA		GNG5			DOCK3	KLK2
	GNAT1	MSX1		GNG12			COL6A6	KLK7
	GNAT2	MSX2		GNG2			FOSL1	KLKB1
	GNG11	MYC		GNAT2			FGF10	KRAS
	GNGT1	MYCN		GNAO1			ITPR3	L1CAM
	GPR161	MYH10		PLCB3			ID3	LAMA1
	GPR83	MYH11		PLCB1			FGFRL1	LAMA2
	GPR98	MYH6		PLCB2			EPS15L1	LAMA3
	GRK5	MYH7		PPP3R1			ATP6V1C1	LAMA4
	GRXCR1	MYOCD		PPP3CB			CALM1	LAMA5
	GSK3B	NEFL		PPP3CA			ARHGEF7	LAMB1
	GSN	NF1		CALM1			PTK6	LAMB2
	GUCA1B	NFATC1		NFATC1			FGFR4	LAMB3
	GUCA1C	NFATC2		CAMK2A			PTK2B	LAMC1
	HAP1	NFATC3		MAP3K7			LRIG1	LAMC2
	HAUS1	NFATC4		PRKCA			CDK5R2	LAMC3
	HAUS2	NIPBL		PRKG2			PDE3B	LCK
	HAUS4	NKD1		PRKG1			NCBP2	LOX
	HAUS5	NKX2-5		ITPR1			DNAL4	LOXL1
	HAUS6	NKX2-6		ITPR3			ADCYAP1R1	LOXL2
	HAUS7	NKX3-2		ITPR2			ELK1	LOXL3
	HAUS8	NODAL		PDE6B			CDH5	LOXL4
	HDAC6	NOTCH2NL		PDE6A			SOCS6	LRP4
	HEATR2	NOTCH3		PDE6G			ARF6	LTBP1
	HEPACAM2	NOTCH4		PARD6A			ITGB1	LTBP2
	HK1	NPPA		SMURF1			IGF2	LTBP3
	HNF1A	NR2F2		PRICKLE1			GABRB1	LTBP4
	HNF1B	NRAS		FZD7			ATP6V1H	LUM
	HSF1	NRG1		VANGL2			PDGFD	LYN
	HSPA8	NRP1		SCRIB			FLT4	MADCAM1
	HSPB11	NSD1		WNT5B			GABRB3	MAG
	HTR6	NSDHL		DAAM1			CDC42	MATN1
	HTT	NTF3		RHOA			HIF1A	MATN3
	HYDIN	NTRK3		ROR1			GABRA1	MATN4
	HYLS1	NUB1		ROR2			RPS6KA2	MERTK
	IER2	NUMBL		AP2M1			POLR2E	MFAP1
	IFT122	NUP188		AP2A2			PIK3R2	MFAP2
	IFT140	OSR1		AP2A1			DNM3	MFAP3
	IFT172	PAF1		AP2B1			POLR2B	MFAP4
	IFT20	PAPOLG		AP2S1			ADCYAP1	MFAP5
	IFT27	PAX3		CLTB			FER	MIF
	IFT43	PCMTD2		CLTA			PDGFB	MMP1
	IFT46	PCSK5		CLTC			TLR9	MMP10
	IFT52	PCSK6		RAC3			STAT5A	MMP11
	IFT57	PDGFRA		RAC2			PRR5	MMP12
	IFT74	PEX1		RAC1			COL4A5	MMP13
	IFT80	PEX10		ARRB2			FGFBP1	MMP14
	IFT81	PEX12		PRKCG			COL6A3	MMP15
	IFT88	PEX13		PRKCB			THBS2	MMP16
	IGBP1	PEX19		PFN1			GABRG3	MMP17
	INHA	PEX2		SKP1			RPS6KA5	MMP19
	INPP5B	PEX26		CUL1			SRC	MMP2
	INPP5E	PEX3		AES			MAPKAPK3	MMP20
	INTU	PEX5		CTBP2			COL1A2	MMP24
	INVS	PEX6		WNT2B			COL5A1	MMP25
	IPPK	PHC1		WNT9B			COL4A3	MMP3
	IQCB1	PHEX		WNT16			PGR	MMP7
	IQUB	PHYHD1		WNT10A			FLT3LG	MMP8
	IRS1	PITX2		WNT2			FGF5	MMP9
	JAZF1	PLAGL1		WNT10B			ITGA3	MTMR4
	KCTD10	PPM1K		WNT7A			MDK	MUSK
	KIAA0586	PPP3CA		WNT6			COL24A1	NCAM1
	KIAA1009	PQBP1		WNT7B			NTRK2	NCAN
	KIF11	PRDM9		WLS			RALGDS	NCSTN
	KIF13A	PRKAB2		PORCN			JUNB	NEDD4L
	KIF17	PRKAG2		VPS26A			ERBB2	NEDD8
	KIF19	PRKAR1A		VPS29			MEMO1	NID1
	KIF23	PROX1		VPS35			EPGN	NID2
	KIF24	PTCH2		SNX3			POLR2A	NRAS
	KIF27	PTEN		TMED5			M	NRXN1
	KIF3A	PTPN11					TPH1	NTN4
	KIF3B	RAF1					MAPK11	OLR1
	KIF3C	RAI1					LYL1	OPTC
	KIF5C	RAI2					MST1R	P4HA1
	KIF7	RAPGEF5					NCKAP1L	P4HA2
	KIF9	RARA					NRG3	P4HA3
	KIFAP3	RBM10					SHC1	P4HB
	KIFC1	RECQL4					RRAD	PARD3
	KLC2	REL					SHB	PARD6A
	KLC3	RFX2					SH2D2A	PCOLCE
	KNCN	RNF20					FGFR3	PDGFA
	LAMA5	RNF40					STAT6	PDGFB
	LAMB1	ROCK2					DOCK7	PHYKPL
	LAMP1	ROR2					AHCYL1	PICK1
	LCA5	RPS19					BAX	PIK3CA
	LLGL2	RUNX2					EGR3	PIK3CB
	LRRC6	RXRA					SGK1	PIK3R1
	LRRC61	S100Z					CXCL12	PIK3R2
	LZTFL1	SALL1					NTF4	PLCG1
	MAK	SALL4					PTPRS	PLEC
	MAL	SDC2					PRDM1	PLG
	MAP1LC3B	SEMA3A					PRKACG	PLOD1
	MAP1LC3B2	SEMA3C					SHC3	PLOD2
	MAP2K1	SEMA3E					ERBB3	PLOD3
	MAPRE1	SESN1					PDGFRB	PMEPA1
	MCHR1	SETBP1					GABRQ	PPIA
	MCPH1	SETD1A					KITLG	PPIB
	MDM1	SETD1B					GFAP	PPIL2
	MEGF8	SETD7					PXN	PPP1CA
	MERTK	SH3PXD2B					NCSTN	PPP1CB
	MET	SHOC2					ATP6AP1	PPP1CC
	MKKS	SIX6					PTPRU	PPP1R15A
	MKS1	SLC29A3					ACTG1	PRKCA
	MLF1	SLC2A10					PAK1	PRKCZ
	MNS1	SMAD1					STAT5B	PROC
	MYB	SMAD2					SH3KBP1	PROCR
	MYBL2	SMAD3					NAB1	PROS1
	MYO15A	SMAD4					FOS	PRSS1
	MYO3B	SMAD5					FRS3	PSEN1
	MYO6	SMAD6					LYN	PSG1
	MYO7A	SMAD7					FGF17	PSG11
	MYOC	SMAD9					WASF1	PSG2
	MYRIP	SMARCD3					PDGFA	PSG3
	NAPEPLD	SMYD3					MXD4	PSG4
	NDC1	SNAI1					PPP2CA	PSG5
	NDE1	SNX3					STMN1	PSG6
	NEDD1	SOS1					CLTC	PSG7
	NEK1	SOX17					COL9A2	PSG8
	NEK2	SOX2					PLAT	PSG9
	NEK4	SOX4					S100B	PTPN11
	NEK8	SOX7					FGF6	PTPN6
	NGFR	SOX9					CYFIP2	PTPRS
	NGFRAP1	SRF					PAK2	PXDN
	NIN	STRA6					ATP6V1B2	RHOA
	NINL	SUPT3H					VAV3	RPS27A
	NME5	SUPT5H					HNRNPF	SCUBE1
	NME7	SUPT6H					TEC	SCUBE3
	NME8	SUV420H1					MATK	SDC1
	NOTCH1	T					ACTB	SDC2
	NOTCH2	TAB2					ESR1	SDC3
	NOTO	TBX1					ID1	SDC4
	NPHP1	TBX20					POLR2D	SELE
	NPHP3	TBX3					RAB4B	SELL
	NPHP4	TBX5					APH1B	SELP
	NPRL2	TCF21					NCF1	SELPLG
	NPY2R	TDGF1					SH3GL3	SERPINE1
	NUBP1	TEAD1					POLR2F	SERPINH1
	NUP153	TFAP2B					CRK	SH3PXD2A
	NUP205	TGFB2					EREG	SHC1
	NUP214	TGFBR1					HSP90AA1	SIRPA
	NUP35	TGFBR2					PGF	SIRPG
	NUP37	TLL1					TNS4	SLC16A1
	NUP62	TMBIM4					PTN	SLC16A3
	NUP93	TNFRSF21					ID4	SLC16A8
	OCRL	TP63					FGFBP3	SLC3A2
	ODF2	TSEN15					HGFAC	SLC7A10
	ODF3	TWIST1					RHOA	SLC7A11
	OFD1	UBR1					REST	SLC7A5
	ONECUT1	UGDH					APH1A	SLC7A6
	ONECUT2	USP34					FGF16	SLC7A7
	ORC1	USP44					ADORA2A	SLC7A8
	PACRG	VCAM1					SH3GL2	SLC7A9
	PACRGL	VCAN					VEGFB	SMAD2
	PAFAH1B1	VCL					PRKCE	SMAD3
	PAK7	VEGFA					PRKCB	SMAD4
	PARD3	VEGFC					LAMA3	SMAD7
	PARD6A	VIT					KIDINS220	SMURF1
	PARK2	VPS33B					TCF12	SMURF2
	PCDH15	WDR5					NGF	SOS1
	PCDP1	WHSC1					TIAL1	SPARC
	PCM1	WHSC1L1					GGA3	SPN
	PCNT	WNT3					GRB2	SPP1
	PDE6A	WNT3A					POLR2G	SRC
	PDE6B	XPO1					SPRED2	STRAP
	PDE6D	ZACN					COL11A1	STUB1
	PDE6G	ZEB2					ERBIN	TEK
	PDZD7	ZFPM1					COL6A5	TGFB1
	PHF17	ZFPM2					HNRNPM	TGFB2
	PHLPP2	ZIC3					KIT	TGFB3
	PIBF1	ZNF480					DNM1	TGFBR1
	PIFO	ZNF528					AKT1	TGFBR2
	PIH1D3	ZNF534					STAT1	THBD
	PIK3C3	ZNF610					UBC	THBS1
	PIK3R4	ZNF638					CDC37	TIMP1
	PKD1	ZNHIT3					CUL5	TIMP2
	PKD1L1						ABI2	TLL1
	PKD2						ELMO1	TLL2
	PKD2L1						NRP2	TMPRSS6
	PKHD1						TGFA	TNC
	PKHD1L1						MAP2K5	TNFRSF10A
	PLK1						COL27A1	TNFRSF10B
	PLK4						LAMB3	TNFRSF10D
	PMFBP1						NRG4	TNN
	PNLIPRP1						AP2A1	TNR
	PNMAL2						HNRNPH1	TNXB
	POC1A						ATF2	TPSAB1
	POC1B						JUND	TRAPPC4
	POLN						WASF3	TREM1
	PPEF2						NEDD4	TSPAN7
	PPP1CA						ATP6V0B	TTR
	PPP1R12A						NCBP1	UBA52
	PPP1R9A						FGF7	UBB
	PRKAR2B						GAB2	UBC
	PRKCA						EPN1	UBE2M
	PRKCZ						FOSB	UCHL5
	PROM1						GALNT3	USP15
	PROM2						SPARC	VCAM1
	PRPH						RANBP9	VCAN
	PSEN1						CD274	VPREB1
	PSEN2						COL4A4	VPREB3
	PTCH1						PIK3R3	VTN
	PTGS1						PTPN1	XPO1
	PTPDC1						AP2A2	YES1
	PTPN23						TCIRG1	ZFYVE9
	PTPRK						NCK2
	RAB10						PPP2R5D
	RAB11A						JAK2
	RAB11FIP3						KDR
	RAB17						JAK3
	RAB1A						YES1
	RAB23						DLG4
	RAB27A						ASCL1
	RAB3IP						DIAPH1
	RAB8A						COL4A1
	RAB8B						FGF9
	RABEP1						THEM4
	RABGAP1						DUSP3
	RABL2A						POLR2K
	RABL2B						SPP1
	RABL5						ATP6V0E1
	RAE1						CREB1
	RAN						AKT2
	RANBP1
	RANBP10
	RANBP3
	RAPGEF4
	RCSD1
	RER1
	RFX3
	RFX4
	RGS9BP
	RHO
	RILPL1
	RILPL2
	RNF38
	ROPN1L
	RP1
	RP1L1
	RP2
	RPGR
	RPGRIP1
	RPGRIP1L
	RPL10
	RPL10L
	RPL11
	RPL13
	RPL13A
	RPL14
	RPL18A
	RPL19
	RPL21
	RPL23A
	RPL24
	RPL27
	RPL28
	RPL3
	RPL30
	RPL35
	RPL4
	RPL6
	RPL7
	RPL7A
	RPL8
	RPL9
	RPS23
	RPS6
	RSG1
	RSPH1
	RSPH10B
	RSPH3
	RSPH4A
	RSPH9
	RTTN
	RUVBL2
	SAC3D1
	SASS6
	SCLT1
	SDCCAG8
	SEH1L
	SEPT12
	SEPT2
	SEPT6
	SEPT7
	SFI1
	SGK196
	SGOL1
	SGSM3
	SHANK2
	SHH
	SLC16A1
	SLC26A3
	SLC26A6
	SLC47A2
	SLC9A3R1
	SLIRP
	SMO
	SNAP25
	SNX10
	SNX15
	SORD
	SPA17
	SPAG1
	SPAG16
	SPAG17
	SPAG6
	SPATA18
	SPATA7
	SPEF1
	SPEF2
	SPICE1
	SPTBN5
	SSNA1
	SSTR3
	SSX2IP
	STARD10
	STIL
	STK36
	STK38L
	STOML3
	STRC
	STX3
	SUFU
	SUN1
	SYNE2
	TBC1D1
	TBC1D10A
	TBC1D10B
	TBC1D10C
	TBC1D14
	TBC1D15
	TBC1D16
	TBC1D17
	TBC1D19
	TBC1D2
	TBC1D20
	TBC1D22A
	TBC1D22B
	TBC1D24
	TBC1D2B
	TBC1D30
	TBC1D32
	TBC1D5
	TBC1D7
	TBC1D9B
	TBCC
	TCTN1
	TCTN2
	TCTN3
	TDRD1
	TDRD5
	TEKT1
	TEKT2
	TEKT3
	TEKT4
	TEKT5
	TMEM138
	TMEM17
	TMEM216
	TMEM231
	TMEM237
	TMEM67
	TNPO1
	TOPORS
	TPPP2
	TRAF3IP1
	TRAPPC10
	TRAPPC3
	TRAPPC9
	TRIM32
	TRIM37
	TRIP11
	TROVE2
	TRPV4
	TSC1
	TSGA10
	TSKU
	TTBK2
	TTC12
	TTC18
	TTC21B
	TTC26
	TTC29
	TTC30A
	TTC30B
	TTC8
	TTK
	TTLL1
	TTLL10
	TTLL11
	TTLL3
	TTLL4
	TTLL5
	TTLL6
	TTLL7
	TTLL9
	TUBA1A
	TUBA1C
	TUBA4A
	TUBB2A
	TUBB2B
	TUBB3
	TUBE1
	TUBG2
	TUBGCP2
	TUBGCP3
	TUBGCP4
	TUBGCP5
	TUBGCP6
	TULP1
	TULP3
	UBE2B
	UCP3
	ULK4
	UNC119
	UNC119B
	USH1C
	USH1G
	USH2A
	USP33
	USP6NL
	UXT
	VANGL2
	VDAC3
	VHL
	VHLL
	VKORC1L1
	WDPCP
	WDR1
	WDR11
	WDR16
	WDR19
	WDR35
	WDR60
	WDR78
	WTIP
	WWTR1
	XPNPEP3
	XRCC2
	XRCC3
	ZMYND10
	ZNF143
	ZNF423

## Sheet: SD4. Risk calculation counts
Supplementary Data 4. Conditional and final counts for Bayesian risk calculations shown in Figures 1c, 2, and 3.
Inclusion criteria	N	Blinded ID
Figure 1C
CHRMdGV	28
CHRMdGV + MORT + STAT4-5	3	1-03948, 1-07407, 1-08730
CHRMdGV + MORT + LVO	1	1-03948
CHRMdGV + CA + STAT4-5	4	1-03948, 1-07407, 1-10799, 1-12480
CHRMdGV + CA + HLHS	2	1-10799, 1-12480
CHRMdGV + CA + LVO	3	1-03948, 1-10799, 1-12480
CHRMdGV + VENT + STAT4-5	5	1-01111, 1-02838, 1-03948, 1-08730, 1-10799
CHRMdGV + VENT + HLHS	1	1-10799
CHRMdGV + VENT + LVO	3	1-02838, 1-03948, 1-10799
CILIAdGV	35
CILIAdGV + MORT + STAT4	1	1-01184
CILIAdGV + MORT + HTX	1	1-01184
CILIAdGV + CA + STAT4	1	1-00669
CILIAdGV + CA + HTX	1	1-03602
CILIAdGV + VENT + STAT4	3	1-02956, 1-11205, 1-11519
CILIAdGV + VENT + HTX	2	1-02956, 1-03602
Figure 2
CHRMdGV	28
CHRMdGV + ECA + MORT	3	1-03948, 1-07407, 1-08730
CHRMdGV + ECA + VENT	4	1-01111, 1-03948, 1-08730, 1-10799
CILIAdGV	35
CILIAdGV + ECA + MORT	2	1-01184, 1-05815
CILIAdGV + ECA + VENT	3	1-02956, 1-03602, 1-11205
CILIAdGV + ECA + VENT + HTX	2	1-02956, 1-03602
Figure 3
FOXJ1dGV	6
FOXJ1dGV + MORT + STAT4-5	1	1-01184
HHEdGV	9
HHEdGV + MORT + STAT4-5	1	1-07407
WNTdGV	18
WNTdGV + MORT + STAT4-5	2	1-03948, 1-08730
NOTCH1dGV	8
NOTCH1dGV + MORT + STAT4-5	1	1-13533
CHDdGV	51
CHDdGV + MORT + STAT4-5	5	1-03948, 1-05369, 1-05961, 1-07407, 1-08730
SIGNTRANSdGV	14
SIGNTRANSdGV + MORT + STAT4-5	1	1-10394
TGFBdGV	13
TGFBdGV + MORT + STAT4-5	2	1-05369, 1-10394
Additional queries
No CHRMdGV	2225
No CHRMdGV + MORT	75	-
No CHRMGV + CA	115	-
No CHRMdGV + VENT	179	-
No CILIAdGV	2218
No CILIAdGV + MORT	76	-
No CILIAdGV + CA	115	-
No CILIAdGV + VENT	179	-
Italicized lines indicate the total number of patients in the conditional subset for the Bayesian risk calculation.
Note: Blinded IDs are not listed for additional queries due to the large number of individuals.

## Sheet: SD5. Reported ECAs
Supplementary Data 5. Extra Cardiac Anomalies (ECAs) reported for 898 of 2,253 CHD surgical cohort patients.
Blinded ID	HPO Diagnosis	HPO Term
1-00004	Abnormal thorax morphology; Abnormality of the ear; Abnormality of the endocrine system; Low-set ears; Wide intermamillary distance	HP:0000369; HP:0000598; HP:0000765; HP:0000818; HP:0006610
1-00007	Abnormality of the neck; Abnormality of the skeletal system; Sacral dimple; Thickened nuchal skin fold	HP:0000464; HP:0000474; HP:0000924; HP:0000960
1-00015	Abnormality of the endocrine system; Abnormality of the genitourinary system	HP:0000119; HP:0000818
1-00018	Abnormality of the genitourinary system; Abnormality of the kidney	HP:0000077; HP:0000119
1-00027	Abnormal facial shape; Abnormality of the endocrine system; Abnormality of the skin	HP:0000818; HP:0000951; HP:0001999
1-00034	Abnormality of the genitourinary system	HP:0000119
1-00040	Abnormal facial shape; Abnormality of the ear; Abnormality of the head; Abnormality of the kidney; Abnormality of the nervous system; Abnormality of the nose; Abnormality of the skeletal system; Hydronephrosis; Macrocephaly; Sacral dimple	HP:0000077; HP:0000126; HP:0000234; HP:0000256; HP:0000366; HP:0000598; HP:0000707; HP:0000924; HP:0000960; HP:0001999
1-00050	Abnormal facial shape; Abnormality of the ear; Low-set ears	HP:0000369; HP:0000598; HP:0001999
1-00054	Abnormal facial shape; Abnormal foot morphology; Abnormality of the ear; Abnormality of the eye; Abnormality of the genitourinary system; Abnormality of the hand; Abnormality of the mouth; Abnormality of the neck; Abnormality of the nervous system; Abnormality of the nose; Cryptorchidism; Hearing impairment; Low-set ears; Nystagmus; Strabismus	HP:0000028; HP:0000119; HP:0000153; HP:0000365; HP:0000366; HP:0000369; HP:0000464; HP:0000478; HP:0000486; HP:0000598; HP:0000639; HP:0000707; HP:0001155; HP:0001760; HP:0001999
1-00057	Abnormality of the hand; Abnormality of the nervous system; Finger syndactyly	HP:0000707; HP:0001155; HP:0006101
1-00058	Abnormal facial shape; Abnormality of the eye; Strabismus	HP:0000478; HP:0000486; HP:0001999
1-00062	Abnormal facial shape; Abnormality of the head; Abnormality of the kidney; Abnormality of the nervous system; Hydronephrosis	HP:0000077; HP:0000126; HP:0000234; HP:0000707; HP:0001999
1-00064	Abnormal abdomen morphology; Abnormality of the liver; Asplenia; Intestinal malrotation; Midline liver	HP:0001392; HP:0001438; HP:0001746; HP:0002566; HP:0034188
1-00070	Abnormal thorax morphology; Abnormality of the neck; Thickened nuchal skin fold; Webbed neck; Wide intermamillary distance	HP:0000464; HP:0000465; HP:0000474; HP:0000765; HP:0006610
1-00075	Abnormal abdomen morphology; Abnormal facial shape; Abnormal foot morphology; Abnormality of the ear; Abnormality of the kidney; Abnormality of the liver; Abnormality of the neck; Asplenia; Hydronephrosis; Intestinal malrotation; Low-set ears; Sandal gap; Thickened nuchal skin fold	HP:0000077; HP:0000126; HP:0000369; HP:0000464; HP:0000474; HP:0000598; HP:0001392; HP:0001438; HP:0001746; HP:0001760; HP:0001852; HP:0001999; HP:0002566
1-00077	Abnormality of blood and blood-forming tissues	HP:0001871
1-00080	Abnormality of the kidney; Renal cyst	HP:0000077; HP:0000107
1-00083	Abnormal abdomen morphology; Abnormal lung morphology; Abnormality of blood and blood-forming tissues; Abnormality of the ear; Abnormality of the liver; Abnormality of the respiratory system; Asplenia; Esophageal atresia; Intestinal malrotation; Midline liver; Preauricular skin tag	HP:0000384; HP:0000598; HP:0001392; HP:0001438; HP:0001746; HP:0001871; HP:0002032; HP:0002086; HP:0002088; HP:0002566; HP:0034188
1-00086	Abnormal abdomen morphology; Abnormality of the genitourinary system; Cryptorchidism	HP:0000028; HP:0000119; HP:0001438
1-00096	Abnormal facial shape; Abnormal thumb morphology; Abnormality of the eye; Abnormality of the genitourinary system; Abnormality of the hand; Abnormality of the head; Abnormality of the respiratory system; Anal atresia; Choanal atresia; Esotropia; Microcephaly	HP:0000119; HP:0000234; HP:0000252; HP:0000453; HP:0000478; HP:0000565; HP:0001155; HP:0001172; HP:0001999; HP:0002023; HP:0002086
1-00100	Abnormal facial shape; Abnormal foot morphology; Abnormality of the head; Microcephaly; Talipes equinovarus	HP:0000234; HP:0000252; HP:0001760; HP:0001762; HP:0001999
1-00101	Abnormal abdomen morphology; Abnormality of the liver; Midline liver; Polysplenia	HP:0001392; HP:0001438; HP:0001748; HP:0034188
1-00102	Abnormality of the skin; Nevus flammeus	HP:0000951; HP:0001052
1-00103	Abnormality of the thymus	HP:0000777
1-00112	Abnormal abdomen morphology; Inguinal hernia	HP:0000023; HP:0001438
1-00118	Abnormality of the kidney; Abnormality of the ureter	HP:0000069; HP:0000077
1-00132	Abnormality of the genitourinary system; Abnormality of the skeletal system; Sacral dimple	HP:0000119; HP:0000924; HP:0000960
1-00133	Abnormal abdomen morphology; Abnormal lung morphology; Abnormality of the ear; Abnormality of the eye; Abnormality of the genitourinary system; Abnormality of the liver; Abnormality of the nervous system; Abnormality of the skeletal system; Asplenia; Hypospadias; Midline liver; Preauricular skin tag; Progressive congenital scoliosis; Strabismus	HP:0000047; HP:0000119; HP:0000384; HP:0000478; HP:0000486; HP:0000598; HP:0000707; HP:0000924; HP:0001392; HP:0001438; HP:0001746; HP:0002088; HP:0008458; HP:0034188
1-00144	Abnormal abdomen morphology; Abnormality of the ear; Abnormality of the genitourinary system; Abnormality of the head; Abnormality of the kidney; Abnormality of the liver; Abnormality of the nervous system; Hearing impairment; Hydrocephalus; Hypospadias; Midline liver; Polysplenia; Renal dysplasia	HP:0000047; HP:0000077; HP:0000110; HP:0000119; HP:0000234; HP:0000238; HP:0000365; HP:0000598; HP:0000707; HP:0001392; HP:0001438; HP:0001748; HP:0034188
1-00147	Abnormal facial shape; Abnormal thorax morphology; Abnormality of the eye; Abnormality of the genitourinary system; Abnormality of the head; Epicanthus; Hypospadias; Microcephaly; Wide intermamillary distance	HP:0000047; HP:0000119; HP:0000234; HP:0000252; HP:0000286; HP:0000478; HP:0000765; HP:0001999; HP:0006610
1-00150	Abnormal facial shape; Abnormal foot morphology; Abnormal thorax morphology; Abnormality of the ear; Abnormality of the genitourinary system; Abnormality of the head; Abnormality of the mouth; Abnormality of the neck; Abnormality of the nose; Anteriorly placed anus; Low-set ears; Micrognathia; Talipes equinovarus; Thickened nuchal skin fold; Wide intermamillary distance	HP:0000119; HP:0000153; HP:0000234; HP:0000347; HP:0000366; HP:0000369; HP:0000464; HP:0000474; HP:0000598; HP:0000765; HP:0001545; HP:0001760; HP:0001762; HP:0001999; HP:0006610
1-00159	Abnormal abdomen morphology; Intestinal malrotation	HP:0001438; HP:0002566
1-00161	Abnormal palate morphology; Abnormal thumb morphology; Abnormality of the ear; Abnormality of the genitourinary system; Abnormality of the hand; Abnormality of the nervous system; Abnormality of the nose; Abnormality of the skeletal system; Agenesis of corpus callosum; Bifid uvula; Cryptorchidism; Hearing impairment; Hypospadias	HP:0000028; HP:0000047; HP:0000119; HP:0000174; HP:0000193; HP:0000365; HP:0000366; HP:0000598; HP:0000707; HP:0000924; HP:0001155; HP:0001172; HP:0001274
1-00164	Abnormality of the endocrine system	HP:0000818
1-00168	Abnormal foot morphology	HP:0001760
1-00170	Abnormality of the skeletal system; Abnormality of the skin; Hemangioma; Sacral dimple	HP:0000924; HP:0000951; HP:0000960; HP:0001028
1-00174	Abnormality of the eye; Abnormality of the kidney; Abnormality of the ureter; Nystagmus	HP:0000069; HP:0000077; HP:0000478; HP:0000639
1-00180	Abnormal abdomen morphology; Abnormal foot morphology; Abnormal lung morphology; Abnormality of the genitourinary system; Abnormality of the respiratory system; Abnormality of the skeletal system; Anal atresia; Esophageal atresia; Progressive congenital scoliosis; Talipes equinovarus	HP:0000119; HP:0000924; HP:0001438; HP:0001760; HP:0001762; HP:0002023; HP:0002032; HP:0002086; HP:0002088; HP:0008458
1-00181	Abnormal facial shape; Abnormal foot morphology; Abnormality of the eye	HP:0000478; HP:0001760; HP:0001999
1-00182	Abnormal lung morphology; Congenital diaphragmatic hernia	HP:0000776; HP:0002088
1-00186	Abnormal facial shape; Abnormality of the ear; Abnormality of the hand; Abnormality of the skin	HP:0000598; HP:0000951; HP:0001155; HP:0001999
1-00195	Abnormal facial shape; Abnormality of the eye; Abnormality of the hand; Abnormality of the nose; Abnormality of the skeletal system; Abnormality of the skin; Hypermelanotic macule	HP:0000366; HP:0000478; HP:0000924; HP:0000951; HP:0001034; HP:0001155; HP:0001999
1-00197	Abnormality of the endocrine system; Abnormality of the skeletal system; Sacral dimple	HP:0000818; HP:0000924; HP:0000960
1-00220	Abnormality of the skin	HP:0000951
1-00230	Abnormality of the endocrine system	HP:0000818
1-00239	Abnormality of the skin; Telangiectasia	HP:0000951; HP:0001009
1-00240	Abnormality of the nervous system	HP:0000707
1-00243	Abnormal thorax morphology; Pectus excavatum	HP:0000765; HP:0000767
1-00252	Abnormal facial shape; Abnormality of the head; Abnormality of the skeletal system; Abnormality of the thymus; Progressive congenital scoliosis	HP:0000234; HP:0000777; HP:0000924; HP:0001999; HP:0008458
1-00262	Abnormality of the ear; Abnormality of the kidney; Abnormality of the mouth; Hearing impairment; Renal cyst	HP:0000077; HP:0000107; HP:0000153; HP:0000365; HP:0000598
1-00268	Abnormal facial shape	HP:0001999
1-00276	Abnormality of the endocrine system	HP:0000818
1-00290	Abnormal facial shape; Abnormality of the mouth; Abnormality of the nose; Abnormality of the skin; Micrognathia	HP:0000153; HP:0000347; HP:0000366; HP:0000951; HP:0001999
1-00296	Abnormal facial shape; Abnormality of the eye; Strabismus	HP:0000478; HP:0000486; HP:0001999
1-00298	Abnormality of the ear; Abnormality of the skeletal system; Abnormality of the skin; Cafe-au-lait spot; Low-set ears	HP:0000369; HP:0000598; HP:0000924; HP:0000951; HP:0000957
1-00300	Abnormal facial shape; Abnormality of the eye; Abnormality of the genitourinary system; Abnormality of the head; Abnormality of the mouth; Abnormality of the neck; Abnormality of the nervous system; Cryptorchidism; Epicanthus; Thickened nuchal skin fold	HP:0000028; HP:0000119; HP:0000153; HP:0000234; HP:0000286; HP:0000464; HP:0000474; HP:0000478; HP:0000707; HP:0001999
1-00308	Abnormal palate morphology; Abnormality of the mouth; Abnormality of the nervous system; Cleft palate; Micrognathia	HP:0000153; HP:0000174; HP:0000175; HP:0000347; HP:0000707
1-00320	Abnormality of the hand	HP:0001155
1-00321	Abnormal facial shape; Abnormal thorax morphology; Abnormality of the ear; Abnormality of the eye; Low-set ears; Wide intermamillary distance	HP:0000369; HP:0000478; HP:0000598; HP:0000765; HP:0001999; HP:0006610
1-00322	Abnormality of blood and blood-forming tissues	HP:0001871
1-00336	Abnormal facial shape; Abnormal foot morphology; Abnormal thorax morphology; Abnormality of the ear; Abnormality of the endocrine system; Abnormality of the hand; Abnormality of the kidney; Abnormality of the mouth; Abnormality of the neck; Abnormality of the nose; Abnormality of the skeletal system; Abnormality of the ureter; Abnormality of the vertebral column; Low-set ears; Micrognathia; Pectu…	HP:0000069; HP:0000077; HP:0000153; HP:0000347; HP:0000366; HP:0000369; HP:0000464; HP:0000465; HP:0000598; HP:0000765; HP:0000767; HP:0000818; HP:0000924; HP:0000925; HP:0000960; HP:0001155; HP:0001760; HP:0001999; HP:0006610
1-00342	Abnormal facial shape; Abnormality of the ear; Abnormality of the eye; Abnormality of the head; Abnormality of the mouth; Abnormality of the neck; Abnormality of the nose; Abnormality of the respiratory system; Abnormality of the skeletal system; Abnormality of the vertebral column; Low-set ears; Preauricular skin tag; Tethered cord	HP:0000153; HP:0000234; HP:0000366; HP:0000369; HP:0000384; HP:0000464; HP:0000478; HP:0000598; HP:0000924; HP:0000925; HP:0001999; HP:0002086; HP:0002144
1-00352	Abnormal facial shape; Abnormality of the eye; Coloboma	HP:0000478; HP:0000589; HP:0001999
1-00363	Abnormal abdomen morphology; Abnormality of the genitourinary system; Cryptorchidism; Inguinal hernia	HP:0000023; HP:0000028; HP:0000119; HP:0001438
1-00366	Abnormality of the skeletal system; Sacral dimple	HP:0000924; HP:0000960
1-00373	Abnormal facial shape; Abnormal foot morphology; Abnormality of the ear; Abnormality of the eye; Abnormality of the genitourinary system; Abnormality of the kidney; Abnormality of the nervous system; Abnormality of the skeletal system; Cryptorchidism; Esotropia; Hearing impairment; Hydronephrosis; Strabismus	HP:0000028; HP:0000077; HP:0000119; HP:0000126; HP:0000365; HP:0000478; HP:0000486; HP:0000565; HP:0000598; HP:0000707; HP:0000924; HP:0001760; HP:0001999
1-00375	Abnormal facial shape; Abnormality of the genitourinary system; Abnormality of the kidney; Abnormality of the mouth; Abnormality of the skeletal system; Hypospadias; Micrognathia; Pelvic kidney; Sacral dimple	HP:0000047; HP:0000077; HP:0000119; HP:0000125; HP:0000153; HP:0000347; HP:0000924; HP:0000960; HP:0001999
1-00380	Abnormal facial shape; Abnormal foot morphology; Abnormality of the ear; Sandal gap	HP:0000598; HP:0001760; HP:0001852; HP:0001999
1-00384	Abnormality of the skeletal system	HP:0000924
1-00387	Abnormality of the kidney; Unilateral renal agenesis	HP:0000077; HP:0000122
1-00393	Abnormality of the nervous system	HP:0000707
1-00399	Abnormal facial shape; Abnormal thorax morphology; Abnormality of the mouth; Micrognathia; Wide intermamillary distance	HP:0000153; HP:0000347; HP:0000765; HP:0001999; HP:0006610
1-00413	Abnormal lung morphology; Abnormality of the kidney; Congenital diaphragmatic hernia; Horseshoe kidney; Hydronephrosis	HP:0000077; HP:0000085; HP:0000126; HP:0000776; HP:0002088
1-00418	Abnormality of the genitourinary system	HP:0000119
1-00426	Abnormality of the skin; Cafe-au-lait spot	HP:0000951; HP:0000957
1-00453	Abnormal abdomen morphology; Polysplenia	HP:0001438; HP:0001748
1-00455	Abnormal abdomen morphology; Abnormality of the kidney; Abnormality of the liver; Asplenia; Hydronephrosis; Intestinal malrotation; Midline liver	HP:0000077; HP:0000126; HP:0001392; HP:0001438; HP:0001746; HP:0002566; HP:0034188
1-00482	Abnormal abdomen morphology; Abnormal facial shape; Abnormal palate morphology; Abnormality of the kidney; Abnormality of the mouth; Abnormality of the skeletal system; Cleft palate; Intestinal malrotation; Micrognathia; Tethered cord	HP:0000077; HP:0000153; HP:0000174; HP:0000175; HP:0000347; HP:0000924; HP:0001438; HP:0001999; HP:0002144; HP:0002566
1-00489	Abnormal abdomen morphology; Abnormality of the liver; Midline liver	HP:0001392; HP:0001438; HP:0034188
1-00497	Abnormal facial shape; Abnormality of the head; Abnormality of the neck; Thickened nuchal skin fold	HP:0000234; HP:0000464; HP:0000474; HP:0001999
1-00515	Abnormality of the eye; Esotropia	HP:0000478; HP:0000565
1-00526	Abnormal facial shape; Abnormality of the ear; Abnormality of the nose; Low-set ears	HP:0000366; HP:0000369; HP:0000598; HP:0001999
1-00539	Abnormality of the eye; Abnormality of the skin	HP:0000478; HP:0000951
1-00540	Abnormal facial shape; Abnormality of the endocrine system; Abnormality of the eye; Abnormality of the kidney	HP:0000077; HP:0000478; HP:0000818; HP:0001999
1-00541	Abnormality of the kidney; Abnormality of the liver	HP:0000077; HP:0001392
1-00551	Abnormal facial shape; Abnormality of the eye; Abnormality of the head; Abnormality of the nose; Strabismus	HP:0000234; HP:0000366; HP:0000478; HP:0000486; HP:0001999
1-00577	Abnormality of the skeletal system; Hip dysplasia; Progressive congenital scoliosis	HP:0000924; HP:0001385; HP:0008458
1-00584	Abnormal facial shape; Abnormal foot morphology; Abnormal palate morphology; Abnormal thumb morphology; Abnormality of finger; Abnormality of the ear; Abnormality of the genitourinary system; Abnormality of the hand; Low-set ears	HP:0000119; HP:0000174; HP:0000369; HP:0000598; HP:0001155; HP:0001167; HP:0001172; HP:0001760; HP:0001999
1-00596	Abnormal facial shape; Abnormal foot morphology; Abnormal palate morphology; Abnormal thorax morphology; Abnormality of the ear; Abnormality of the eye; Abnormality of the genitourinary system; Abnormality of the neck; Abnormality of the nose; Abnormality of the skin; Cryptorchidism; Epicanthus; Hypermelanotic macule; Low-set ears; Talipes equinovarus; Thickened nuchal skin fold; Wide intermamill…	HP:0000028; HP:0000119; HP:0000174; HP:0000286; HP:0000366; HP:0000369; HP:0000464; HP:0000474; HP:0000478; HP:0000598; HP:0000765; HP:0000951; HP:0001034; HP:0001760; HP:0001762; HP:0001999; HP:0006610
1-00599	Abnormality of the skeletal system; Hip dysplasia	HP:0000924; HP:0001385
1-00614	Abnormal abdomen morphology; Abnormal facial shape; Abnormality of the genitourinary system; Abnormality of the head; Abnormality of the neck; Abnormality of the nervous system; Thickened nuchal skin fold	HP:0000119; HP:0000234; HP:0000464; HP:0000474; HP:0000707; HP:0001438; HP:0001999
1-00655	Abnormal thorax morphology; Abnormality of the head; Abnormality of the skeletal system; Microcephaly; Sacral dimple; Wide intermamillary distance	HP:0000234; HP:0000252; HP:0000765; HP:0000924; HP:0000960; HP:0006610
1-00665	Abnormality of the kidney; Hydronephrosis	HP:0000077; HP:0000126
1-00668	Abnormal facial shape; Abnormal palate morphology; Abnormality of the hand; Cleft palate; Hand polydactyly	HP:0000174; HP:0000175; HP:0001155; HP:0001161; HP:0001999
1-00702	Abnormality of the ear; Abnormality of the kidney; Atresia of the external auditory canal; Hearing impairment; Hydronephrosis	HP:0000077; HP:0000126; HP:0000365; HP:0000413; HP:0000598
1-00711	Abnormal abdomen morphology; Intestinal malrotation	HP:0001438; HP:0002566
1-00720	Abnormal abdomen morphology; Inguinal hernia	HP:0000023; HP:0001438
1-00726	Abnormal facial shape; Abnormality of blood and blood-forming tissues; Abnormality of the head; Macrocephaly	HP:0000234; HP:0000256; HP:0001871; HP:0001999
1-00734	Abnormality of the endocrine system	HP:0000818
1-00738	Abnormality of the nervous system; Abnormality of the respiratory system; Abnormality of the skeletal system; Abnormality of the skin; Hydrocephalus; Sacral dimple	HP:0000238; HP:0000707; HP:0000924; HP:0000951; HP:0000960; HP:0002086
1-00740	Abnormal abdomen morphology; Abnormality of the liver; Inguinal hernia	HP:0000023; HP:0001392; HP:0001438
1-00749	Abnormality of the genitourinary system; Abnormality of the head; Abnormality of the nervous system; Cryptorchidism; Microcephaly	HP:0000028; HP:0000119; HP:0000234; HP:0000252; HP:0000707
1-00761	Abnormal facial shape; Abnormal lung morphology; Abnormality of the ear; Abnormality of the eye; Abnormality of the head; Abnormality of the nose; Abnormality of the respiratory system; Abnormality of the skeletal system; Low-set ears; Subglottic stenosis	HP:0000234; HP:0000366; HP:0000369; HP:0000478; HP:0000598; HP:0000924; HP:0001607; HP:0001999; HP:0002086; HP:0002088
1-00766	Abnormality of the skin; Hypermelanotic macule	HP:0000951; HP:0001034
1-00783	Abnormal facial shape; Abnormality of the ear; Abnormality of the nose; Low-set ears	HP:0000366; HP:0000369; HP:0000598; HP:0001999
1-00797	Abnormality of the endocrine system	HP:0000818
1-00800	Abnormal facial shape; Abnormality of the eye; Abnormality of the mouth; Abnormality of the nose	HP:0000153; HP:0000366; HP:0000478; HP:0001999
1-00801	Abnormality of the ear; Abnormality of the genitourinary system; Preauricular skin tag	HP:0000119; HP:0000384; HP:0000598
1-00806	Abnormality of the respiratory system; Esophageal atresia	HP:0002032; HP:0002086
1-00822	Abnormality of blood and blood-forming tissues; Abnormality of the liver; Abnormality of the nose; Abnormality of the respiratory system; Abnormality of the skeletal system; Abnormality of the skin; Hypermelanotic macule; Sacral dimple	HP:0000366; HP:0000924; HP:0000951; HP:0000960; HP:0001034; HP:0001392; HP:0001871; HP:0002086
1-00841	Abnormality of the skeletal system; Sacral dimple	HP:0000924; HP:0000960
1-00847	Abnormal abdomen morphology; Abnormal facial shape; Abnormality of the ear; Abnormality of the head; Abnormality of the liver; Abnormality of the neck; Abnormality of the skeletal system; Intestinal malrotation; Low-set ears; Midline liver; Sacral dimple; Webbed neck	HP:0000234; HP:0000369; HP:0000464; HP:0000465; HP:0000598; HP:0000924; HP:0000960; HP:0001392; HP:0001438; HP:0001999; HP:0002566; HP:0034188
1-00864	Abnormal abdomen morphology	HP:0001438
1-00870	Abnormal foot morphology; Abnormal thorax morphology; Abnormality of the skeletal system; Abnormality of toe; Pectus excavatum; Progressive congenital scoliosis	HP:0000765; HP:0000767; HP:0000924; HP:0001760; HP:0001780; HP:0008458
1-00876	Abnormal facial shape; Abnormality of the ear; Abnormality of the eye; Abnormality of the head; Abnormality of the neck; Low-set ears; Microcephaly; Thickened nuchal skin fold	HP:0000234; HP:0000252; HP:0000369; HP:0000464; HP:0000474; HP:0000478; HP:0000598; HP:0001999
1-00879	Abnormal abdomen morphology; Abnormal lung morphology; Abnormality of the genitourinary system; Abnormality of the immune system; Abnormality of the respiratory system; Hypospadias	HP:0000047; HP:0000119; HP:0001438; HP:0002086; HP:0002088; HP:0002715
1-00885	Abnormal facial shape; Abnormality of the nose	HP:0000366; HP:0001999
1-00891	Abnormal facial shape; Abnormal foot morphology; Abnormality of blood and blood-forming tissues; Abnormality of the ear; Abnormality of the genitourinary system; Abnormality of the kidney; Abnormality of the nose; Abnormality of the respiratory system; Abnormality of the skeletal system; Abnormality of the vertebral column; Horseshoe kidney; Hypospadias; Low-set ears; Sandal gap; Tethered cord; T…	HP:0000047; HP:0000077; HP:0000085; HP:0000119; HP:0000366; HP:0000369; HP:0000598; HP:0000924; HP:0000925; HP:0001760; HP:0001852; HP:0001871; HP:0001999; HP:0002086; HP:0002144; HP:0002575
1-00897	Abnormality of the ear; Low-set ears	HP:0000369; HP:0000598
1-00933	Abnormal lung morphology	HP:0002088
1-00941	Abnormal foot morphology; Abnormal palate morphology; Abnormal thorax morphology; Abnormality of the eye; Abnormality of the skin; Cafe-au-lait spot; Epicanthus; Pectus carinatum	HP:0000174; HP:0000286; HP:0000478; HP:0000765; HP:0000768; HP:0000951; HP:0000957; HP:0001760
1-00949	Abnormality of the skeletal system; Butterfly vertebrae; Vertebral fusion	HP:0000924; HP:0002948; HP:0003316
1-00971	Abnormal facial shape; Abnormal foot morphology; Abnormality of the ear; Abnormality of the kidney; Abnormality of the mouth; Abnormality of the nose; Abnormality of the skeletal system; Abnormality of the thymus; Butterfly vertebrae; Hip dysplasia; Micrognathia; Talipes equinovarus; Unilateral renal agenesis; Vertebral fusion	HP:0000077; HP:0000122; HP:0000153; HP:0000347; HP:0000366; HP:0000598; HP:0000777; HP:0000924; HP:0001385; HP:0001760; HP:0001762; HP:0001999; HP:0002948; HP:0003316
1-00988	Abnormal facial shape; Abnormality of the eye; Abnormality of the genitourinary system; Hypospadias	HP:0000047; HP:0000119; HP:0000478; HP:0001999
1-01019	Abnormality of the skeletal system; Sacral dimple	HP:0000924; HP:0000960
1-01021	Abnormality of the respiratory system	HP:0002086
1-01042	Abnormal abdomen morphology; Abnormality of the liver; Asplenia; Intestinal malrotation; Midline liver	HP:0001392; HP:0001438; HP:0001746; HP:0002566; HP:0034188
1-01043	Abnormal facial shape; Abnormality of the ear; Abnormality of the genitourinary system; Abnormality of the respiratory system; Hypospadias; Low-set ears; Subglottic stenosis	HP:0000047; HP:0000119; HP:0000369; HP:0000598; HP:0001607; HP:0001999; HP:0002086
1-01061	Abnormal facial shape; Abnormality of the endocrine system; Abnormality of the eye; Abnormality of the neck; Webbed neck	HP:0000464; HP:0000465; HP:0000478; HP:0000818; HP:0001999
1-01080	Abnormality of the eye	HP:0000478
1-01088	Abnormal facial shape; Abnormal palate morphology; Abnormal thorax morphology; Abnormality of the ear; Abnormality of the eye; Abnormality of the head; Abnormality of the kidney; Abnormality of the mouth; Abnormality of the skin; Cleft palate; Hemangioma; Low-set ears; Micrognathia; Wide intermamillary distance	HP:0000077; HP:0000153; HP:0000174; HP:0000175; HP:0000234; HP:0000347; HP:0000369; HP:0000478; HP:0000598; HP:0000765; HP:0000951; HP:0001028; HP:0001999; HP:0006610
1-01089	Abnormal facial shape; Abnormality of the ear; Abnormality of the eye; Abnormality of the nose; Low-set ears	HP:0000366; HP:0000369; HP:0000478; HP:0000598; HP:0001999
1-01103	Abnormal abdomen morphology; Abnormal lung morphology; Abnormal thorax morphology; Abnormality of the genitourinary system; Abnormality of the liver; Abnormality of the skeletal system; Bifid scrotum; Congenital diaphragmatic hernia; Inguinal hernia; Omphalocele; Pulmonary hypoplasia	HP:0000023; HP:0000048; HP:0000119; HP:0000765; HP:0000776; HP:0000924; HP:0001392; HP:0001438; HP:0001539; HP:0002088; HP:0002089
1-01104	Abnormal facial shape; Abnormality of the eye; Abnormality of the liver	HP:0000478; HP:0001392; HP:0001999
1-01110	Abnormality of the skeletal system; Progressive congenital scoliosis	HP:0000924; HP:0008458
1-01111	Abnormal facial shape; Abnormal thorax morphology; Abnormality of the ear; Abnormality of the respiratory system; Choanal stenosis	HP:0000452; HP:0000598; HP:0000765; HP:0001999; HP:0002086
1-01123	Abnormality of the skeletal system; Sacral dimple	HP:0000924; HP:0000960
1-01127	Abnormal facial shape	HP:0001999
1-01141	Abnormal facial shape; Abnormality of the liver	HP:0001392; HP:0001999
1-01153	Abnormal abdomen morphology; Abnormal thorax morphology; Abnormality of the genitourinary system; Abnormality of the liver; Abnormality of the skeletal system; Abnormality of the skin; Cryptorchidism; Hemangioma; Pectus carinatum; Sacral dimple	HP:0000028; HP:0000119; HP:0000765; HP:0000768; HP:0000924; HP:0000951; HP:0000960; HP:0001028; HP:0001392; HP:0001438
1-01155	Abnormal lung morphology; Abnormality of the ear; Hearing impairment	HP:0000365; HP:0000598; HP:0002088
1-01184	Abnormal abdomen morphology; Abnormality of the kidney; Abnormality of the liver; Asplenia; Hydronephrosis; Intestinal malrotation; Midline liver	HP:0000077; HP:0000126; HP:0001392; HP:0001438; HP:0001746; HP:0002566; HP:0034188
1-01194	Abnormal facial shape; Abnormal thorax morphology; Abnormality of the ear; Abnormality of the eye; Abnormality of the genitourinary system; Abnormality of the head; Abnormality of the neck; Abnormality of the skeletal system; Anal atresia; Iris coloboma; Wide intermamillary distance	HP:0000119; HP:0000234; HP:0000464; HP:0000478; HP:0000598; HP:0000612; HP:0000765; HP:0000924; HP:0001999; HP:0002023; HP:0006610
1-01234	Abnormal facial shape; Abnormal foot morphology; Abnormality of the genitourinary system; Abnormality of the kidney; Foot polydactyly; Hypospadias; Sandal gap	HP:0000047; HP:0000077; HP:0000119; HP:0001760; HP:0001829; HP:0001852; HP:0001999
1-01238	Abnormal facial shape; Abnormality of the genitourinary system; Abnormality of the respiratory system; Abnormality of the skeletal system; Abnormality of the vertebral column; Anal atresia; Tracheoesophageal fistula	HP:0000119; HP:0000924; HP:0000925; HP:0001999; HP:0002023; HP:0002086; HP:0002575
1-01242	Abnormal facial shape	HP:0001999
1-01256	Abnormality of the liver; Biliary atresia	HP:0001392; HP:0005912
1-01281	Abnormal lung morphology; Abnormal thorax morphology; Abnormality of the genitourinary system; Abnormality of the head; Abnormality of the kidney; Abnormality of the neck; Abnormality of the skeletal system; Cryptorchidism; Hydronephrosis; Pulmonary hypoplasia; Sacral dimple; Webbed neck; Wide intermamillary distance	HP:0000028; HP:0000077; HP:0000119; HP:0000126; HP:0000234; HP:0000464; HP:0000465; HP:0000765; HP:0000924; HP:0000960; HP:0002088; HP:0002089; HP:0006610
1-01282	Abnormal facial shape; Abnormal foot morphology; Abnormal thorax morphology; Abnormality of the ear; Abnormality of the genitourinary system; Abnormality of the kidney; Abnormality of the neck; Abnormality of the nervous system; Abnormality of the skeletal system; Abnormality of the skin; Anteriorly placed anus; Foot polydactyly; Low-set ears; Talipes equinovarus; Wide intermamillary distance	HP:0000077; HP:0000119; HP:0000369; HP:0000464; HP:0000598; HP:0000707; HP:0000765; HP:0000924; HP:0000951; HP:0001545; HP:0001760; HP:0001762; HP:0001829; HP:0001999; HP:0006610
1-01285	Abnormal facial shape; Abnormal thorax morphology; Abnormality of the eye; Pectus excavatum	HP:0000478; HP:0000765; HP:0000767; HP:0001999
1-01301	Abnormality of the endocrine system	HP:0000818
1-01309	Abnormality of the skeletal system; Sacral dimple	HP:0000924; HP:0000960
1-01358	Abnormal facial shape; Abnormality of the eye; Abnormality of the respiratory system; Esophageal atresia; Tracheoesophageal fistula	HP:0000478; HP:0001999; HP:0002032; HP:0002086; HP:0002575
1-01370	Abnormality of the genitourinary system; Abnormality of the respiratory system; Anteriorly placed anus; Choanal atresia	HP:0000119; HP:0000453; HP:0001545; HP:0002086
1-01372	Abnormal abdomen morphology; Abnormal lung morphology; Abnormality of the endocrine system; Abnormality of the respiratory system; Inguinal hernia; Pulmonary hypoplasia; Tracheal stenosis	HP:0000023; HP:0000818; HP:0001438; HP:0002086; HP:0002088; HP:0002089; HP:0002777
1-01382	Abnormality of the kidney; Abnormality of the ureter	HP:0000069; HP:0000077
1-01392	Abnormal facial shape; Abnormal thorax morphology; Abnormality of the head; Abnormality of the neck; Microcephaly; Thickened nuchal skin fold; Webbed neck; Wide intermamillary distance	HP:0000234; HP:0000252; HP:0000464; HP:0000465; HP:0000474; HP:0000765; HP:0001999; HP:0006610
1-01394	Abnormality of the kidney; Abnormality of the skeletal system; Pelvic kidney; Sacral dimple; Tethered cord	HP:0000077; HP:0000125; HP:0000924; HP:0000960; HP:0002144
1-01413	Abnormal abdomen morphology; Abnormal thorax morphology; Abnormality of the neck; Omphalocele; Wide intermamillary distance	HP:0000464; HP:0000765; HP:0001438; HP:0001539; HP:0006610
1-01416	Abnormality of the thymus	HP:0000777
1-01417	Abnormal lung morphology; Abnormality of the genitourinary system; Congenital pulmonary airway malformation; Hypospadias	HP:0000047; HP:0000119; HP:0002088; HP:0010959
1-01427	Abnormal abdomen morphology; Asplenia	HP:0001438; HP:0001746
1-01435	Abnormality of the eye; Coloboma	HP:0000478; HP:0000589
1-01441	Abnormal abdomen morphology; Pyloric stenosis	HP:0001438; HP:0002021
1-01445	Abnormality of the head	HP:0000234
1-01446	Abnormality of the respiratory system	HP:0002086
1-01459	Abnormal facial shape; Abnormality of the head; Abnormality of the kidney; Abnormality of the neck; Microcephaly; Webbed neck	HP:0000077; HP:0000234; HP:0000252; HP:0000464; HP:0000465; HP:0001999
1-01483	Abnormality of the respiratory system; Esophageal atresia	HP:0002032; HP:0002086
1-01502	Abnormal thorax morphology; Abnormality of the genitourinary system; Abnormality of the kidney; Ambiguous genitalia; Renal cyst; Wide intermamillary distance	HP:0000062; HP:0000077; HP:0000107; HP:0000119; HP:0000765; HP:0006610
1-01503	Abnormality of the eye; Abnormality of the nervous system; Coloboma; Neural tube defect	HP:0000478; HP:0000589; HP:0000707; HP:0045005
1-01506	Abnormal facial shape; Abnormality of blood and blood-forming tissues; Abnormality of the eye	HP:0000478; HP:0001871; HP:0001999
1-01509	Abnormality of the eye; Abnormality of the head	HP:0000234; HP:0000478
1-01510	Abnormal abdomen morphology; Abnormality of the respiratory system	HP:0001438; HP:0002086
1-01528	Abnormality of blood and blood-forming tissues	HP:0001871
1-01529	Abnormal abdomen morphology; Abnormality of the liver; Abnormality of the nervous system	HP:0000707; HP:0001392; HP:0001438
1-01538	Abnormal abdomen morphology; Abnormality of the liver; Midline liver	HP:0001392; HP:0001438; HP:0034188
1-01551	Abnormal facial shape; Abnormality of the head; Abnormality of the nervous system; Abnormality of the skin; Hypopigmented macule; Microcephaly	HP:0000234; HP:0000252; HP:0000707; HP:0000951; HP:0001999; HP:0020073
1-01577	Abnormal lung morphology; Abnormality of the kidney	HP:0000077; HP:0002088
1-01588	Abnormal facial shape; Abnormal foot morphology; Abnormal palate morphology; Abnormality of the ear; Abnormality of the eye; Abnormality of the genitourinary system; Abnormality of the hand; Abnormality of the head; Abnormality of the mouth; Abnormality of the neck; Abnormality of the nose; Abnormality of the thymus; Cleft palate; Low-set ears; Talipes equinovarus; Thickened nuchal skin fold	HP:0000119; HP:0000153; HP:0000174; HP:0000175; HP:0000234; HP:0000366; HP:0000369; HP:0000464; HP:0000474; HP:0000478; HP:0000598; HP:0000777; HP:0001155; HP:0001760; HP:0001762; HP:0001999
1-01610	Abnormal abdomen morphology; Abnormal thumb morphology; Abnormality of the genitourinary system; Abnormality of the hand; Hypospadias; Inguinal hernia	HP:0000023; HP:0000047; HP:0000119; HP:0001155; HP:0001172; HP:0001438
1-01691	Abnormality of the nervous system	HP:0000707
1-01700	Abnormal facial shape; Abnormality of the head	HP:0000234; HP:0001999
1-01715	Abnormal abdomen morphology; Abnormality of the genitourinary system; Inguinal hernia	HP:0000023; HP:0000119; HP:0001438
1-01742	Abnormality of the skeletal system	HP:0000924
1-01768	Abnormality of the endocrine system	HP:0000818
1-01793	Abnormal thorax morphology; Abnormality of the mouth; Micrognathia; Wide intermamillary distance	HP:0000153; HP:0000347; HP:0000765; HP:0006610
1-01805	Abnormality of the ear; Hearing impairment	HP:0000365; HP:0000598
1-01838	Abnormal abdomen morphology; Abnormality of the liver; Polysplenia	HP:0001392; HP:0001438; HP:0001748
1-01869	Abnormal facial shape; Abnormal lung morphology; Abnormal palate morphology; Abnormal thorax morphology; Abnormality of the ear; Abnormality of the eye; Abnormality of the head; Abnormality of the mouth; Abnormality of the nervous system; Abnormality of the nose; Abnormality of the skin; Congenital diaphragmatic hernia; Epicanthus; Hemangioma; Low-set ears; Micrognathia; Wide intermamillary dista…	HP:0000153; HP:0000174; HP:0000234; HP:0000286; HP:0000347; HP:0000366; HP:0000369; HP:0000478; HP:0000598; HP:0000707; HP:0000765; HP:0000776; HP:0000951; HP:0001028; HP:0001999; HP:0002088; HP:0006610
1-01872	Abnormality of the kidney; Hydronephrosis; Unilateral renal agenesis	HP:0000077; HP:0000122; HP:0000126
1-01881	Abnormality of the eye; Strabismus	HP:0000478; HP:0000486
1-01886	Abnormal facial shape; Abnormality of the eye; Abnormality of the head; Craniosynostosis; Duane anomaly	HP:0000234; HP:0000478; HP:0001363; HP:0001999; HP:0009921
1-01892	Abnormal abdomen morphology; Abnormality of the genitourinary system; Abnormality of the liver; Asplenia; Cryptorchidism	HP:0000028; HP:0000119; HP:0001392; HP:0001438; HP:0001746
1-01904	Abnormality of the eye; Ptosis	HP:0000478; HP:0000508
1-01907	Abnormality of the skin	HP:0000951
1-01915	Abnormality of the hand; Hand polydactyly	HP:0001155; HP:0001161
1-01916	Abnormal abdomen morphology; Abnormality of the kidney; Abnormality of the liver; Hydronephrosis; Intestinal malrotation; Midline liver; Polysplenia	HP:0000077; HP:0000126; HP:0001392; HP:0001438; HP:0001748; HP:0002566; HP:0034188
1-01917	Abnormality of the skeletal system	HP:0000924
1-01951	Abnormal foot morphology; Sandal gap	HP:0001760; HP:0001852
1-01952	Abnormal foot morphology; Abnormality of the eye; Abnormality of the hand; Abnormality of the head; Abnormality of the kidney; Abnormality of the skin; Hydronephrosis	HP:0000077; HP:0000126; HP:0000234; HP:0000478; HP:0000951; HP:0001155; HP:0001760
1-01954	Abnormal lung morphology; Pulmonary hypoplasia	HP:0002088; HP:0002089
1-01985	Abnormality of the respiratory system; Esophageal atresia; Tracheoesophageal fistula	HP:0002032; HP:0002086; HP:0002575
1-01996	Abnormal lung morphology; Pulmonary hypoplasia	HP:0002088; HP:0002089
1-02024	Abnormal facial shape; Abnormal foot morphology; Abnormality of the mouth; Abnormality of the nervous system; Micrognathia	HP:0000153; HP:0000347; HP:0000707; HP:0001760; HP:0001999
1-02031	Abnormal abdomen morphology; Pyloric stenosis	HP:0001438; HP:0002021
1-02032	Abnormality of the kidney; Unilateral renal agenesis	HP:0000077; HP:0000122
1-02038	Abnormal facial shape; Abnormality of the ear; Hearing impairment	HP:0000365; HP:0000598; HP:0001999
1-02048	Abnormal abdomen morphology; Abnormal facial shape; Abnormal thorax morphology; Abnormality of the ear; Abnormality of the eye; Abnormality of the genitourinary system; Abnormality of the neck; Abnormality of the nose; Abnormality of the skeletal system; Abnormality of the skin; Epicanthus; Hypermelanotic macule; Low-set ears; Sacral dimple; Wide intermamillary distance	HP:0000119; HP:0000286; HP:0000366; HP:0000369; HP:0000464; HP:0000478; HP:0000598; HP:0000765; HP:0000924; HP:0000951; HP:0000960; HP:0001034; HP:0001438; HP:0001999; HP:0006610
1-02058	Abnormal lung morphology	HP:0002088
1-02070	Abnormal abdomen morphology; Abnormality of the ear; Abnormality of the eye; Abnormality of the hand; Abnormality of the head; Abnormality of the immune system; Abnormality of the kidney; Microcephaly	HP:0000077; HP:0000234; HP:0000252; HP:0000478; HP:0000598; HP:0001155; HP:0001438; HP:0002715
1-02084	Abnormality of the respiratory system	HP:0002086
1-02097	Abnormality of the kidney	HP:0000077
1-02136	Abnormal abdomen morphology; Abnormality of the immune system; Abnormality of the thymus; Umbilical hernia	HP:0000777; HP:0001438; HP:0001537; HP:0002715
1-02172	Abnormality of blood and blood-forming tissues; Abnormality of the immune system	HP:0001871; HP:0002715
1-02173	Abnormality of the kidney; Abnormality of the nose; Hydronephrosis	HP:0000077; HP:0000126; HP:0000366
1-02183	Abnormality of the eye; Abnormality of the nervous system; Abnormality of the respiratory system; Esophageal atresia	HP:0000478; HP:0000707; HP:0002032; HP:0002086
1-02189	Abnormal facial shape; Abnormality of the ear; Abnormality of the eye; Abnormality of the head; Abnormality of the mouth; Abnormality of the neck; Abnormality of the nervous system; Thickened nuchal skin fold	HP:0000153; HP:0000234; HP:0000464; HP:0000474; HP:0000478; HP:0000598; HP:0000707; HP:0001999
1-02227	Abnormal facial shape; Abnormal palate morphology; Abnormal thorax morphology; Wide intermamillary distance	HP:0000174; HP:0000765; HP:0001999; HP:0006610
1-02234	Abnormal facial shape; Abnormal thorax morphology; Abnormality of the ear; Abnormality of the mouth; Abnormality of the neck; Abnormality of the nose; Micrognathia; Thickened nuchal skin fold; Wide intermamillary distance	HP:0000153; HP:0000347; HP:0000366; HP:0000464; HP:0000474; HP:0000598; HP:0000765; HP:0001999; HP:0006610
1-02241	Abnormal lung morphology; Abnormality of the kidney	HP:0000077; HP:0002088
1-02260	Abnormality of the skeletal system; Sacral dimple	HP:0000924; HP:0000960
1-02265	Abnormal thorax morphology; Abnormality of the eye; Esotropia; Pectus excavatum	HP:0000478; HP:0000565; HP:0000765; HP:0000767
1-02270	Abnormal lung morphology; Pulmonary hypoplasia	HP:0002088; HP:0002089
1-02271	Abnormal abdomen morphology; Abnormal facial shape; Abnormality of the eye; Abnormality of the head; Abnormality of the immune system; Abnormality of the liver; Abnormality of the nose; Midline liver	HP:0000234; HP:0000366; HP:0000478; HP:0001392; HP:0001438; HP:0001999; HP:0002715; HP:0034188
1-02285	Abnormal lung morphology; Abnormality of the ear; Abnormality of the genitourinary system; Abnormality of the kidney; Abnormality of the nervous system; Abnormality of the skeletal system; Cryptorchidism; Hearing impairment; Low-set ears; Tethered cord	HP:0000028; HP:0000077; HP:0000119; HP:0000365; HP:0000369; HP:0000598; HP:0000707; HP:0000924; HP:0002088; HP:0002144
1-02289	Abnormal facial shape; Abnormality of the mouth; Macroglossia	HP:0000153; HP:0000158; HP:0001999
1-02344	Abnormal abdomen morphology; Abnormality of the endocrine system; Abnormality of the liver; Intestinal malrotation; Midline liver; Polysplenia	HP:0000818; HP:0001392; HP:0001438; HP:0001748; HP:0002566; HP:0034188
1-02354	Abnormal abdomen morphology; Omphalocele	HP:0001438; HP:0001539
1-02360	Abnormality of blood and blood-forming tissues	HP:0001871
1-02364	Abnormality of the endocrine system; Abnormality of the kidney; Abnormality of the ureter	HP:0000069; HP:0000077; HP:0000818
1-02377	Abnormality of the mouth	HP:0000153
1-02380	Abnormality of the eye; Coloboma	HP:0000478; HP:0000589
1-02391	Abnormality of the genitourinary system; Abnormality of the liver; Midline liver	HP:0000119; HP:0001392; HP:0034188
1-02398	Abnormality of the endocrine system	HP:0000818
1-02430	Abnormal palate morphology; Abnormality of the ear; Abnormality of the eye; Abnormality of the hand; Abnormality of the nose; Abnormality of the skin; Hand polydactyly; Low-set ears	HP:0000174; HP:0000366; HP:0000369; HP:0000478; HP:0000598; HP:0000951; HP:0001155; HP:0001161
1-02437	Abnormality of the mouth	HP:0000153
1-02449	Abnormal abdomen morphology; Abnormality of the skeletal system; Inguinal hernia; Sacral dimple	HP:0000023; HP:0000924; HP:0000960; HP:0001438
1-02452	Abnormality of the skin	HP:0000951
1-02458	Abnormal facial shape; Abnormal foot morphology; Abnormality of the ear; Abnormality of the hand; Abnormality of the head; Abnormality of the nervous system; Abnormality of the skin; Cafe-au-lait spot; Hypermelanotic macule; Low-set ears; Macrocephaly; Toe syndactyly	HP:0000234; HP:0000256; HP:0000369; HP:0000598; HP:0000707; HP:0000951; HP:0000957; HP:0001034; HP:0001155; HP:0001760; HP:0001770; HP:0001999
1-02464	Abnormal abdomen morphology; Abnormality of the genitourinary system; Abnormality of the nervous system; Cryptorchidism; Inguinal hernia	HP:0000023; HP:0000028; HP:0000119; HP:0000707; HP:0001438
1-02468	Abnormality of the respiratory system; Esophageal atresia	HP:0002032; HP:0002086
1-02487	Abnormal abdomen morphology; Abnormal lung morphology; Abnormality of the liver; Abnormality of the neck; Intestinal malrotation; Left atrial isomerism; Midline liver	HP:0000464; HP:0001392; HP:0001438; HP:0002088; HP:0002566; HP:0011537; HP:0034188
1-02491	Abnormal abdomen morphology; Omphalocele	HP:0001438; HP:0001539
1-02500	Abnormal abdomen morphology; Abnormal facial shape; Abnormality of the ear; Abnormality of the hand; Abnormality of the kidney; Abnormality of the respiratory system; Abnormality of the skeletal system; Absent radius; Duodenal atresia; Esophageal atresia; Low-set ears; Tracheoesophageal fistula; Unilateral renal agenesis	HP:0000077; HP:0000122; HP:0000369; HP:0000598; HP:0000924; HP:0001155; HP:0001438; HP:0001999; HP:0002032; HP:0002086; HP:0002247; HP:0002575; HP:0003974
1-02503	Abnormality of the ear; Abnormality of the thymus	HP:0000598; HP:0000777
1-02515	Abnormal abdomen morphology; Abnormality of the liver; Intestinal malrotation; Midline liver; Polysplenia	HP:0001392; HP:0001438; HP:0001748; HP:0002566; HP:0034188
1-02527	Abnormality of the endocrine system; Abnormality of the skeletal system	HP:0000818; HP:0000924
1-02532	Abnormal facial shape; Abnormality of the mouth; Micrognathia	HP:0000153; HP:0000347; HP:0001999
1-02538	Abnormality of blood and blood-forming tissues	HP:0001871
1-02544	Abnormal facial shape; Abnormality of the ear; Abnormality of the respiratory system; Abnormality of the skeletal system; Low-set ears; Missing ribs; Tethered cord; Tracheoesophageal fistula	HP:0000369; HP:0000598; HP:0000921; HP:0000924; HP:0001999; HP:0002086; HP:0002144; HP:0002575
1-02546	Abnormal abdomen morphology; Abnormal facial shape; Abnormal foot morphology; Abnormality of the ear; Abnormality of the eye; Abnormality of the head; Abnormality of the respiratory system; Abnormality of the skeletal system; Coloboma; Foot polydactyly; Low-set ears; Macrocephaly; Missing ribs; Talipes equinovarus; Tethered cord; Tracheoesophageal fistula	HP:0000234; HP:0000256; HP:0000369; HP:0000478; HP:0000589; HP:0000598; HP:0000921; HP:0000924; HP:0001438; HP:0001760; HP:0001762; HP:0001829; HP:0001999; HP:0002086; HP:0002144; HP:0002575
1-02547	Abnormal facial shape	HP:0001999
1-02548	Abnormal abdomen morphology	HP:0001438
1-02558	Abnormality of the ear; Abnormality of the genitourinary system; Abnormality of the mouth; Abnormality of the neck; Cryptorchidism; Low-set ears; Micrognathia; Webbed neck	HP:0000028; HP:0000119; HP:0000153; HP:0000347; HP:0000369; HP:0000464; HP:0000465; HP:0000598
1-02559	Abnormal foot morphology; Foot polydactyly	HP:0001760; HP:0001829
1-02562	Abnormal lung morphology; Abnormal thumb morphology; Abnormality of the hand; Pulmonary hypoplasia	HP:0001155; HP:0001172; HP:0002088; HP:0002089
1-02563	Abnormal abdomen morphology; Abnormality of the endocrine system; Abnormality of the nervous system; Hydrocephalus; Inguinal hernia	HP:0000023; HP:0000238; HP:0000707; HP:0000818; HP:0001438
1-02566	Abnormal facial shape; Abnormal foot morphology; Abnormal thumb morphology; Abnormality of finger; Abnormality of the hand; Abnormality of the kidney; Abnormality of the mouth; Abnormality of the skeletal system; Abnormality of the vertebral column; Abnormality of toe; Hip dysplasia; Pelvic kidney; Sacral dimple; Tethered cord	HP:0000077; HP:0000125; HP:0000153; HP:0000924; HP:0000925; HP:0000960; HP:0001155; HP:0001167; HP:0001172; HP:0001385; HP:0001760; HP:0001780; HP:0001999; HP:0002144
1-02569	Abnormality of the respiratory system; Tracheal stenosis	HP:0002086; HP:0002777
1-02581	Abnormal abdomen morphology; Abnormality of the head; Abnormality of the kidney; Abnormality of the liver; Abnormality of the nervous system; Abnormality of the skeletal system; Abnormality of the vertebral column; Asplenia; Butterfly vertebrae; Craniosynostosis; Hydronephrosis; Intestinal malrotation; Midline liver	HP:0000077; HP:0000126; HP:0000234; HP:0000707; HP:0000924; HP:0000925; HP:0001363; HP:0001392; HP:0001438; HP:0001746; HP:0002566; HP:0003316; HP:0034188
1-02589	Abnormality of the kidney; Hydronephrosis	HP:0000077; HP:0000126
1-02621	Abnormal abdomen morphology; Abnormal facial shape; Abnormal foot morphology; Abnormality of the liver; Abnormality of the nose; Intestinal malrotation; Midline liver; Toe syndactyly	HP:0000366; HP:0001392; HP:0001438; HP:0001760; HP:0001770; HP:0001999; HP:0002566; HP:0034188
1-02627	Abnormal facial shape; Abnormal palate morphology; Abnormality of the ear; Abnormality of the eye; Cleft lip; Cleft palate; Hearing impairment; Strabismus	HP:0000174; HP:0000175; HP:0000365; HP:0000478; HP:0000486; HP:0000598; HP:0001999; HP:0410030
1-02636	Abnormal facial shape; Abnormality of the ear; Abnormality of the hand; Abnormality of the head; Abnormality of the neck; Abnormality of the skeletal system; Craniosynostosis; Low-set ears; Sacral dimple; Thickened nuchal skin fold	HP:0000234; HP:0000369; HP:0000464; HP:0000474; HP:0000598; HP:0000924; HP:0000960; HP:0001155; HP:0001363; HP:0001999
1-02645	Abnormality of the kidney; Abnormality of the liver	HP:0000077; HP:0001392
1-02668	Abnormal abdomen morphology; Abnormal facial shape; Abnormality of the ear; Abnormality of the liver; Abnormality of the skeletal system; Abnormality of the vertebral column; Midline liver; Sacral dimple	HP:0000598; HP:0000924; HP:0000925; HP:0000960; HP:0001392; HP:0001438; HP:0001999; HP:0034188
1-02692	Abnormal abdomen morphology; Umbilical hernia	HP:0001438; HP:0001537
1-02702	Abnormality of blood and blood-forming tissues; Abnormality of the head; Abnormality of the kidney; Abnormality of the respiratory system; Hydronephrosis; Microcephaly	HP:0000077; HP:0000126; HP:0000234; HP:0000252; HP:0001871; HP:0002086
1-02703	Abnormal abdomen morphology; Abnormality of the respiratory system	HP:0001438; HP:0002086
1-02704	Abnormal abdomen morphology; Abnormality of the endocrine system	HP:0000818; HP:0001438
1-02719	Abnormality of the hand; Abnormality of the head; Finger syndactyly; Microcephaly	HP:0000234; HP:0000252; HP:0001155; HP:0006101
1-02727	Abnormal abdomen morphology; Abnormal foot morphology; Abnormal lung morphology; Abnormality of the genitourinary system; Abnormality of the kidney; Abnormality of the nervous system; Abnormality of the skeletal system; Anal atresia; Chiari malformation; Hydronephrosis; Progressive congenital scoliosis; Pulmonary hypoplasia; Talipes equinovarus; Tethered cord; Unilateral renal agenesis	HP:0000077; HP:0000119; HP:0000122; HP:0000126; HP:0000707; HP:0000924; HP:0001438; HP:0001760; HP:0001762; HP:0002023; HP:0002088; HP:0002089; HP:0002144; HP:0002308; HP:0008458
1-02728	Abnormal facial shape; Abnormality of the ear; Abnormality of the eye; Abnormality of the hand; Abnormality of the head; Abnormality of the nervous system; Abnormality of the respiratory system; Abnormality of the skeletal system; Abnormality of the thymus; Choanal atresia; Choanal stenosis; Low-set ears; Sacral dimple	HP:0000234; HP:0000369; HP:0000452; HP:0000453; HP:0000478; HP:0000598; HP:0000707; HP:0000777; HP:0000924; HP:0000960; HP:0001155; HP:0001999; HP:0002086
1-02735	Abnormality of the eye; Abnormality of the genitourinary system; Abnormality of the hand; Abnormality of the immune system; Abnormality of the neck; Abnormality of the nervous system; Abnormality of the skeletal system; Abnormality of the skin; Epicanthus	HP:0000119; HP:0000286; HP:0000464; HP:0000478; HP:0000707; HP:0000924; HP:0000951; HP:0001155; HP:0002715
1-02764	Abnormal abdomen morphology; Abnormal facial shape; Abnormal foot morphology; Abnormality of the eye; Abnormality of the genitourinary system; Abnormality of the liver; Abnormality of the mouth; Abnormality of the nervous system; Abnormality of the skeletal system; Abnormality of the vertebral column; Anal atresia; Asplenia; Cryptorchidism; Micrognathia; Midline liver	HP:0000028; HP:0000119; HP:0000153; HP:0000347; HP:0000478; HP:0000707; HP:0000924; HP:0000925; HP:0001392; HP:0001438; HP:0001746; HP:0001760; HP:0001999; HP:0002023; HP:0034188
1-02765	Abnormality of the kidney	HP:0000077
1-02776	Abnormal facial shape	HP:0001999
1-02798	Abnormality of the ear; Abnormality of the skin; Hearing impairment	HP:0000365; HP:0000598; HP:0000951
1-02811	Abnormal abdomen morphology; Abnormality of blood and blood-forming tissues; Abnormality of the eye; Abnormality of the kidney; Abnormality of the liver; Abnormality of the skeletal system; Abnormality of the vertebral column; Posterior embryotoxon	HP:0000077; HP:0000478; HP:0000627; HP:0000924; HP:0000925; HP:0001392; HP:0001438; HP:0001871
1-02821	Abnormality of the head	HP:0000234
1-02828	Abnormality of the ear; Abnormality of the eye; Abnormality of the head; Abnormality of the mouth; Abnormality of the nervous system; Microcephaly; Micrognathia; Strabismus	HP:0000153; HP:0000234; HP:0000252; HP:0000347; HP:0000478; HP:0000486; HP:0000598; HP:0000707
1-02829	Abnormal abdomen morphology; Abnormality of the kidney; Abnormality of the liver; Abnormality of the ureter; Asplenia; Hydronephrosis; Midline liver	HP:0000069; HP:0000077; HP:0000126; HP:0001392; HP:0001438; HP:0001746; HP:0034188
1-02840	Abnormal facial shape; Abnormal thorax morphology; Abnormality of the ear; Low-set ears; Wide intermamillary distance	HP:0000369; HP:0000598; HP:0000765; HP:0001999; HP:0006610
1-02842	Abnormal foot morphology	HP:0001760
1-02845	Abnormal abdomen morphology; Asplenia; Intestinal malrotation	HP:0001438; HP:0001746; HP:0002566
1-02846	Abnormal foot morphology; Toe syndactyly	HP:0001760; HP:0001770
1-02856	Abnormality of the mouth	HP:0000153
1-02861	Abnormal abdomen morphology; Inguinal hernia	HP:0000023; HP:0001438
1-02876	Abnormality of the endocrine system	HP:0000818
1-02881	Abnormality of the kidney; Abnormality of the liver; Hydronephrosis	HP:0000077; HP:0000126; HP:0001392
1-02893	Abnormality of the skin; Cafe-au-lait spot	HP:0000951; HP:0000957
1-02896	Abnormal abdomen morphology; Polysplenia	HP:0001438; HP:0001748
1-02898	Abnormal facial shape; Abnormality of the ear; Abnormality of the mouth; Micrognathia	HP:0000153; HP:0000347; HP:0000598; HP:0001999
1-02903	Abnormal abdomen morphology; Abnormality of the eye	HP:0000478; HP:0001438
1-02906	Abnormal abdomen morphology; Abnormal facial shape; Abnormality of the nervous system	HP:0000707; HP:0001438; HP:0001999
1-02917	Abnormal abdomen morphology	HP:0001438
1-02918	Abnormality of the endocrine system; Abnormality of the nervous system	HP:0000707; HP:0000818
1-02921	Abnormal abdomen morphology; Abnormal facial shape; Abnormal palate morphology; Cleft lip; Cleft palate	HP:0000174; HP:0000175; HP:0001438; HP:0001999; HP:0410030
1-02926	Abnormal facial shape; Abnormal foot morphology; Abnormal thorax morphology; Abnormality of blood and blood-forming tissues; Abnormality of the ear; Abnormality of the kidney; Abnormality of the neck; Abnormality of the nervous system; Abnormality of the nose; Abnormality of the skeletal system; Abnormality of the vertebral column; Foot polydactyly; Low-set ears; Missing ribs; Progressive congeni…	HP:0000077; HP:0000366; HP:0000369; HP:0000464; HP:0000598; HP:0000707; HP:0000765; HP:0000921; HP:0000924; HP:0000925; HP:0001760; HP:0001762; HP:0001829; HP:0001871; HP:0001999; HP:0006610; HP:0008458
1-02945	Abnormality of blood and blood-forming tissues	HP:0001871
1-02948	Abnormal facial shape	HP:0001999
1-02956	Abnormal abdomen morphology; Abnormal lung morphology; Abnormality of the kidney; Abnormality of the liver; Midline liver; Polysplenia; Renal cyst; Renal dysplasia	HP:0000077; HP:0000107; HP:0000110; HP:0001392; HP:0001438; HP:0001748; HP:0002088; HP:0034188
1-02958	Abnormality of the head; Abnormality of the respiratory system; Abnormality of the thymus	HP:0000234; HP:0000777; HP:0002086
1-02969	Abnormality of the ear	HP:0000598
1-02994	Abnormality of the genitourinary system; Abnormality of the skin; Cryptorchidism; Hemangioma	HP:0000028; HP:0000119; HP:0000951; HP:0001028
1-03001	Abnormality of the skeletal system; Sacral dimple	HP:0000924; HP:0000960
1-03015	Abnormal abdomen morphology; Abnormal lung morphology; Abnormality of the kidney; Abnormality of the nervous system; Congenital diaphragmatic hernia; Hydronephrosis; Intestinal malrotation; Pulmonary hypoplasia	HP:0000077; HP:0000126; HP:0000707; HP:0000776; HP:0001438; HP:0002088; HP:0002089; HP:0002566
1-03026	Abnormal facial shape; Abnormality of the ear; Abnormality of the genitourinary system; Abnormality of the hand; Abnormality of the head; Craniosynostosis; Low-set ears	HP:0000119; HP:0000234; HP:0000369; HP:0000598; HP:0001155; HP:0001363; HP:0001999
1-03038	Abnormality of the kidney; Abnormality of the skin; Cafe-au-lait spot; Renal cyst	HP:0000077; HP:0000107; HP:0000951; HP:0000957
1-03046	Abnormality of the endocrine system	HP:0000818
1-03051	Abnormality of the nervous system	HP:0000707
1-03057	Abnormality of the skin	HP:0000951
1-03058	Abnormal abdomen morphology; Abnormal lung morphology; Abnormality of the ear; Abnormality of the endocrine system; Abnormality of the genitourinary system; Abnormality of the nervous system; Inguinal hernia	HP:0000023; HP:0000119; HP:0000598; HP:0000707; HP:0000818; HP:0001438; HP:0002088
1-03097	Abnormal abdomen morphology; Abnormality of the eye; Abnormality of the nose; Asplenia; Ptosis	HP:0000366; HP:0000478; HP:0000508; HP:0001438; HP:0001746
1-03099	Abnormal abdomen morphology; Abnormal facial shape; Abnormal lung morphology; Abnormality of the eye; Abnormality of the kidney; Renal cyst	HP:0000077; HP:0000107; HP:0000478; HP:0001438; HP:0001999; HP:0002088
1-03101	Abnormal abdomen morphology; Abnormality of the genitourinary system; Anal atresia; Umbilical hernia	HP:0000119; HP:0001438; HP:0001537; HP:0002023
1-03154	Abnormality of the skin; Hemangioma	HP:0000951; HP:0001028
1-03159	Abnormal facial shape; Abnormal thorax morphology; Abnormality of the genitourinary system; Abnormality of the head; Abnormality of the neck; Abnormality of the skin; Thickened nuchal skin fold; Wide intermamillary distance	HP:0000119; HP:0000234; HP:0000464; HP:0000474; HP:0000765; HP:0000951; HP:0001999; HP:0006610
1-03160	Abnormal abdomen morphology; Abnormal lung morphology; Abnormality of the genitourinary system; Cryptorchidism; Pulmonary hypoplasia	HP:0000028; HP:0000119; HP:0001438; HP:0002088; HP:0002089
1-03178	Abnormality of the genitourinary system; Hypospadias	HP:0000047; HP:0000119
1-03181	Abnormal abdomen morphology; Abnormality of the liver; Intestinal malrotation; Midline liver	HP:0001392; HP:0001438; HP:0002566; HP:0034188
1-03185	Abnormal facial shape; Abnormality of the eye; Abnormality of the head; Abnormality of the nose	HP:0000234; HP:0000366; HP:0000478; HP:0001999
1-03195	Abnormality of the skeletal system; Sacral dimple	HP:0000924; HP:0000960
1-03200	Abnormal abdomen morphology; Abnormal thumb morphology; Abnormality of the genitourinary system; Abnormality of the hand; Abnormality of the kidney; Abnormality of the respiratory system; Abnormality of the skeletal system; Abnormality of the vertebral column; Anal atresia; Duodenal atresia; Tracheoesophageal fistula; Unilateral renal agenesis	HP:0000077; HP:0000119; HP:0000122; HP:0000924; HP:0000925; HP:0001155; HP:0001172; HP:0001438; HP:0002023; HP:0002086; HP:0002247; HP:0002575
1-03204	Abnormal lung morphology	HP:0002088
1-03209	Abnormal facial shape; Abnormality of the hand; Abnormality of the head	HP:0000234; HP:0001155; HP:0001999
1-03216	Abnormality of the genitourinary system; Hypospadias	HP:0000047; HP:0000119
1-03217	Abnormality of the skeletal system	HP:0000924
1-03222	Abnormal facial shape; Abnormality of the kidney	HP:0000077; HP:0001999
1-03227	Abnormality of the genitourinary system; Hypospadias	HP:0000047; HP:0000119
1-03233	Abnormal abdomen morphology; Abnormality of the liver; Asplenia; Midline liver	HP:0001392; HP:0001438; HP:0001746; HP:0034188
1-03234	Abnormal abdomen morphology; Asplenia	HP:0001438; HP:0001746
1-03246	Abnormality of the hand	HP:0001155
1-03247	Abnormal facial shape; Abnormal lung morphology; Abnormality of blood and blood-forming tissues; Abnormality of the eye	HP:0000478; HP:0001871; HP:0001999; HP:0002088
1-03249	Abnormal foot morphology; Abnormality of the hand; Abnormality of the skeletal system; Abnormality of the vertebral column; Butterfly vertebrae; Finger syndactyly; Toe syndactyly	HP:0000924; HP:0000925; HP:0001155; HP:0001760; HP:0001770; HP:0003316; HP:0006101
1-03258	Abnormal abdomen morphology; Abnormal lung morphology; Congenital diaphragmatic hernia; Umbilical hernia	HP:0000776; HP:0001438; HP:0001537; HP:0002088
1-03289	Abnormal facial shape; Abnormal palate morphology; Abnormality of the ear; Abnormality of the nervous system; Abnormality of the nose; Abnormality of the skin	HP:0000174; HP:0000366; HP:0000598; HP:0000707; HP:0000951; HP:0001999
1-03293	Abnormality of the skeletal system; Progressive congenital scoliosis	HP:0000924; HP:0008458
1-03294	Abnormality of the genitourinary system; Cryptorchidism	HP:0000028; HP:0000119
1-03301	Abnormal abdomen morphology; Abnormality of the liver; Asplenia; Midline liver	HP:0001392; HP:0001438; HP:0001746; HP:0034188
1-03316	Abnormal lung morphology; Abnormality of blood and blood-forming tissues; Abnormality of the eye	HP:0000478; HP:0001871; HP:0002088
1-03321	Abnormality of the eye; Abnormality of the genitourinary system; Abnormality of the nervous system; Abnormality of the skeletal system; Strabismus	HP:0000119; HP:0000478; HP:0000486; HP:0000707; HP:0000924
1-03369	Abnormality of the genitourinary system; Abnormality of the skeletal system; Anal atresia; Cryptorchidism; Tethered cord	HP:0000028; HP:0000119; HP:0000924; HP:0002023; HP:0002144
1-03374	Abnormal facial shape; Abnormality of the ear; Abnormality of the head; Abnormality of the neck; Thickened nuchal skin fold	HP:0000234; HP:0000464; HP:0000474; HP:0000598; HP:0001999
1-03385	Abnormality of the nervous system; Chiari malformation	HP:0000707; HP:0002308
1-03386	Abnormal abdomen morphology; Abnormality of the ear; Intestinal malrotation; Preauricular pit	HP:0000598; HP:0001438; HP:0002566; HP:0004467
1-03406	Abnormality of the ear	HP:0000598
1-03408	Abnormal foot morphology; Abnormality of the mouth; Abnormality of the skeletal system; Progressive congenital scoliosis	HP:0000153; HP:0000924; HP:0001760; HP:0008458
1-03413	Abnormality of the ear; Abnormality of the kidney; Abnormality of the skeletal system; Abnormality of the vertebral column	HP:0000077; HP:0000598; HP:0000924; HP:0000925
1-03431	Abnormal abdomen morphology; Abnormality of the genitourinary system; Abnormality of the liver; Intestinal malrotation; Midline liver; Polysplenia	HP:0000119; HP:0001392; HP:0001438; HP:0001748; HP:0002566; HP:0034188
1-03534	Abnormality of the nervous system	HP:0000707
1-03538	Abnormality of the genitourinary system; Abnormality of the kidney; Abnormality of the skeletal system; Abnormality of the vertebral column; Anal atresia	HP:0000077; HP:0000119; HP:0000924; HP:0000925; HP:0002023
1-03539	Abnormality of the genitourinary system	HP:0000119
1-03576	Abnormal abdomen morphology; Abnormality of the liver	HP:0001392; HP:0001438
1-03591	Abnormality of the respiratory system; Esophageal atresia; Tracheoesophageal fistula	HP:0002032; HP:0002086; HP:0002575
1-03602	Abnormal abdomen morphology; Abnormality of the immune system; Intestinal malrotation	HP:0001438; HP:0002566; HP:0002715
1-03618	Abnormal abdomen morphology; Asplenia	HP:0001438; HP:0001746
1-03620	Abnormal abdomen morphology; Abnormality of the nervous system; Abnormality of the respiratory system; Aganglionic megacolon; Tracheal stenosis	HP:0000707; HP:0001438; HP:0002086; HP:0002251; HP:0002777
1-03622	Abnormal facial shape; Abnormality of the ear; Abnormality of the eye; Abnormality of the mouth; Abnormality of the neck; Abnormality of the skeletal system; Abnormality of the vertebral column; Supernumerary ribs; Thickened nuchal skin fold	HP:0000153; HP:0000464; HP:0000474; HP:0000478; HP:0000598; HP:0000924; HP:0000925; HP:0001999; HP:0005815
1-03626	Abnormality of the hand	HP:0001155
1-03637	Abnormal abdomen morphology; Abnormality of the nervous system; Abnormality of the skeletal system	HP:0000707; HP:0000924; HP:0001438
1-03639	Abnormal abdomen morphology; Abnormality of the endocrine system	HP:0000818; HP:0001438
1-03653	Abnormal facial shape; Abnormality of the head; Abnormality of the nervous system; Abnormality of the skeletal system; Abnormality of the vertebral column; Cervical instability	HP:0000234; HP:0000707; HP:0000924; HP:0000925; HP:0001999; HP:0008462
1-03656	Abnormal facial shape; Abnormality of the ear; Abnormality of the mouth; Abnormality of the neck; Abnormality of the skin; Branchial cyst; Preauricular skin tag	HP:0000153; HP:0000384; HP:0000464; HP:0000598; HP:0000951; HP:0001999; HP:0009796
1-03670	Abnormal facial shape; Abnormal foot morphology; Abnormality of the ear; Abnormality of the hand; Abnormality of the head; Atresia of the external auditory canal; Finger syndactyly; Foot polydactyly	HP:0000234; HP:0000413; HP:0000598; HP:0001155; HP:0001760; HP:0001829; HP:0001999; HP:0006101
1-03675	Abnormality of blood and blood-forming tissues; Abnormality of the endocrine system; Abnormality of the skeletal system	HP:0000818; HP:0000924; HP:0001871
1-03676	Abnormal abdomen morphology; Asplenia; Intestinal malrotation	HP:0001438; HP:0001746; HP:0002566
1-03685	Abnormality of the skeletal system; Missing ribs	HP:0000921; HP:0000924
1-03742	Abnormality of the mouth; Micrognathia	HP:0000153; HP:0000347
1-03753	Abnormal abdomen morphology; Abnormal facial shape; Abnormality of the eye; Coloboma; Inguinal hernia; Strabismus	HP:0000023; HP:0000478; HP:0000486; HP:0000589; HP:0001438; HP:0001999
1-03759	Abnormality of the ear; Abnormality of the eye; Abnormality of the genitourinary system; Abnormality of the hand; Abnormality of the head; Abnormality of the neck; Abnormality of the nervous system; Abnormality of the respiratory system; Abnormality of the skeletal system; Abnormality of the vertebral column; Atresia of the external auditory canal; Branchial cyst; Butterfly vertebrae; Hearing imp…	HP:0000119; HP:0000234; HP:0000365; HP:0000369; HP:0000384; HP:0000413; HP:0000464; HP:0000478; HP:0000598; HP:0000707; HP:0000924; HP:0000925; HP:0001155; HP:0002086; HP:0003316; HP:0009796
1-03766	Abnormal foot morphology; Foot polydactyly; Toe syndactyly	HP:0001760; HP:0001770; HP:0001829
1-03793	Abnormality of the eye; Abnormality of the nervous system; Abnormality of the skeletal system; Abnormality of the skin; Hypopigmented macule; Progressive congenital scoliosis	HP:0000478; HP:0000707; HP:0000924; HP:0000951; HP:0008458; HP:0020073
1-03794	Abnormality of the skeletal system; Sacral dimple	HP:0000924; HP:0000960
1-03805	Abnormal facial shape; Abnormality of the ear; Abnormality of the nose; Abnormality of the skeletal system; Low-set ears; Progressive congenital scoliosis	HP:0000366; HP:0000369; HP:0000598; HP:0000924; HP:0001999; HP:0008458
1-03828	Abnormal facial shape	HP:0001999
1-03834	Abnormality of the nervous system	HP:0000707
1-03835	Abnormal lung morphology; Abnormality of the skin; Telangiectasia	HP:0000951; HP:0001009; HP:0002088
1-03849	Abnormality of the endocrine system; Abnormality of the genitourinary system; Micropenis	HP:0000054; HP:0000119; HP:0000818
1-03874	Abnormal facial shape; Abnormality of the eye; Abnormality of the head; Abnormality of the nose; Epicanthus	HP:0000234; HP:0000286; HP:0000366; HP:0000478; HP:0001999
1-03883	Abnormality of the endocrine system	HP:0000818
1-03894	Abnormal facial shape; Abnormality of the ear; Abnormality of the mouth; Abnormality of the skeletal system; Abnormality of the vertebral column; Atresia of the external auditory canal	HP:0000153; HP:0000413; HP:0000598; HP:0000924; HP:0000925; HP:0001999
1-03916	Abnormal abdomen morphology; Polysplenia	HP:0001438; HP:0001748
1-03922	Abnormal abdomen morphology; Intestinal malrotation	HP:0001438; HP:0002566
1-03942	Abnormal foot morphology; Abnormality of the skeletal system; Hip dysplasia	HP:0000924; HP:0001385; HP:0001760
1-03946	Abnormal facial shape; Abnormality of the eye; Abnormality of the hand	HP:0000478; HP:0001155; HP:0001999
1-03948	Abnormal facial shape	HP:0001999
1-03951	Abnormality of the respiratory system; Esophageal atresia	HP:0002032; HP:0002086
1-03962	Abnormality of the skin; Cafe-au-lait spot; Hemangioma	HP:0000951; HP:0000957; HP:0001028
1-03972	Abnormal abdomen morphology; Abnormality of the liver; Asplenia; Midline liver	HP:0001392; HP:0001438; HP:0001746; HP:0034188
1-04016	Abnormal abdomen morphology; Abnormality of the endocrine system; Duodenal atresia	HP:0000818; HP:0001438; HP:0002247
1-04024	Abnormality of the skeletal system	HP:0000924
1-04033	Abnormal abdomen morphology; Asplenia	HP:0001438; HP:0001746
1-04034	Abnormal facial shape	HP:0001999
1-04048	Abnormality of the thymus	HP:0000777
1-04060	Abnormal abdomen morphology; Abnormality of the genitourinary system; Hypospadias	HP:0000047; HP:0000119; HP:0001438
1-04084	Abnormality of the hand; Abnormality of the kidney; Abnormality of the skeletal system; Abnormality of the ureter; Absent radius; Hydronephrosis; Progressive congenital scoliosis; Supernumerary ribs	HP:0000069; HP:0000077; HP:0000126; HP:0000924; HP:0001155; HP:0003974; HP:0005815; HP:0008458
1-04087	Abnormal abdomen morphology; Abnormality of the liver; Midline liver	HP:0001392; HP:0001438; HP:0034188
1-04089	Abnormality of the ear	HP:0000598
1-04097	Abnormal abdomen morphology; Omphalocele	HP:0001438; HP:0001539
1-04098	Abnormal abdomen morphology; Abnormal lung morphology; Abnormality of the liver; Intestinal malrotation; Left atrial isomerism; Midline liver	HP:0001392; HP:0001438; HP:0002088; HP:0002566; HP:0011537; HP:0034188
1-04107	Abnormality of the hand; Abnormality of the nose	HP:0000366; HP:0001155
1-04112	Abnormality of the kidney; Abnormality of the skeletal system; Butterfly vertebrae; Horseshoe kidney	HP:0000077; HP:0000085; HP:0000924; HP:0003316
1-04113	Abnormality of the head	HP:0000234
1-04140	Abnormal abdomen morphology; Umbilical hernia	HP:0001438; HP:0001537
1-04142	Abnormal facial shape; Abnormality of blood and blood-forming tissues; Abnormality of the ear; Hearing impairment	HP:0000365; HP:0000598; HP:0001871; HP:0001999
1-04145	Abnormality of the head; Abnormality of the nervous system	HP:0000234; HP:0000707
1-04165	Abnormal facial shape; Abnormality of the respiratory system; Subglottic stenosis	HP:0001607; HP:0001999; HP:0002086
1-04208	Abnormality of the endocrine system; Abnormality of the nervous system	HP:0000707; HP:0000818
1-04216	Abnormal facial shape; Abnormal foot morphology; Abnormality of the hand; Abnormality of the head; Abnormality of the mouth; Microcephaly; Micrognathia	HP:0000153; HP:0000234; HP:0000252; HP:0000347; HP:0001155; HP:0001760; HP:0001999
1-04217	Abnormality of the endocrine system; Abnormality of the skin	HP:0000818; HP:0000951
1-04230	Abnormality of the eye; Strabismus	HP:0000478; HP:0000486
1-04231	Abnormality of the mouth	HP:0000153
1-04232	Abnormal abdomen morphology; Abnormal lung morphology; Abnormality of the liver; Midline liver	HP:0001392; HP:0001438; HP:0002088; HP:0034188
1-04248	Abnormality of the ear; Hearing impairment	HP:0000365; HP:0000598
1-04250	Abnormal abdomen morphology; Pyloric stenosis	HP:0001438; HP:0002021
1-04273	Abnormal facial shape; Abnormality of the eye; Esotropia	HP:0000478; HP:0000565; HP:0001999
1-04274	Abnormality of the ear; Abnormality of the eye; Cataract; Hearing impairment	HP:0000365; HP:0000478; HP:0000518; HP:0000598
1-04283	Abnormality of the kidney; Hydronephrosis	HP:0000077; HP:0000126
1-04289	Abnormality of the liver	HP:0001392
1-04319	Abnormal facial shape; Abnormality of the ear; Hearing impairment; Low-set ears	HP:0000365; HP:0000369; HP:0000598; HP:0001999
1-04335	Abnormality of blood and blood-forming tissues	HP:0001871
1-04348	Abnormality of the endocrine system; Abnormality of the skeletal system	HP:0000818; HP:0000924
1-04350	Abnormality of the eye; Abnormality of the hand; Abnormality of the head; Abnormality of the nervous system; Esotropia; Microcephaly; Strabismus	HP:0000234; HP:0000252; HP:0000478; HP:0000486; HP:0000565; HP:0000707; HP:0001155
1-04353	Abnormal lung morphology; Pulmonary hypoplasia	HP:0002088; HP:0002089
1-04358	Abnormal thorax morphology	HP:0000765
1-04359	Abnormality of the kidney	HP:0000077
1-04360	Abnormal abdomen morphology; Abnormal facial shape; Abnormal foot morphology; Abnormality of the genitourinary system; Abnormality of the head; Abnormality of the kidney; Abnormality of the liver; Abnormality of the skeletal system; Cryptorchidism; Inguinal hernia; Macrocephaly; Pelvic kidney; Umbilical hernia	HP:0000023; HP:0000028; HP:0000077; HP:0000119; HP:0000125; HP:0000234; HP:0000256; HP:0000924; HP:0001392; HP:0001438; HP:0001537; HP:0001760; HP:0001999
1-04378	Abnormal foot morphology; Talipes equinovarus	HP:0001760; HP:0001762
1-04389	Abnormality of the kidney; Abnormality of the nervous system; Abnormality of the skeletal system; Hydronephrosis; Supernumerary ribs	HP:0000077; HP:0000126; HP:0000707; HP:0000924; HP:0005815
1-04392	Abnormal facial shape; Abnormality of the head; Macrocephaly	HP:0000234; HP:0000256; HP:0001999
1-04411	Abnormality of the nervous system	HP:0000707
1-04413	Abnormality of the nervous system	HP:0000707
1-04421	Abnormal facial shape; Abnormality of the endocrine system; Abnormality of the eye; Epicanthus; Strabismus	HP:0000286; HP:0000478; HP:0000486; HP:0000818; HP:0001999
1-04432	Abnormality of the nervous system	HP:0000707
1-04456	Abnormal facial shape; Abnormality of the immune system; Abnormality of the skeletal system; Sacral dimple	HP:0000924; HP:0000960; HP:0001999; HP:0002715
1-04460	Abnormality of the genitourinary system; Cryptorchidism	HP:0000028; HP:0000119
1-04465	Abnormality of the skeletal system; Abnormality of the skin; Hemangioma; Sacral dimple	HP:0000924; HP:0000951; HP:0000960; HP:0001028
1-04466	Abnormal facial shape; Abnormality of the ear; Abnormality of the genitourinary system; Abnormality of the head; Abnormality of the nose; Microcephaly	HP:0000119; HP:0000234; HP:0000252; HP:0000366; HP:0000598; HP:0001999
1-04472	Abnormality of the mouth	HP:0000153
1-04473	Abnormal lung morphology; Congenital diaphragmatic hernia	HP:0000776; HP:0002088
1-04517	Abnormality of the nervous system	HP:0000707
1-04540	Abnormality of the genitourinary system	HP:0000119
1-04546	Abnormality of the skeletal system; Progressive congenital scoliosis	HP:0000924; HP:0008458
1-04547	Abnormality of the skeletal system; Sacral dimple	HP:0000924; HP:0000960
1-04567	Abnormal abdomen morphology; Intestinal malrotation	HP:0001438; HP:0002566
1-04579	Abnormal facial shape; Abnormality of the neck; Abnormality of the skeletal system; Sacral dimple; Thickened nuchal skin fold	HP:0000464; HP:0000474; HP:0000924; HP:0000960; HP:0001999
1-04585	Abnormality of the endocrine system; Abnormality of the eye; Cataract	HP:0000478; HP:0000518; HP:0000818
1-04638	Abnormal palate morphology; Abnormal thorax morphology; Abnormality of the ear; Abnormality of the eye; Abnormality of the genitourinary system; Abnormality of the nose; Cryptorchidism; Epicanthus; Low-set ears; Pectus excavatum; Wide intermamillary distance	HP:0000028; HP:0000119; HP:0000174; HP:0000286; HP:0000366; HP:0000369; HP:0000478; HP:0000598; HP:0000765; HP:0000767; HP:0006610
1-04641	Abnormality of the head; Abnormality of the neck	HP:0000234; HP:0000464
1-04677	Abnormal abdomen morphology; Abnormality of the endocrine system	HP:0000818; HP:0001438
1-04719	Abnormality of the genitourinary system; Hypospadias	HP:0000047; HP:0000119
1-04720	Abnormality of blood and blood-forming tissues	HP:0001871
1-04746	Abnormal facial shape; Abnormality of the eye; Ptosis	HP:0000478; HP:0000508; HP:0001999
1-04747	Abnormal facial shape; Abnormal foot morphology; Abnormality of the eye; Abnormality of the hand; Abnormality of the head; Abnormality of the neck; Abnormality of the nose; Epicanthus; Microcephaly; Sandal gap	HP:0000234; HP:0000252; HP:0000286; HP:0000366; HP:0000464; HP:0000478; HP:0001155; HP:0001760; HP:0001852; HP:0001999
1-04802	Abnormal facial shape; Abnormal foot morphology; Abnormality of the eye; Abnormality of the hand; Abnormality of the head; Abnormality of the mouth; Abnormality of the nose; Craniosynostosis; Epicanthus	HP:0000153; HP:0000234; HP:0000286; HP:0000366; HP:0000478; HP:0001155; HP:0001363; HP:0001760; HP:0001999
1-04812	Abnormal facial shape; Abnormal palate morphology; Abnormality of the genitourinary system; Abnormality of the respiratory system; Esophageal atresia; Hypospadias; Submucous cleft hard palate	HP:0000047; HP:0000119; HP:0000174; HP:0000176; HP:0001999; HP:0002032; HP:0002086
1-04817	Abnormality of blood and blood-forming tissues	HP:0001871
1-04820	Abnormality of the kidney; Hydronephrosis	HP:0000077; HP:0000126
1-04822	Abnormality of the ear; Abnormality of the endocrine system; Preauricular skin tag	HP:0000384; HP:0000598; HP:0000818
1-04824	Abnormal facial shape	HP:0001999
1-04826	Abnormal thorax morphology; Wide intermamillary distance	HP:0000765; HP:0006610
1-04837	Abnormal palate morphology; Cleft palate	HP:0000174; HP:0000175
1-04844	Abnormality of the respiratory system; Esophageal atresia	HP:0002032; HP:0002086
1-04845	Abnormal facial shape; Abnormal palate morphology; Abnormality of the ear; Abnormality of the nose; Submucous cleft hard palate	HP:0000174; HP:0000176; HP:0000366; HP:0000598; HP:0001999
1-04846	Abnormal abdomen morphology; Abnormality of the endocrine system; Abnormality of the genitourinary system; Abnormality of the nervous system; Inguinal hernia	HP:0000023; HP:0000119; HP:0000707; HP:0000818; HP:0001438
1-04880	Abnormality of the nervous system	HP:0000707
1-04890	Abnormal abdomen morphology; Abnormality of the liver; Asplenia; Midline liver	HP:0001392; HP:0001438; HP:0001746; HP:0034188
1-04893	Abnormal facial shape; Abnormal foot morphology; Abnormality of the ear; Abnormality of the nose; Low-set ears	HP:0000366; HP:0000369; HP:0000598; HP:0001760; HP:0001999
1-04915	Abnormality of the genitourinary system; Hypospadias	HP:0000047; HP:0000119
1-04920	Abnormal abdomen morphology; Abnormality of the genitourinary system; Anal atresia	HP:0000119; HP:0001438; HP:0002023
1-04926	Abnormal thorax morphology; Wide intermamillary distance	HP:0000765; HP:0006610
1-04930	Abnormality of blood and blood-forming tissues	HP:0001871
1-04932	Abnormal abdomen morphology; Abnormal lung morphology; Abnormality of the liver; Midline liver	HP:0001392; HP:0001438; HP:0002088; HP:0034188
1-04960	Abnormality of the ear; Preauricular skin tag	HP:0000384; HP:0000598
1-04975	Abnormal facial shape; Abnormality of the ear; Abnormality of the eye; Hearing impairment; Nystagmus	HP:0000365; HP:0000478; HP:0000598; HP:0000639; HP:0001999
1-04986	Abnormality of blood and blood-forming tissues	HP:0001871
1-05007	Abnormality of the eye	HP:0000478
1-05020	Abnormal abdomen morphology; Asplenia	HP:0001438; HP:0001746
1-05028	Abnormality of the respiratory system; Esophageal atresia	HP:0002032; HP:0002086
1-05033	Abnormality of the skeletal system; Sacral dimple	HP:0000924; HP:0000960
1-05035	Abnormal abdomen morphology; Abnormality of the ear; Abnormality of the eye; Abnormality of the genitourinary system; Abnormality of the skeletal system; Inguinal hernia; Sacral dimple	HP:0000023; HP:0000119; HP:0000478; HP:0000598; HP:0000924; HP:0000960; HP:0001438
1-05037	Abnormal abdomen morphology; Abnormality of the skeletal system; Abnormality of the vertebral column; Intestinal malrotation	HP:0000924; HP:0000925; HP:0001438; HP:0002566
1-05059	Abnormal abdomen morphology; Abnormal facial shape; Abnormality of the hand; Abnormality of the head; Abnormality of the liver; Abnormality of the mouth; Hand polydactyly; Intestinal malrotation; Microcephaly; Micrognathia; Midline liver; Polysplenia	HP:0000153; HP:0000234; HP:0000252; HP:0000347; HP:0001155; HP:0001161; HP:0001392; HP:0001438; HP:0001748; HP:0001999; HP:0002566; HP:0034188
1-05066	Abnormal facial shape; Abnormality of the ear	HP:0000598; HP:0001999
1-05098	Abnormal abdomen morphology; Abnormal facial shape; Abnormality of the endocrine system; Abnormality of the genitourinary system; Abnormality of the kidney; Abnormality of the nervous system; Dandy-Walker malformation; Hypospadias; Inguinal hernia	HP:0000023; HP:0000047; HP:0000077; HP:0000119; HP:0000707; HP:0000818; HP:0001305; HP:0001438; HP:0001999
1-05102	Abnormal foot morphology; Abnormal thorax morphology; Abnormality of the skeletal system; Pectus carinatum	HP:0000765; HP:0000768; HP:0000924; HP:0001760
1-05105	Abnormality of the head	HP:0000234
1-05124	Abnormal abdomen morphology; Abnormal facial shape; Abnormality of the eye; Abnormality of the liver; Abnormality of the nervous system; Abnormality of the nose; Asplenia; Epicanthus; Intestinal malrotation; Midline liver; Umbilical hernia	HP:0000286; HP:0000366; HP:0000478; HP:0000707; HP:0001392; HP:0001438; HP:0001537; HP:0001746; HP:0001999; HP:0002566; HP:0034188
1-05133	Abnormal abdomen morphology; Abnormality of the liver; Intestinal malrotation	HP:0001392; HP:0001438; HP:0002566
1-05146	Abnormality of the head; Macrocephaly	HP:0000234; HP:0000256
1-05152	Abnormal facial shape; Abnormality of the eye; Abnormality of the head; Abnormality of the mouth; Abnormality of the nose; Abnormality of the skeletal system; Microcephaly; Sacral dimple	HP:0000153; HP:0000234; HP:0000252; HP:0000366; HP:0000478; HP:0000924; HP:0000960; HP:0001999
1-05154	Abnormality of the respiratory system; Esophageal atresia	HP:0002032; HP:0002086
1-05155	Abnormality of the genitourinary system; Abnormality of the kidney; Abnormality of the respiratory system; Abnormality of the skeletal system; Anal atresia; Tethered cord	HP:0000077; HP:0000119; HP:0000924; HP:0002023; HP:0002086; HP:0002144
1-05156	Abnormal palate morphology	HP:0000174
1-05172	Abnormality of the head; Microcephaly	HP:0000234; HP:0000252
1-05178	Abnormal facial shape; Abnormality of the ear; Abnormality of the genitourinary system; Hypospadias; Low-set ears	HP:0000047; HP:0000119; HP:0000369; HP:0000598; HP:0001999
1-05191	Abnormal abdomen morphology	HP:0001438
1-05192	Abnormality of blood and blood-forming tissues; Abnormality of the kidney; Abnormality of the nervous system	HP:0000077; HP:0000707; HP:0001871
1-05197	Abnormal facial shape; Abnormality of the eye; Abnormality of the respiratory system; Epicanthus; Tracheal stenosis	HP:0000286; HP:0000478; HP:0001999; HP:0002086; HP:0002777
1-05211	Abnormality of the endocrine system	HP:0000818
1-05223	Abnormal facial shape; Abnormality of the ear; Abnormality of the eye; Abnormality of the neck; Abnormality of the nose; Epicanthus	HP:0000286; HP:0000366; HP:0000464; HP:0000478; HP:0000598; HP:0001999
1-05250	Abnormal abdomen morphology; Abnormality of the neck; Asplenia; Intestinal malrotation	HP:0000464; HP:0001438; HP:0001746; HP:0002566
1-05255	Abnormal facial shape; Abnormality of the ear; Abnormality of the hand	HP:0000598; HP:0001155; HP:0001999
1-05268	Abnormality of the hand; Abnormality of the respiratory system; Esophageal atresia; Tracheoesophageal fistula	HP:0001155; HP:0002032; HP:0002086; HP:0002575
1-05274	Abnormal facial shape; Abnormality of the hand	HP:0001155; HP:0001999
1-05313	Abnormal facial shape; Abnormality of the ear; Abnormality of the hand; Abnormality of the head; Abnormality of the kidney; Abnormality of the nervous system; Abnormality of the skin; Hydronephrosis; Hypermelanotic macule; Low-set ears	HP:0000077; HP:0000126; HP:0000234; HP:0000369; HP:0000598; HP:0000707; HP:0000951; HP:0001034; HP:0001155; HP:0001999
1-05317	Abnormality of the ear; Preauricular skin tag	HP:0000384; HP:0000598
1-05346	Abnormal foot morphology; Abnormality of the genitourinary system; Abnormality of the hand; Abnormality of the mouth; Abnormality of the skeletal system; Hypospadias; Sacral dimple	HP:0000047; HP:0000119; HP:0000153; HP:0000924; HP:0000960; HP:0001155; HP:0001760
1-05359	Abnormal abdomen morphology; Abnormality of the ear; Abnormality of the endocrine system; Abnormality of the genitourinary system; Abnormality of the liver; Abnormality of the mouth; Asplenia; Cryptorchidism; Intestinal malrotation; Micrognathia; Midline liver	HP:0000028; HP:0000119; HP:0000153; HP:0000347; HP:0000598; HP:0000818; HP:0001392; HP:0001438; HP:0001746; HP:0002566; HP:0034188
1-05360	Abnormal thorax morphology; Abnormality of the skeletal system	HP:0000765; HP:0000924
1-05365	Abnormal abdomen morphology; Abnormal thorax morphology; Abnormality of the liver; Asplenia; Intestinal malrotation; Midline liver; Pectus carinatum	HP:0000765; HP:0000768; HP:0001392; HP:0001438; HP:0001746; HP:0002566; HP:0034188
1-05367	Abnormal facial shape	HP:0001999
1-05375	Abnormality of the genitourinary system; Hypospadias	HP:0000047; HP:0000119
1-05379	Abnormality of the skeletal system; Sacral dimple	HP:0000924; HP:0000960
1-05386	Abnormal abdomen morphology; Abnormality of the liver; Asplenia; Intestinal malrotation; Midline liver	HP:0001392; HP:0001438; HP:0001746; HP:0002566; HP:0034188
1-05406	Abnormal facial shape; Abnormal palate morphology; Abnormality of the ear; Abnormality of the hand; Abnormality of the mouth; Abnormality of the nervous system; Cleft palate; Hearing impairment	HP:0000153; HP:0000174; HP:0000175; HP:0000365; HP:0000598; HP:0000707; HP:0001155; HP:0001999
1-05408	Abnormal facial shape; Abnormality of the ear; Abnormality of the liver; Abnormality of the mouth; Preauricular skin tag	HP:0000153; HP:0000384; HP:0000598; HP:0001392; HP:0001999
1-05414	Abnormal facial shape; Abnormal palate morphology; Abnormality of the ear; Abnormality of the eye; Abnormality of the nervous system; Cleft palate; Coloboma; Hearing impairment	HP:0000174; HP:0000175; HP:0000365; HP:0000478; HP:0000589; HP:0000598; HP:0000707; HP:0001999
1-05420	Abnormality of the kidney	HP:0000077
1-05437	Abnormality of the respiratory system; Esophageal atresia; Tracheoesophageal fistula	HP:0002032; HP:0002086; HP:0002575
1-05440	Abnormality of the ear; Abnormality of the genitourinary system; Hearing impairment	HP:0000119; HP:0000365; HP:0000598
1-05482	Abnormal facial shape	HP:0001999
1-05489	Abnormality of the skeletal system; Abnormality of the vertebral column	HP:0000924; HP:0000925
1-05532	Abnormal facial shape; Abnormal palate morphology; Abnormality of the head; Abnormality of the neck; Abnormality of the nose	HP:0000174; HP:0000234; HP:0000366; HP:0000464; HP:0001999
1-05536	Abnormality of the ear; Abnormality of the hand; Abnormality of the kidney; Abnormality of the nervous system; Abnormality of the skeletal system; Atresia of the external auditory canal; Hearing impairment; Neural tube defect; Unilateral renal agenesis; Vertebral fusion	HP:0000077; HP:0000122; HP:0000365; HP:0000413; HP:0000598; HP:0000707; HP:0000924; HP:0001155; HP:0002948; HP:0045005
1-05541	Abnormal abdomen morphology; Abnormal lung morphology; Abnormality of the liver; Left atrial isomerism; Midline liver; Polysplenia	HP:0001392; HP:0001438; HP:0001748; HP:0002088; HP:0011537; HP:0034188
1-05548	Abnormal facial shape; Abnormality of the nervous system	HP:0000707; HP:0001999
1-05555	Abnormal facial shape; Abnormality of the eye; Abnormality of the hand; Abnormality of the nervous system; Epicanthus	HP:0000286; HP:0000478; HP:0000707; HP:0001155; HP:0001999
1-05564	Abnormal lung morphology; Abnormality of the immune system	HP:0002088; HP:0002715
1-05572	Abnormality of the skeletal system; Sacral dimple	HP:0000924; HP:0000960
1-05579	Abnormality of the respiratory system; Tracheal stenosis	HP:0002086; HP:0002777
1-05582	Abnormality of blood and blood-forming tissues	HP:0001871
1-05586	Abnormal abdomen morphology; Abnormality of the endocrine system; Abnormality of the hand; Abnormality of the skin; Hypermelanotic macule; Umbilical hernia	HP:0000818; HP:0000951; HP:0001034; HP:0001155; HP:0001438; HP:0001537
1-05588	Abnormal facial shape; Abnormal palate morphology; Abnormality of the ear	HP:0000174; HP:0000598; HP:0001999
1-05597	Abnormal facial shape; Abnormal thorax morphology; Abnormality of the neck; Wide intermamillary distance	HP:0000464; HP:0000765; HP:0001999; HP:0006610
1-05603	Abnormality of the mouth; Abnormality of the skeletal system; Sacral dimple	HP:0000153; HP:0000924; HP:0000960
1-05635	Abnormality of the ear; Abnormality of the eye; Abnormality of the skeletal system; Abnormality of the thymus; Butterfly vertebrae; Hearing impairment; Posterior embryotoxon	HP:0000365; HP:0000478; HP:0000598; HP:0000627; HP:0000777; HP:0000924; HP:0003316
1-05657	Abnormal facial shape	HP:0001999
1-05670	Abnormality of the eye; Esotropia	HP:0000478; HP:0000565
1-05675	Abnormal thorax morphology; Abnormality of the ear; Wide intermamillary distance	HP:0000598; HP:0000765; HP:0006610
1-05679	Abnormality of the skeletal system; Abnormality of the vertebral column	HP:0000924; HP:0000925
1-05695	Abnormal facial shape; Abnormality of the ear; Abnormality of the head; Low-set ears	HP:0000234; HP:0000369; HP:0000598; HP:0001999
1-05706	Abnormal facial shape; Abnormal thorax morphology; Abnormality of the ear; Abnormality of the eye; Abnormality of the head; Abnormality of the nose; Epicanthus	HP:0000234; HP:0000286; HP:0000366; HP:0000478; HP:0000598; HP:0000765; HP:0001999
1-05726	Abnormal palate morphology; Bifid uvula	HP:0000174; HP:0000193
1-05738	Abnormal abdomen morphology; Asplenia; Intestinal malrotation	HP:0001438; HP:0001746; HP:0002566
1-05756	Abnormal palate morphology; Abnormality of the ear; Low-set ears; Preauricular pit	HP:0000174; HP:0000369; HP:0000598; HP:0004467
1-05757	Abnormal facial shape; Abnormality of the eye; Abnormality of the genitourinary system; Abnormality of the head; Abnormality of the kidney; Abnormality of the mouth; Abnormality of the respiratory system; Abnormality of the skeletal system; Abnormality of the vertebral column; Anal atresia; Choanal atresia; Unilateral renal agenesis	HP:0000077; HP:0000119; HP:0000122; HP:0000153; HP:0000234; HP:0000453; HP:0000478; HP:0000924; HP:0000925; HP:0001999; HP:0002023; HP:0002086
1-05766	Abnormal abdomen morphology; Abnormal lung morphology; Abnormality of the genitourinary system; Abnormality of the respiratory system; Congenital diaphragmatic hernia; Cryptorchidism; Esophageal atresia; Inguinal hernia; Tracheoesophageal fistula	HP:0000023; HP:0000028; HP:0000119; HP:0000776; HP:0001438; HP:0002032; HP:0002086; HP:0002088; HP:0002575
1-05770	Abnormality of the ear; Abnormality of the eye; Abnormality of the nose; Epicanthus	HP:0000286; HP:0000366; HP:0000478; HP:0000598
1-05785	Abnormal abdomen morphology; Abnormality of the liver; Abnormality of the thymus; Asplenia; Intestinal malrotation; Midline liver	HP:0000777; HP:0001392; HP:0001438; HP:0001746; HP:0002566; HP:0034188
1-05787	Abnormality of the skeletal system; Sacral dimple	HP:0000924; HP:0000960
1-05800	Abnormal facial shape; Abnormality of the ear; Abnormality of the eye; Abnormality of the kidney; Abnormality of the neck; Abnormality of the nose; Abnormality of the skeletal system; Cataract; Hip dysplasia; Sacral dimple; Thickened nuchal skin fold; Webbed neck	HP:0000077; HP:0000366; HP:0000464; HP:0000465; HP:0000474; HP:0000478; HP:0000518; HP:0000598; HP:0000924; HP:0000960; HP:0001385; HP:0001999
1-05815	Abnormality of the hand; Abnormality of the skeletal system; Hand polydactyly	HP:0000924; HP:0001155; HP:0001161
1-05824	Abnormal palate morphology; Abnormal thorax morphology; Abnormality of the ear; Abnormality of the hand; Abnormality of the mouth; Abnormality of the neck; Low-set ears; Micrognathia; Thickened nuchal skin fold; Wide intermamillary distance	HP:0000153; HP:0000174; HP:0000347; HP:0000369; HP:0000464; HP:0000474; HP:0000598; HP:0000765; HP:0001155; HP:0006610
1-05828	Abnormality of the genitourinary system; Cryptorchidism	HP:0000028; HP:0000119
1-05838	Abnormality of the skin; Hemangioma	HP:0000951; HP:0001028
1-05845	Abnormal abdomen morphology; Abnormal lung morphology; Abnormality of the hand; Abnormality of the liver; Abnormality of the neck; Abnormality of the skin; Hemangioma; Intestinal malrotation; Left atrial isomerism; Midline liver; Polysplenia; Thickened nuchal skin fold	HP:0000464; HP:0000474; HP:0000951; HP:0001028; HP:0001155; HP:0001392; HP:0001438; HP:0001748; HP:0002088; HP:0002566; HP:0011537; HP:0034188
1-05849	Abnormality of the genitourinary system	HP:0000119
1-05856	Abnormality of the ear; Abnormality of the mouth; Micrognathia	HP:0000153; HP:0000347; HP:0000598
1-05864	Abnormal abdomen morphology; Abnormal lung morphology; Abnormality of the liver; Asplenia; Midline liver; Right atrial isomerism	HP:0001392; HP:0001438; HP:0001746; HP:0002088; HP:0011536; HP:0034188
1-05886	Abnormal facial shape; Abnormality of the ear; Abnormality of the eye; Low-set ears	HP:0000369; HP:0000478; HP:0000598; HP:0001999
1-05890	Abnormal facial shape; Abnormal palate morphology; Abnormal thorax morphology; Abnormality of the ear; Abnormality of the kidney; Abnormality of the nose; Abnormality of the skin; Cafe-au-lait spot; Low-set ears; Wide intermamillary distance	HP:0000077; HP:0000174; HP:0000366; HP:0000369; HP:0000598; HP:0000765; HP:0000951; HP:0000957; HP:0001999; HP:0006610
1-05891	Abnormal facial shape; Abnormality of the mouth; Micrognathia	HP:0000153; HP:0000347; HP:0001999
1-05916	Abnormal abdomen morphology; Pyloric stenosis	HP:0001438; HP:0002021
1-05927	Abnormal abdomen morphology; Abnormality of the liver; Asplenia; Midline liver	HP:0001392; HP:0001438; HP:0001746; HP:0034188
1-05928	Abnormal abdomen morphology; Abnormal thorax morphology; Abnormality of the skeletal system; Omphalocele; Sacral dimple	HP:0000765; HP:0000924; HP:0000960; HP:0001438; HP:0001539
1-05932	Abnormality of the skin	HP:0000951
1-05935	Abnormal facial shape; Abnormality of the ear; Low-set ears	HP:0000369; HP:0000598; HP:0001999
1-05937	Abnormality of the genitourinary system; Cryptorchidism	HP:0000028; HP:0000119
1-05946	Abnormality of the genitourinary system; Anal atresia	HP:0000119; HP:0002023
1-05964	Abnormal abdomen morphology; Abnormal lung morphology; Abnormality of the eye; Abnormality of the liver; Intestinal malrotation; Left atrial isomerism; Midline liver; Polysplenia	HP:0000478; HP:0001392; HP:0001438; HP:0001748; HP:0002088; HP:0002566; HP:0011537; HP:0034188
1-05999	Abnormal foot morphology; Abnormality of the skeletal system; Abnormality of the vertebral column	HP:0000924; HP:0000925; HP:0001760
1-06003	Abnormal thorax morphology; Abnormality of the endocrine system; Abnormality of the thymus; Wide intermamillary distance	HP:0000765; HP:0000777; HP:0000818; HP:0006610
1-06021	Abnormal facial shape; Abnormality of the ear; Abnormality of the head; Abnormality of the mouth; Abnormality of the nose; Preauricular pit	HP:0000153; HP:0000234; HP:0000366; HP:0000598; HP:0001999; HP:0004467
1-06044	Abnormal facial shape; Abnormality of the eye; Ptosis	HP:0000478; HP:0000508; HP:0001999
1-06056	Abnormal abdomen morphology; Intestinal malrotation; Polysplenia	HP:0001438; HP:0001748; HP:0002566
1-06075	Abnormal facial shape; Abnormality of the ear; Abnormality of the mouth; Abnormality of the neck; Abnormality of the nose; Micrognathia; Thickened nuchal skin fold	HP:0000153; HP:0000347; HP:0000366; HP:0000464; HP:0000474; HP:0000598; HP:0001999
1-06077	Abnormal abdomen morphology; Abnormality of the genitourinary system; Anal atresia; Intestinal malrotation	HP:0000119; HP:0001438; HP:0002023; HP:0002566
1-06082	Abnormal facial shape; Abnormal foot morphology; Abnormal palate morphology; Abnormality of the ear; Abnormality of the eye; Abnormality of the head; Abnormality of the nose; Abnormality of the skin; Cafe-au-lait spot; Low-set ears; Ptosis; Toe syndactyly	HP:0000174; HP:0000234; HP:0000366; HP:0000369; HP:0000478; HP:0000508; HP:0000598; HP:0000951; HP:0000957; HP:0001760; HP:0001770; HP:0001999
1-06087	Abnormal facial shape; Abnormality of the respiratory system; Esophageal atresia	HP:0001999; HP:0002032; HP:0002086
1-06101	Abnormal abdomen morphology; Abnormal facial shape; Abnormal lung morphology; Abnormality of the liver; Left atrial isomerism; Midline liver; Polysplenia	HP:0001392; HP:0001438; HP:0001748; HP:0001999; HP:0002088; HP:0011537; HP:0034188
1-06104	Abnormality of the genitourinary system	HP:0000119
1-06119	Abnormal facial shape; Abnormality of the ear; Abnormality of the mouth; Low-set ears; Micrognathia	HP:0000153; HP:0000347; HP:0000369; HP:0000598; HP:0001999
1-06125	Abnormal facial shape; Abnormality of the endocrine system; Abnormality of the eye; Epicanthus	HP:0000286; HP:0000478; HP:0000818; HP:0001999
1-06141	Abnormality of the eye; Ptosis	HP:0000478; HP:0000508
1-06162	Abnormal facial shape; Abnormal lung morphology; Abnormality of the kidney; Abnormality of the skeletal system; Congenital diaphragmatic hernia; Pelvic kidney; Pulmonary hypoplasia; Vertebral fusion	HP:0000077; HP:0000125; HP:0000776; HP:0000924; HP:0001999; HP:0002088; HP:0002089; HP:0002948
1-06176	Abnormality of the skeletal system; Tethered cord	HP:0000924; HP:0002144
1-06183	Abnormal palate morphology; Abnormal thorax morphology; Abnormality of the ear; Abnormality of the mouth; Abnormality of the neck; Micrognathia; Thickened nuchal skin fold; Wide intermamillary distance	HP:0000153; HP:0000174; HP:0000347; HP:0000464; HP:0000474; HP:0000598; HP:0000765; HP:0006610
1-06196	Abnormal abdomen morphology	HP:0001438
1-06204	Abnormal abdomen morphology; Abnormal lung morphology; Congenital diaphragmatic hernia; Omphalocele; Pulmonary hypoplasia	HP:0000776; HP:0001438; HP:0001539; HP:0002088; HP:0002089
1-06222	Abnormal facial shape; Abnormal lung morphology; Abnormality of the eye; Abnormality of the nervous system; Cataract	HP:0000478; HP:0000518; HP:0000707; HP:0001999; HP:0002088
1-06226	Abnormal facial shape; Abnormal palate morphology; Abnormality of the skeletal system; Abnormality of the vertebral column; Absent radius; Bifid uvula; Cleft lip	HP:0000174; HP:0000193; HP:0000924; HP:0000925; HP:0001999; HP:0003974; HP:0410030
1-06248	Abnormality of the respiratory system; Esophageal atresia; Tracheoesophageal fistula	HP:0002032; HP:0002086; HP:0002575
1-06267	Abnormality of the hand; Hand polydactyly	HP:0001155; HP:0001161
1-06272	Abnormal abdomen morphology; Abnormality of the liver; Asplenia; Intestinal malrotation; Midline liver	HP:0001392; HP:0001438; HP:0001746; HP:0002566; HP:0034188
1-06274	Abnormality of the genitourinary system; Abnormality of the kidney; Hydronephrosis; Hypospadias	HP:0000047; HP:0000077; HP:0000119; HP:0000126
1-06283	Abnormal facial shape; Abnormality of the ear; Abnormality of the eye; Abnormality of the mouth; Abnormality of the neck; Abnormality of the skeletal system; Abnormality of the thymus; Coloboma; Nystagmus; Preauricular pit; Progressive congenital scoliosis; Thickened nuchal skin fold	HP:0000153; HP:0000464; HP:0000474; HP:0000478; HP:0000589; HP:0000598; HP:0000639; HP:0000777; HP:0000924; HP:0001999; HP:0004467; HP:0008458
1-06301	Abnormal facial shape; Abnormal thorax morphology; Abnormality of the neck; Abnormality of the respiratory system; Esophageal atresia; Wide intermamillary distance	HP:0000464; HP:0000765; HP:0001999; HP:0002032; HP:0002086; HP:0006610
1-06312	Abnormality of the hand; Abnormality of the skeletal system; Abnormality of the vertebral column	HP:0000924; HP:0000925; HP:0001155
1-06321	Abnormality of the genitourinary system; Hypospadias	HP:0000047; HP:0000119
1-06332	Abnormal lung morphology; Congenital diaphragmatic hernia	HP:0000776; HP:0002088
1-06345	Abnormal palate morphology; Abnormality of the kidney; Cleft lip; Cleft palate; Unilateral renal agenesis	HP:0000077; HP:0000122; HP:0000174; HP:0000175; HP:0410030
1-06347	Abnormal facial shape; Abnormality of the eye; Abnormality of the genitourinary system; Abnormality of the neck; Abnormality of the skeletal system; Coloboma; Micropenis; Sacral dimple; Webbed neck	HP:0000054; HP:0000119; HP:0000464; HP:0000465; HP:0000478; HP:0000589; HP:0000924; HP:0000960; HP:0001999
1-06370	Abnormal facial shape; Abnormality of blood and blood-forming tissues; Abnormality of the ear; Abnormality of the mouth; Abnormality of the skeletal system; Low-set ears; Micrognathia; Preauricular pit; Sacral dimple	HP:0000153; HP:0000347; HP:0000369; HP:0000598; HP:0000924; HP:0000960; HP:0001871; HP:0001999; HP:0004467
1-06384	Abnormality of the eye; Abnormality of the nervous system; Nystagmus	HP:0000478; HP:0000639; HP:0000707
1-06401	Abnormal abdomen morphology; Intestinal malrotation	HP:0001438; HP:0002566
1-06413	Abnormal facial shape; Abnormality of the eye; Abnormality of the respiratory system; Choanal atresia; Esotropia	HP:0000453; HP:0000478; HP:0000565; HP:0001999; HP:0002086
1-06443	Abnormal facial shape; Abnormal thorax morphology; Abnormal thumb morphology; Abnormality of the hand; Abnormality of the kidney; Abnormality of the neck; Abnormality of the skeletal system; Absent radius; Renal dysplasia; Webbed neck; Wide intermamillary distance	HP:0000077; HP:0000110; HP:0000464; HP:0000465; HP:0000765; HP:0000924; HP:0001155; HP:0001172; HP:0001999; HP:0003974; HP:0006610
1-06459	Abnormal abdomen morphology; Abnormal facial shape; Abnormality of the ear; Abnormality of the eye; Abnormality of the head; Abnormality of the nose; Craniosynostosis; Inguinal hernia; Low-set ears	HP:0000023; HP:0000234; HP:0000366; HP:0000369; HP:0000478; HP:0000598; HP:0001363; HP:0001438; HP:0001999
1-06467	Abnormal palate morphology	HP:0000174
1-06468	Abnormal thumb morphology; Abnormality of the genitourinary system; Abnormality of the hand; Abnormality of the kidney; Anal atresia; Hydronephrosis; Renal dysplasia	HP:0000077; HP:0000110; HP:0000119; HP:0000126; HP:0001155; HP:0001172; HP:0002023
1-06483	Abnormality of the hand	HP:0001155
1-06497	Abnormal foot morphology; Abnormality of the head	HP:0000234; HP:0001760
1-06498	Abnormal thorax morphology; Abnormality of the neck; Thickened nuchal skin fold; Wide intermamillary distance	HP:0000464; HP:0000474; HP:0000765; HP:0006610
1-06499	Abnormality of the head; Abnormality of the neck	HP:0000234; HP:0000464
1-06506	Abnormal abdomen morphology; Abnormal facial shape; Abnormal palate morphology; Abnormality of the ear; Abnormality of the eye; Abnormality of the genitourinary system; Abnormality of the hand; Abnormality of the head; Abnormality of the mouth; Abnormality of the neck; Hypospadias; Low-set ears; Ptosis; Pyloric stenosis	HP:0000047; HP:0000119; HP:0000153; HP:0000174; HP:0000234; HP:0000369; HP:0000464; HP:0000478; HP:0000508; HP:0000598; HP:0001155; HP:0001438; HP:0001999; HP:0002021
1-06509	Abnormal abdomen morphology; Pyloric stenosis	HP:0001438; HP:0002021
1-06515	Abnormal abdomen morphology; Abnormality of the liver; Asplenia; Intestinal malrotation; Polysplenia	HP:0001392; HP:0001438; HP:0001746; HP:0001748; HP:0002566
1-06537	Abnormality of the eye; Abnormality of the genitourinary system; Abnormality of the nervous system; Anal atresia	HP:0000119; HP:0000478; HP:0000707; HP:0002023
1-06541	Abnormal foot morphology	HP:0001760
1-06553	Abnormal abdomen morphology; Abnormality of the skin; Asplenia; Hemangioma; Intestinal malrotation	HP:0000951; HP:0001028; HP:0001438; HP:0001746; HP:0002566
1-06556	Abnormal facial shape	HP:0001999
1-06561	Abnormal abdomen morphology	HP:0001438
1-06566	Abnormal facial shape; Abnormal thumb morphology; Abnormality of the ear; Abnormality of the hand; Abnormality of the mouth; Abnormality of the neck; Abnormality of the nose; Abnormality of the thymus; Micrognathia; Thickened nuchal skin fold	HP:0000153; HP:0000347; HP:0000366; HP:0000464; HP:0000474; HP:0000598; HP:0000777; HP:0001155; HP:0001172; HP:0001999
1-06579	Abnormality of the endocrine system; Abnormality of the eye; Abnormality of the head; Abnormality of the immune system; Abnormality of the nose	HP:0000234; HP:0000366; HP:0000478; HP:0000818; HP:0002715
1-06584	Abnormal abdomen morphology; Intestinal malrotation	HP:0001438; HP:0002566
1-06585	Abnormal facial shape; Abnormal palate morphology; Abnormality of the ear; Abnormality of the kidney; Abnormality of the nervous system; Cleft lip; Cleft palate; Hydronephrosis; Low-set ears	HP:0000077; HP:0000126; HP:0000174; HP:0000175; HP:0000369; HP:0000598; HP:0000707; HP:0001999; HP:0410030
1-06587	Abnormality of the head	HP:0000234
1-06589	Abnormal facial shape	HP:0001999
1-06593	Abnormality of the ear; Abnormality of the hand	HP:0000598; HP:0001155
1-06621	Abnormal abdomen morphology; Abnormal facial shape; Abnormal foot morphology; Abnormality of the eye; Abnormality of the hand; Abnormality of the neck; Abnormality of the nervous system; Abnormality of the nose; Abnormality of the respiratory system; Cataract; Duodenal atresia; Epicanthus; Esophageal atresia; Sandal gap; Subglottic stenosis; Thickened nuchal skin fold	HP:0000286; HP:0000366; HP:0000464; HP:0000474; HP:0000478; HP:0000518; HP:0000707; HP:0001155; HP:0001438; HP:0001607; HP:0001760; HP:0001852; HP:0001999; HP:0002032; HP:0002086; HP:0002247
1-06625	Abnormality of the eye; Abnormality of the nose	HP:0000366; HP:0000478
1-06626	Abnormal facial shape	HP:0001999
1-06632	Abnormal facial shape; Abnormal palate morphology; Abnormal thorax morphology; Abnormality of the neck; Abnormality of the skeletal system; Sacral dimple; Thickened nuchal skin fold; Wide intermamillary distance	HP:0000174; HP:0000464; HP:0000474; HP:0000765; HP:0000924; HP:0000960; HP:0001999; HP:0006610
1-06635	Abnormality of the genitourinary system; Hypospadias	HP:0000047; HP:0000119
1-06664	Abnormality of the respiratory system; Esophageal atresia; Tracheoesophageal fistula	HP:0002032; HP:0002086; HP:0002575
1-06677	Abnormal abdomen morphology; Abnormal facial shape; Abnormality of the eye; Abnormality of the genitourinary system; Abnormality of the head; Abnormality of the kidney; Abnormality of the mouth; Anal atresia; Pyloric stenosis; Unilateral renal agenesis	HP:0000077; HP:0000119; HP:0000122; HP:0000153; HP:0000234; HP:0000478; HP:0001438; HP:0001999; HP:0002021; HP:0002023
1-06678	Abnormality of the respiratory system; Esophageal atresia	HP:0002032; HP:0002086
1-06686	Abnormal thorax morphology; Pectus excavatum	HP:0000765; HP:0000767
1-06689	Abnormal abdomen morphology; Intestinal malrotation	HP:0001438; HP:0002566
1-06690	Abnormality of the genitourinary system; Abnormality of the skeletal system; Anal atresia	HP:0000119; HP:0000924; HP:0002023
1-06691	Abnormality of the thymus	HP:0000777
1-06698	Abnormal thorax morphology; Abnormality of the hand; Abnormality of the head; Wide intermamillary distance	HP:0000234; HP:0000765; HP:0001155; HP:0006610
1-06728	Abnormality of the thymus	HP:0000777
1-06739	Abnormal foot morphology; Abnormal palate morphology; Cleft lip; Cleft palate; Talipes equinovarus	HP:0000174; HP:0000175; HP:0001760; HP:0001762; HP:0410030
1-06749	Abnormality of the genitourinary system; Cryptorchidism	HP:0000028; HP:0000119
1-06750	Abnormality of the ear; Hearing impairment	HP:0000365; HP:0000598
1-06760	Abnormal facial shape; Abnormal thorax morphology; Abnormality of the eye; Abnormality of the nose; Epicanthus; Pectus carinatum	HP:0000286; HP:0000366; HP:0000478; HP:0000765; HP:0000768; HP:0001999
1-06762	Abnormal facial shape; Abnormal palate morphology; Abnormal thorax morphology; Abnormality of the ear; Abnormality of the eye; Abnormality of the genitourinary system; Abnormality of the neck; Abnormality of the nose; Cleft lip; Cleft palate; Cryptorchidism; Webbed neck; Wide intermamillary distance	HP:0000028; HP:0000119; HP:0000174; HP:0000175; HP:0000366; HP:0000464; HP:0000465; HP:0000478; HP:0000598; HP:0000765; HP:0001999; HP:0006610; HP:0410030
1-06775	Abnormality of the genitourinary system; Abnormality of the kidney; Hydronephrosis	HP:0000077; HP:0000119; HP:0000126
1-06788	Abnormal palate morphology; Cleft lip; Cleft palate	HP:0000174; HP:0000175; HP:0410030
1-06790	Abnormality of the skin; Hemangioma	HP:0000951; HP:0001028
1-06797	Abnormal facial shape; Abnormality of the ear; Abnormality of the eye; Abnormality of the genitourinary system; Abnormality of the mouth; Abnormality of the nose; Anteriorly placed anus; Epicanthus; Low-set ears	HP:0000119; HP:0000153; HP:0000286; HP:0000366; HP:0000369; HP:0000478; HP:0000598; HP:0001545; HP:0001999
1-06806	Abnormal facial shape; Abnormal thorax morphology; Abnormality of the ear; Abnormality of the neck; Low-set ears; Wide intermamillary distance	HP:0000369; HP:0000464; HP:0000598; HP:0000765; HP:0001999; HP:0006610
1-06807	Abnormal palate morphology; Abnormality of the ear; Abnormality of the head; Abnormality of the kidney; Abnormality of the respiratory system; Abnormality of the skeletal system; Cleft lip; Cleft palate; Esophageal atresia; Microcephaly; Preauricular skin tag; Unilateral renal agenesis	HP:0000077; HP:0000122; HP:0000174; HP:0000175; HP:0000234; HP:0000252; HP:0000384; HP:0000598; HP:0000924; HP:0002032; HP:0002086; HP:0410030
1-06814	Abnormal abdomen morphology; Abnormality of the liver; Asplenia; Intestinal malrotation; Midline liver	HP:0001392; HP:0001438; HP:0001746; HP:0002566; HP:0034188
1-06851	Abnormality of the ear; Hearing impairment	HP:0000365; HP:0000598
1-06883	Abnormal palate morphology; Abnormality of the ear; Abnormality of the eye; Abnormality of the respiratory system; Cleft palate; Coloboma; Tracheoesophageal fistula	HP:0000174; HP:0000175; HP:0000478; HP:0000589; HP:0000598; HP:0002086; HP:0002575
1-06893	Abnormality of the ear; Abnormality of the skeletal system	HP:0000598; HP:0000924
1-06905	Abnormal facial shape; Abnormality of the respiratory system; Esophageal atresia	HP:0001999; HP:0002032; HP:0002086
1-06926	Abnormality of the skeletal system; Sacral dimple	HP:0000924; HP:0000960
1-06933	Abnormality of the respiratory system; Abnormality of the skeletal system; Esophageal atresia; Sacral dimple	HP:0000924; HP:0000960; HP:0002032; HP:0002086
1-06988	Abnormal thorax morphology; Abnormality of the ear; Abnormality of the eye; Abnormality of the genitourinary system; Abnormality of the head; Abnormality of the nose; Abnormality of the skeletal system; Cryptorchidism; Hypospadias; Pectus excavatum	HP:0000028; HP:0000047; HP:0000119; HP:0000234; HP:0000366; HP:0000478; HP:0000598; HP:0000765; HP:0000767; HP:0000924
1-06998	Abnormality of the ear; Abnormality of the genitourinary system; Anal atresia	HP:0000119; HP:0000598; HP:0002023
1-07005	Abnormality of the mouth	HP:0000153
1-07009	Abnormal facial shape; Abnormal palate morphology; Cleft lip; Cleft palate	HP:0000174; HP:0000175; HP:0001999; HP:0410030
1-07018	Abnormal abdomen morphology; Abnormality of the genitourinary system; Abnormality of the nervous system; Abnormality of the skeletal system; Anal atresia; Annular pancreas; Chiari malformation; Duodenal atresia; Intestinal malrotation; Tethered cord	HP:0000119; HP:0000707; HP:0000924; HP:0001438; HP:0001734; HP:0002023; HP:0002144; HP:0002247; HP:0002308; HP:0002566
1-07033	Abnormality of the endocrine system; Abnormality of the genitourinary system; Abnormality of the mouth; Abnormality of the skeletal system; Anal atresia; Progressive congenital scoliosis	HP:0000119; HP:0000153; HP:0000818; HP:0000924; HP:0002023; HP:0008458
1-07037	Abnormal facial shape; Abnormality of blood and blood-forming tissues; Abnormality of the ear; Abnormality of the head; Abnormality of the mouth; Abnormality of the nose; Microcephaly; Micrognathia	HP:0000153; HP:0000234; HP:0000252; HP:0000347; HP:0000366; HP:0000598; HP:0001871; HP:0001999
1-07052	Abnormality of the skeletal system; Sacral dimple	HP:0000924; HP:0000960
1-07055	Abnormal facial shape; Abnormality of the eye; Abnormality of the immune system; Abnormality of the mouth; Abnormality of the skeletal system; Coloboma; Micrognathia; Progressive congenital scoliosis	HP:0000153; HP:0000347; HP:0000478; HP:0000589; HP:0000924; HP:0001999; HP:0002715; HP:0008458
1-07060	Abnormality of the eye; Duane anomaly	HP:0000478; HP:0009921
1-07078	Abnormality of the genitourinary system; Abnormality of the immune system	HP:0000119; HP:0002715
1-07084	Abnormal abdomen morphology; Abnormality of the hand; Abnormality of the kidney; Annular pancreas; Duodenal atresia; Unilateral renal agenesis	HP:0000077; HP:0000122; HP:0001155; HP:0001438; HP:0001734; HP:0002247
1-07085	Abnormal facial shape; Abnormal foot morphology; Abnormality of the ear; Abnormality of the hand; Abnormality of the nose	HP:0000366; HP:0000598; HP:0001155; HP:0001760; HP:0001999
1-07086	Abnormal thorax morphology; Abnormality of the skeletal system; Pectus excavatum	HP:0000765; HP:0000767; HP:0000924
1-07177	Abnormality of blood and blood-forming tissues	HP:0001871
1-07178	Abnormality of the eye; Abnormality of the nose; Nystagmus	HP:0000366; HP:0000478; HP:0000639
1-07183	Abnormal facial shape; Abnormal foot morphology; Abnormality of the ear; Abnormality of the eye; Abnormality of the head; Abnormality of the kidney; Abnormality of the nervous system; Abnormality of the nose; Abnormality of the respiratory system; Abnormality of the skeletal system; Abnormality of the vertebral column; Esophageal atresia; Hydrocephalus; Low-set ears; Macrocephaly; Preauricular sk…	HP:0000077; HP:0000110; HP:0000234; HP:0000238; HP:0000256; HP:0000366; HP:0000369; HP:0000384; HP:0000478; HP:0000598; HP:0000707; HP:0000924; HP:0000925; HP:0001760; HP:0001999; HP:0002032; HP:0002086; HP:0002575
1-07196	Abnormality of the neck; Branchial cyst	HP:0000464; HP:0009796
1-07198	Abnormal facial shape; Abnormal thumb morphology; Abnormality of the ear; Abnormality of the endocrine system; Abnormality of the hand; Abnormality of the nervous system; Abnormality of the respiratory system; Abnormality of the skeletal system; Esophageal atresia; Tracheoesophageal fistula	HP:0000598; HP:0000707; HP:0000818; HP:0000924; HP:0001155; HP:0001172; HP:0001999; HP:0002032; HP:0002086; HP:0002575
1-07210	Abnormal foot morphology; Abnormality of the eye; Abnormality of the genitourinary system; Cryptorchidism; Strabismus; Talipes equinovarus	HP:0000028; HP:0000119; HP:0000478; HP:0000486; HP:0001760; HP:0001762
1-07222	Abnormality of the kidney; Abnormality of the nervous system	HP:0000077; HP:0000707
1-07226	Abnormality of the neck	HP:0000464
1-07240	Abnormal abdomen morphology; Abnormality of the ear; Asplenia; Hearing impairment	HP:0000365; HP:0000598; HP:0001438; HP:0001746
1-07263	Abnormality of the skeletal system; Sacral dimple	HP:0000924; HP:0000960
1-07278	Abnormality of the hand; Abnormality of the kidney; Hand polydactyly; Unilateral renal agenesis	HP:0000077; HP:0000122; HP:0001155; HP:0001161
1-07282	Abnormality of the genitourinary system; Abnormality of the respiratory system; Abnormality of the skeletal system; Anal atresia; Progressive congenital scoliosis; Tracheoesophageal fistula	HP:0000119; HP:0000924; HP:0002023; HP:0002086; HP:0002575; HP:0008458
1-07299	Abnormality of the neck; Thickened nuchal skin fold	HP:0000464; HP:0000474
1-07310	Abnormal facial shape	HP:0001999
1-07320	Abnormal facial shape; Abnormal foot morphology; Abnormality of the ear; Abnormality of the eye; Abnormality of the hand; Abnormality of the mouth; Abnormality of the nose; Micrognathia	HP:0000153; HP:0000347; HP:0000366; HP:0000478; HP:0000598; HP:0001155; HP:0001760; HP:0001999
1-07326	Abnormal facial shape; Abnormality of the ear; Abnormality of the eye; Abnormality of the skeletal system; Abnormality of the skin	HP:0000478; HP:0000598; HP:0000924; HP:0000951; HP:0001999
1-07341	Abnormality of the ear; Abnormality of the neck; Low-set ears; Webbed neck	HP:0000369; HP:0000464; HP:0000465; HP:0000598
1-07342	Abnormality of the genitourinary system; Abnormality of the kidney; Abnormality of the skeletal system; Cryptorchidism; Hydronephrosis; Sacral dimple	HP:0000028; HP:0000077; HP:0000119; HP:0000126; HP:0000924; HP:0000960
1-07354	Abnormality of the eye; Nystagmus	HP:0000478; HP:0000639
1-07357	Abnormality of blood and blood-forming tissues	HP:0001871
1-07364	Abnormality of the endocrine system; Abnormality of the eye	HP:0000478; HP:0000818
1-07370	Abnormal facial shape; Abnormality of the genitourinary system; Cryptorchidism	HP:0000028; HP:0000119; HP:0001999
1-07376	Abnormal facial shape	HP:0001999
1-07379	Abnormal facial shape; Abnormality of the mouth	HP:0000153; HP:0001999
1-07407	Abnormal palate morphology; Abnormality of the ear; Abnormality of the kidney; Cleft lip; Cleft palate; Low-set ears; Renal cyst	HP:0000077; HP:0000107; HP:0000174; HP:0000175; HP:0000369; HP:0000598; HP:0410030
1-07408	Abnormality of the neck	HP:0000464
1-07417	Abnormality of the neck; Abnormality of the respiratory system; Branchial cyst; Esophageal atresia	HP:0000464; HP:0002032; HP:0002086; HP:0009796
1-07419	Abnormality of the skeletal system; Abnormality of the vertebral column	HP:0000924; HP:0000925
1-07439	Abnormal abdomen morphology; Abnormality of the genitourinary system; Abnormality of the head; Abnormality of the mouth; Abnormality of the neck; Abnormality of the nervous system; Abnormality of the nose; Cryptorchidism; Hydrocephalus; Inguinal hernia; Microcephaly; Micrognathia	HP:0000023; HP:0000028; HP:0000119; HP:0000153; HP:0000234; HP:0000238; HP:0000252; HP:0000347; HP:0000366; HP:0000464; HP:0000707; HP:0001438
1-07442	Abnormality of the genitourinary system; Hypospadias	HP:0000047; HP:0000119
1-07450	Abnormality of the eye	HP:0000478
1-07451	Abnormality of the respiratory system; Esophageal atresia	HP:0002032; HP:0002086
1-07473	Abnormal facial shape; Abnormality of the nervous system	HP:0000707; HP:0001999
1-07515	Abnormality of the nervous system	HP:0000707
1-07524	Abnormality of the ear; Abnormality of the hand; Low-set ears	HP:0000369; HP:0000598; HP:0001155
1-07535	Abnormal abdomen morphology; Abnormality of the skeletal system; Omphalocele; Sacral dimple	HP:0000924; HP:0000960; HP:0001438; HP:0001539
1-07544	Abnormality of the eye; Abnormality of the mouth; Abnormality of the neck	HP:0000153; HP:0000464; HP:0000478
1-07593	Abnormality of the genitourinary system; Abnormality of the nervous system; Abnormality of the skeletal system; Neural tube defect	HP:0000119; HP:0000707; HP:0000924; HP:0045005
1-07611	Abnormal facial shape; Abnormality of the ear; Abnormality of the eye; Coloboma; Preauricular pit	HP:0000478; HP:0000589; HP:0000598; HP:0001999; HP:0004467
1-07621	Abnormality of the skin; Hemangioma	HP:0000951; HP:0001028
1-07644	Abnormality of the respiratory system; Tracheal stenosis	HP:0002086; HP:0002777
1-07655	Abnormal foot morphology; Abnormal thorax morphology; Abnormality of the hand; Wide intermamillary distance	HP:0000765; HP:0001155; HP:0001760; HP:0006610
1-07657	Abnormality of the skeletal system; Sacral dimple	HP:0000924; HP:0000960
1-07665	Abnormality of the ear; Hearing impairment	HP:0000365; HP:0000598
1-07678	Abnormality of the mouth	HP:0000153
1-07689	Abnormality of the ear; Abnormality of the head	HP:0000234; HP:0000598
1-07693	Abnormal abdomen morphology; Asplenia; Intestinal malrotation	HP:0001438; HP:0001746; HP:0002566
1-07716	Abnormal facial shape; Abnormal foot morphology; Abnormality of the nose; Toe syndactyly	HP:0000366; HP:0001760; HP:0001770; HP:0001999
1-07719	Abnormality of the kidney; Abnormality of the respiratory system; Esophageal atresia	HP:0000077; HP:0002032; HP:0002086
1-07741	Abnormality of the nervous system	HP:0000707
1-07779	Abnormality of the head	HP:0000234
1-07848	Abnormal thorax morphology; Abnormality of the ear; Abnormality of the eye; Low-set ears; Wide intermamillary distance	HP:0000369; HP:0000478; HP:0000598; HP:0000765; HP:0006610
1-07877	Abnormality of the nervous system; Abnormality of the skeletal system; Tethered cord	HP:0000707; HP:0000924; HP:0002144
1-07889	Abnormality of the kidney; Hydronephrosis	HP:0000077; HP:0000126
1-07919	Abnormality of the ear; Abnormality of the kidney; Preauricular pit; Unilateral renal agenesis	HP:0000077; HP:0000122; HP:0000598; HP:0004467
1-07975	Abnormal foot morphology; Abnormality of the hand; Hand polydactyly; Talipes equinovarus	HP:0001155; HP:0001161; HP:0001760; HP:0001762
1-08053	Abnormal facial shape; Abnormality of the head; Abnormality of the kidney; Abnormality of the skeletal system; Abnormality of the ureter; Hip dysplasia; Hydronephrosis; Microcephaly	HP:0000069; HP:0000077; HP:0000126; HP:0000234; HP:0000252; HP:0000924; HP:0001385; HP:0001999
1-08058	Abnormality of the ear	HP:0000598
1-08084	Abnormal facial shape; Abnormality of the endocrine system; Abnormality of the neck; Abnormality of the nervous system; Abnormality of the nose; Abnormality of the skeletal system; Sacral dimple; Thickened nuchal skin fold	HP:0000366; HP:0000464; HP:0000474; HP:0000707; HP:0000818; HP:0000924; HP:0000960; HP:0001999
1-08160	Abnormality of the skeletal system; Sacral dimple	HP:0000924; HP:0000960
1-08173	Abnormal palate morphology; Abnormality of the kidney; Cleft palate; Hydronephrosis	HP:0000077; HP:0000126; HP:0000174; HP:0000175
1-08225	Abnormal abdomen morphology; Abnormality of the respiratory system; Inguinal hernia	HP:0000023; HP:0001438; HP:0002086
1-08226	Abnormality of the eye; Strabismus	HP:0000478; HP:0000486
1-08255	Abnormality of the head; Macrocephaly	HP:0000234; HP:0000256
1-08289	Abnormality of the ear; Abnormality of the eye; Abnormality of the nose	HP:0000366; HP:0000478; HP:0000598
1-08416	Abnormal palate morphology; Abnormality of the kidney; Cleft palate; Pelvic kidney	HP:0000077; HP:0000125; HP:0000174; HP:0000175
1-08425	Abnormal facial shape; Abnormality of the eye; Strabismus	HP:0000478; HP:0000486; HP:0001999
1-08430	Abnormal facial shape; Abnormal palate morphology; Abnormal thorax morphology; Abnormality of the ear; Abnormality of the mouth; Abnormality of the neck; Abnormality of the nose; Cleft lip; Cleft palate; Wide intermamillary distance	HP:0000153; HP:0000174; HP:0000175; HP:0000366; HP:0000464; HP:0000598; HP:0000765; HP:0001999; HP:0006610; HP:0410030
1-08490	Abnormal facial shape; Abnormal thorax morphology; Abnormality of the ear; Abnormality of the endocrine system; Abnormality of the genitourinary system; Abnormality of the nose; Bifid scrotum; Cryptorchidism; Hypospadias; Low-set ears; Micropenis; Wide intermamillary distance	HP:0000028; HP:0000047; HP:0000048; HP:0000054; HP:0000119; HP:0000366; HP:0000369; HP:0000598; HP:0000765; HP:0000818; HP:0001999; HP:0006610
1-08550	Abnormal facial shape; Abnormal palate morphology; Abnormality of the ear; Abnormality of the endocrine system; Abnormality of the hand; Abnormality of the head; Abnormality of the nose; Abnormality of the skeletal system; Sacral dimple	HP:0000174; HP:0000234; HP:0000366; HP:0000598; HP:0000818; HP:0000924; HP:0000960; HP:0001155; HP:0001999
1-08575	Abnormality of the ear; Abnormality of the nose; Hearing impairment	HP:0000365; HP:0000366; HP:0000598
1-08615	Abnormal facial shape	HP:0001999
1-08651	Abnormal foot morphology; Abnormality of the genitourinary system; Abnormality of the kidney; Abnormality of the skeletal system; Abnormality of the ureter; Bifid scrotum; Hydronephrosis; Renal cyst; Renal dysplasia; Talipes equinovarus; Tethered cord	HP:0000048; HP:0000069; HP:0000077; HP:0000107; HP:0000110; HP:0000119; HP:0000126; HP:0000924; HP:0001760; HP:0001762; HP:0002144
1-08693	Abnormal foot morphology; Abnormality of the nose; Toe syndactyly	HP:0000366; HP:0001760; HP:0001770
1-08730	Abnormal facial shape; Abnormality of the ear; Low-set ears	HP:0000369; HP:0000598; HP:0001999
1-08788	Abnormal abdomen morphology; Abnormal lung morphology; Abnormality of the endocrine system; Abnormality of the neck; Abnormality of the skeletal system; Congenital diaphragmatic hernia; Omphalocele; Webbed neck	HP:0000464; HP:0000465; HP:0000776; HP:0000818; HP:0000924; HP:0001438; HP:0001539; HP:0002088
1-08790	Abnormal abdomen morphology; Abnormal thorax morphology; Inguinal hernia; Pectus excavatum	HP:0000023; HP:0000765; HP:0000767; HP:0001438
1-08800	Abnormal abdomen morphology; Polysplenia	HP:0001438; HP:0001748
1-08820	Abnormality of finger; Abnormality of the hand; Abnormality of the head; Abnormality of the nose	HP:0000234; HP:0000366; HP:0001155; HP:0001167
1-08919	Abnormality of the ear; Abnormality of the eye; Abnormality of the mouth; Low-set ears; Macroglossia	HP:0000153; HP:0000158; HP:0000369; HP:0000478; HP:0000598
1-08965	Abnormality of the ear; Abnormality of the skeletal system; Sacral dimple	HP:0000598; HP:0000924; HP:0000960
1-09027	Abnormality of the kidney; Hydronephrosis	HP:0000077; HP:0000126
1-09030	Abnormality of the head	HP:0000234
1-09032	Abnormality of the skin; Hemangioma	HP:0000951; HP:0001028
1-09064	Abnormal thumb morphology; Abnormality of the hand; Abnormality of the respiratory system; Tracheoesophageal fistula	HP:0001155; HP:0001172; HP:0002086; HP:0002575
1-09125	Abnormality of the eye; Abnormality of the hand; Coloboma; Hand polydactyly	HP:0000478; HP:0000589; HP:0001155; HP:0001161
1-09151	Abnormality of the hand; Abnormality of the head; Microcephaly	HP:0000234; HP:0000252; HP:0001155
1-09184	Abnormality of the eye; Congenital blindness; Nystagmus; Strabismus	HP:0000478; HP:0000486; HP:0000639; HP:0007875
1-09224	Abnormal abdomen morphology; Abnormality of the respiratory system; Duodenal atresia	HP:0001438; HP:0002086; HP:0002247
1-09226	Abnormality of the nervous system	HP:0000707
1-09229	Abnormal thorax morphology; Abnormality of the ear; Abnormality of the eye; Abnormality of the neck; Abnormality of the nose; Abnormality of the respiratory system; Abnormality of the skin; Epicanthus; Low-set ears; Wide intermamillary distance	HP:0000286; HP:0000366; HP:0000369; HP:0000464; HP:0000478; HP:0000598; HP:0000765; HP:0000951; HP:0002086; HP:0006610
1-09251	Abnormal facial shape; Abnormal foot morphology; Abnormality of the ear; Abnormality of the hand; Preauricular pit	HP:0000598; HP:0001155; HP:0001760; HP:0001999; HP:0004467
1-09262	Abnormal facial shape; Abnormal palate morphology; Cleft lip; Cleft palate	HP:0000174; HP:0000175; HP:0001999; HP:0410030
1-09297	Abnormality of blood and blood-forming tissues	HP:0001871
1-09357	Abnormal abdomen morphology; Abnormality of the eye; Abnormality of the liver; Duodenal atresia	HP:0000478; HP:0001392; HP:0001438; HP:0002247
1-09359	Abnormal abdomen morphology; Inguinal hernia	HP:0000023; HP:0001438
1-09361	Abnormal facial shape; Abnormality of the eye; Abnormality of the genitourinary system	HP:0000119; HP:0000478; HP:0001999
1-09378	Abnormal abdomen morphology	HP:0001438
1-09386	Abnormality of the kidney	HP:0000077
1-09417	Abnormal facial shape; Abnormality of the ear; Abnormality of the hand	HP:0000598; HP:0001155; HP:0001999
1-09482	Abnormality of the skin	HP:0000951
1-09502	Abnormal thumb morphology; Abnormality of the hand; Abnormality of the skeletal system; Absent radius	HP:0000924; HP:0001155; HP:0001172; HP:0003974
1-09567	Abnormality of the skeletal system; Sacral dimple	HP:0000924; HP:0000960
1-09568	Abnormal facial shape; Abnormal palate morphology; Abnormality of the ear; Abnormality of the eye; Cleft palate; Hearing impairment; Strabismus	HP:0000174; HP:0000175; HP:0000365; HP:0000478; HP:0000486; HP:0000598; HP:0001999
1-09585	Abnormal facial shape; Abnormal thorax morphology; Abnormality of the ear; Abnormality of the hand; Low-set ears; Wide intermamillary distance	HP:0000369; HP:0000598; HP:0000765; HP:0001155; HP:0001999; HP:0006610
1-09707	Abnormal thorax morphology; Pectus excavatum	HP:0000765; HP:0000767
1-09731	Abnormal foot morphology; Abnormality of the hand	HP:0001155; HP:0001760
1-09756	Abnormality of the genitourinary system; Abnormality of the skeletal system; Sacral dimple	HP:0000119; HP:0000924; HP:0000960
1-09757	Abnormality of the genitourinary system; Abnormality of the nervous system; Cryptorchidism	HP:0000028; HP:0000119; HP:0000707
1-09765	Abnormal foot morphology; Abnormality of the endocrine system; Abnormality of the hand; Abnormality of the nervous system; Abnormality of toe; Chiari malformation; Neural tube defect	HP:0000707; HP:0000818; HP:0001155; HP:0001760; HP:0001780; HP:0002308; HP:0045005
1-09834	Abnormal lung morphology; Abnormality of finger; Abnormality of the ear; Abnormality of the hand	HP:0000598; HP:0001155; HP:0001167; HP:0002088
1-09835	Abnormality of the head; Abnormality of the immune system; Abnormality of the thymus	HP:0000234; HP:0000777; HP:0002715
1-09869	Abnormal facial shape; Abnormality of the ear; Abnormality of the genitourinary system; Abnormality of the skeletal system; Cryptorchidism; Low-set ears; Sacral dimple	HP:0000028; HP:0000119; HP:0000369; HP:0000598; HP:0000924; HP:0000960; HP:0001999
1-10010	Abnormal facial shape; Abnormal thumb morphology; Abnormality of the ear; Abnormality of the eye; Abnormality of the hand; Abnormality of the head; Abnormality of the neck; Abnormality of the nose; Abnormality of the respiratory system; Abnormality of the skeletal system; Abnormality of the vertebral column; Atresia of the external auditory canal; Esophageal atresia; Low-set ears; Preauricular sk…	HP:0000234; HP:0000366; HP:0000369; HP:0000384; HP:0000413; HP:0000464; HP:0000478; HP:0000598; HP:0000924; HP:0000925; HP:0001155; HP:0001172; HP:0001999; HP:0002032; HP:0002086; HP:0002575
1-10048	Abnormal abdomen morphology; Abnormal facial shape; Abnormal foot morphology; Sandal gap; Umbilical hernia	HP:0001438; HP:0001537; HP:0001760; HP:0001852; HP:0001999
1-10057	Abnormality of the genitourinary system; Hypospadias	HP:0000047; HP:0000119
1-10098	Abnormality of the endocrine system	HP:0000818
1-10164	Abnormal facial shape; Abnormal thorax morphology; Abnormality of the ear; Abnormality of the endocrine system; Abnormality of the genitourinary system; Abnormality of the hand; Abnormality of the head; Abnormality of the nervous system; Wide intermamillary distance	HP:0000119; HP:0000234; HP:0000598; HP:0000707; HP:0000765; HP:0000818; HP:0001155; HP:0001999; HP:0006610
1-10231	Abnormality of the endocrine system	HP:0000818
1-10239	Abnormality of the genitourinary system; Abnormality of the hand; Abnormality of the kidney; Abnormality of the skeletal system; Hand polydactyly; Missing ribs; Progressive congenital scoliosis; Unilateral renal agenesis	HP:0000077; HP:0000119; HP:0000122; HP:0000921; HP:0000924; HP:0001155; HP:0001161; HP:0008458
1-10257	Abnormal abdomen morphology	HP:0001438
1-10288	Abnormality of the mouth	HP:0000153
1-10465	Abnormal facial shape; Abnormality of the ear; Abnormality of the neck; Low-set ears; Thickened nuchal skin fold	HP:0000369; HP:0000464; HP:0000474; HP:0000598; HP:0001999
1-10565	Abnormal abdomen morphology; Abnormal lung morphology; Abnormality of the liver; Midline liver	HP:0001392; HP:0001438; HP:0002088; HP:0034188
1-10631	Abnormality of the mouth; Micrognathia	HP:0000153; HP:0000347
1-10766	Abnormal abdomen morphology; Abnormality of the liver; Midline liver; Polysplenia	HP:0001392; HP:0001438; HP:0001748; HP:0034188
1-10767	Abnormality of the head; Craniosynostosis	HP:0000234; HP:0001363
1-10799	Abnormal facial shape; Abnormality of the head; Abnormality of the kidney; Microcephaly	HP:0000077; HP:0000234; HP:0000252; HP:0001999
1-10862	Abnormal thorax morphology; Abnormality of the ear; Low-set ears; Pectus carinatum	HP:0000369; HP:0000598; HP:0000765; HP:0000768
1-10914	Abnormal abdomen morphology; Abnormality of the liver; Asplenia; Intestinal malrotation	HP:0001392; HP:0001438; HP:0001746; HP:0002566
1-10940	Abnormality of the ear; Abnormality of the genitourinary system; Abnormality of the respiratory system; Abnormality of the skeletal system; Anal atresia; Esophageal atresia; Hearing impairment; Tracheoesophageal fistula	HP:0000119; HP:0000365; HP:0000598; HP:0000924; HP:0002023; HP:0002032; HP:0002086; HP:0002575
1-10947	Abnormality of the eye; Abnormality of the genitourinary system; Anal atresia; Iris coloboma	HP:0000119; HP:0000478; HP:0000612; HP:0002023
1-10974	Abnormality of the ear; Abnormality of the eye; Coloboma; Esotropia; Hearing impairment	HP:0000365; HP:0000478; HP:0000565; HP:0000589; HP:0000598
1-11005	Abnormality of the genitourinary system; Hypospadias	HP:0000047; HP:0000119
1-11021	Abnormality of the mouth	HP:0000153
1-11113	Abnormal abdomen morphology; Asplenia	HP:0001438; HP:0001746
1-11160	Abnormality of blood and blood-forming tissues	HP:0001871
1-11205	Abnormal facial shape; Abnormal foot morphology; Abnormal thorax morphology; Abnormality of the hand; Abnormality of the head; Abnormality of the neck; Finger syndactyly; Pectus excavatum; Thickened nuchal skin fold; Toe syndactyly; Wide intermamillary distance	HP:0000234; HP:0000464; HP:0000474; HP:0000765; HP:0000767; HP:0001155; HP:0001760; HP:0001770; HP:0001999; HP:0006101; HP:0006610
1-11229	Abnormality of the skeletal system; Sacral dimple	HP:0000924; HP:0000960
1-11241	Abnormal facial shape; Abnormality of blood and blood-forming tissues; Abnormality of the eye; Abnormality of the genitourinary system; Abnormality of the head; Cryptorchidism; Microcephaly	HP:0000028; HP:0000119; HP:0000234; HP:0000252; HP:0000478; HP:0001871; HP:0001999
1-11299	Abnormal facial shape; Abnormality of the ear; Abnormality of the head; Microcephaly	HP:0000234; HP:0000252; HP:0000598; HP:0001999
1-11313	Abnormality of the genitourinary system; Hypospadias	HP:0000047; HP:0000119
1-11341	Abnormality of the skin; Hemangioma	HP:0000951; HP:0001028
1-11410	Abnormality of the genitourinary system; Abnormality of the respiratory system; Cryptorchidism; Esophageal atresia	HP:0000028; HP:0000119; HP:0002032; HP:0002086
1-11450	Abnormal thumb morphology; Abnormality of the hand	HP:0001155; HP:0001172
1-11467	Abnormal facial shape; Abnormality of finger; Abnormality of the ear; Abnormality of the endocrine system; Abnormality of the eye; Abnormality of the hand; Abnormality of the kidney; Abnormality of the nose; Abnormality of the respiratory system; Abnormality of the skin; Cafe-au-lait spot; Choanal atresia; Epicanthus; Hearing impairment; Hydronephrosis; Strabismus	HP:0000077; HP:0000126; HP:0000286; HP:0000365; HP:0000366; HP:0000453; HP:0000478; HP:0000486; HP:0000598; HP:0000818; HP:0000951; HP:0000957; HP:0001155; HP:0001167; HP:0001999; HP:0002086
1-11474	Abnormal abdomen morphology; Polysplenia	HP:0001438; HP:0001748
1-11535	Abnormality of the ear; Atresia of the external auditory canal; Hearing impairment	HP:0000365; HP:0000413; HP:0000598
1-11594	Abnormal abdomen morphology; Asplenia	HP:0001438; HP:0001746
1-11795	Abnormality of the endocrine system	HP:0000818
1-11800	Abnormal facial shape; Abnormal palate morphology; Abnormality of the ear; Abnormality of the kidney; Abnormality of the mouth; Abnormality of the neck; Cleft lip; Micrognathia	HP:0000077; HP:0000153; HP:0000174; HP:0000347; HP:0000464; HP:0000598; HP:0001999; HP:0410030
1-11831	Abnormality of the genitourinary system; Hypospadias	HP:0000047; HP:0000119
1-11842	Abnormality of the respiratory system; Esophageal atresia; Tracheoesophageal fistula	HP:0002032; HP:0002086; HP:0002575
1-11871	Abnormality of blood and blood-forming tissues; Abnormality of the endocrine system	HP:0000818; HP:0001871
1-11966	Abnormal facial shape; Abnormal thorax morphology; Abnormal thumb morphology; Abnormality of the ear; Abnormality of the hand; Abnormality of the neck; Low-set ears; Thickened nuchal skin fold; Wide intermamillary distance	HP:0000369; HP:0000464; HP:0000474; HP:0000598; HP:0000765; HP:0001155; HP:0001172; HP:0001999; HP:0006610
1-11976	Abnormality of the ear; Abnormality of the head; Preauricular pit	HP:0000234; HP:0000598; HP:0004467
1-12003	Abnormal facial shape; Abnormality of the ear; Abnormality of the mouth; Abnormality of the nose; Abnormality of the skeletal system; Sacral dimple	HP:0000153; HP:0000366; HP:0000598; HP:0000924; HP:0000960; HP:0001999
1-12080	Abnormal abdomen morphology; Abnormality of the head	HP:0000234; HP:0001438
1-12081	Abnormal abdomen morphology; Abnormality of finger; Abnormality of the hand; Abnormality of the kidney; Abnormality of the skeletal system; Abnormality of the vertebral column; Renal cyst	HP:0000077; HP:0000107; HP:0000924; HP:0000925; HP:0001155; HP:0001167; HP:0001438
1-12199	Abnormality of the skin; Hemangioma	HP:0000951; HP:0001028
1-12201	Abnormality of the head; Microcephaly	HP:0000234; HP:0000252
1-12316	Abnormal abdomen morphology; Abnormal facial shape; Abnormality of the eye; Asplenia; Esotropia	HP:0000478; HP:0000565; HP:0001438; HP:0001746; HP:0001999
1-12329	Abnormal facial shape; Abnormal lung morphology; Abnormal thorax morphology; Abnormality of the ear; Abnormality of the mouth; Abnormality of the neck; Low-set ears; Micrognathia; Wide intermamillary distance	HP:0000153; HP:0000347; HP:0000369; HP:0000464; HP:0000598; HP:0000765; HP:0001999; HP:0002088; HP:0006610
1-12403	Abnormal facial shape	HP:0001999
1-12445	Abnormal abdomen morphology; Abnormality of the ear; Abnormality of the nose; Hearing impairment; Inguinal hernia	HP:0000023; HP:0000365; HP:0000366; HP:0000598; HP:0001438
1-12475	Abnormal foot morphology; Abnormality of finger; Abnormality of the hand; Abnormality of the skeletal system; Butterfly vertebrae; Finger syndactyly	HP:0000924; HP:0001155; HP:0001167; HP:0001760; HP:0003316; HP:0006101
1-12480	Abnormality of the neck; Abnormality of the skeletal system; Hip dysplasia	HP:0000464; HP:0000924; HP:0001385
1-12534	Abnormal abdomen morphology; Abnormality of the genitourinary system; Abnormality of the respiratory system; Anal atresia; Esophageal atresia; Tracheoesophageal fistula	HP:0000119; HP:0001438; HP:0002023; HP:0002032; HP:0002086; HP:0002575
1-12574	Abnormality of the genitourinary system; Hypospadias	HP:0000047; HP:0000119
1-12717	Abnormality of the ear; Abnormality of the genitourinary system; Abnormality of the head; Abnormality of the mouth; Abnormality of the respiratory system; Cryptorchidism; Low-set ears; Microcephaly; Micrognathia	HP:0000028; HP:0000119; HP:0000153; HP:0000234; HP:0000252; HP:0000347; HP:0000369; HP:0000598; HP:0002086
1-12767	Abnormal facial shape; Abnormal thorax morphology; Abnormality of the ear; Abnormality of the eye; Abnormality of the head; Low-set ears; Pectus excavatum; Ptosis; Strabismus	HP:0000234; HP:0000369; HP:0000478; HP:0000486; HP:0000508; HP:0000598; HP:0000765; HP:0000767; HP:0001999
1-12873	Abnormal abdomen morphology; Abnormality of the kidney; Abnormality of the mouth; Abnormality of the neck; Intestinal malrotation; Unilateral renal agenesis	HP:0000077; HP:0000122; HP:0000153; HP:0000464; HP:0001438; HP:0002566
1-12881	Abnormal facial shape; Abnormality of the eye; Abnormality of the neck	HP:0000464; HP:0000478; HP:0001999
1-12917	Abnormality of the respiratory system; Esophageal atresia	HP:0002032; HP:0002086
1-12941	Abnormal abdomen morphology; Omphalocele	HP:0001438; HP:0001539
1-13049	Abnormal abdomen morphology; Abnormal facial shape; Abnormality of the genitourinary system; Abnormality of the kidney; Abnormality of the mouth; Abnormality of the nose; Abnormality of the respiratory system; Abnormality of the skeletal system; Abnormality of the vertebral column; Cryptorchidism; Duodenal atresia; Horseshoe kidney; Micrognathia	HP:0000028; HP:0000077; HP:0000085; HP:0000119; HP:0000153; HP:0000347; HP:0000366; HP:0000924; HP:0000925; HP:0001438; HP:0001999; HP:0002086; HP:0002247
1-13105	Abnormal abdomen morphology; Abnormal facial shape; Abnormality of the hand; Abnormality of the head; Abnormality of the liver; Asplenia; Intestinal malrotation; Midline liver	HP:0000234; HP:0001155; HP:0001392; HP:0001438; HP:0001746; HP:0001999; HP:0002566; HP:0034188
1-13184	Abnormality of the genitourinary system; Cryptorchidism	HP:0000028; HP:0000119
1-13185	Abnormality of the skin; Hemangioma	HP:0000951; HP:0001028
1-13202	Abnormal facial shape; Abnormality of the ear; Low-set ears; Preauricular skin tag	HP:0000369; HP:0000384; HP:0000598; HP:0001999
1-13268	Abnormal palate morphology; Cleft palate	HP:0000174; HP:0000175
1-13278	Abnormality of the genitourinary system; Abnormality of the liver; Hypospadias	HP:0000047; HP:0000119; HP:0001392
1-13283	Abnormal abdomen morphology; Abnormality of the respiratory system; Duodenal atresia; Esophageal atresia; Tracheoesophageal fistula	HP:0001438; HP:0002032; HP:0002086; HP:0002247; HP:0002575
1-13318	Abnormal thorax morphology; Abnormality of the ear; Abnormality of the hand; Abnormality of the neck; Abnormality of the nose; Thickened nuchal skin fold; Wide intermamillary distance	HP:0000366; HP:0000464; HP:0000474; HP:0000598; HP:0000765; HP:0001155; HP:0006610
1-13333	Abnormality of the kidney; Abnormality of the skeletal system	HP:0000077; HP:0000924
1-13340	Abnormality of the endocrine system; Abnormality of the immune system	HP:0000818; HP:0002715
1-13368	Abnormality of the genitourinary system; Cryptorchidism	HP:0000028; HP:0000119
1-13470	Abnormal abdomen morphology; Intestinal malrotation; Polysplenia	HP:0001438; HP:0001748; HP:0002566
1-13491	Abnormality of the head; Microcephaly	HP:0000234; HP:0000252
1-13512	Abnormality of the skeletal system; Sacral dimple	HP:0000924; HP:0000960
1-13601	Abnormal abdomen morphology; Abnormality of the ear; Asplenia; Low-set ears	HP:0000369; HP:0000598; HP:0001438; HP:0001746
1-13608	Abnormal facial shape; Abnormal foot morphology; Abnormal palate morphology; Abnormality of the endocrine system; Abnormality of the eye; Abnormality of the hand; Abnormality of the kidney; Abnormality of the liver; Abnormality of the mouth; Abnormality of the nervous system; Abnormality of the nose; Abnormality of the skeletal system; Cleft palate; Horseshoe kidney; Hydrocephalus; Micrognathia; …	HP:0000077; HP:0000085; HP:0000153; HP:0000174; HP:0000175; HP:0000238; HP:0000347; HP:0000366; HP:0000478; HP:0000707; HP:0000818; HP:0000924; HP:0001155; HP:0001392; HP:0001760; HP:0001999; HP:0002144
1-13653	Abnormal thorax morphology; Abnormal thumb morphology; Abnormality of the ear; Abnormality of the eye; Abnormality of the genitourinary system; Abnormality of the hand; Abnormality of the kidney; Abnormality of the neck; Abnormality of the skeletal system; Absent radius; Anal atresia; Atresia of the external auditory canal; Low-set ears; Preauricular skin tag; Unilateral renal agenesis; Wide inte…	HP:0000077; HP:0000119; HP:0000122; HP:0000369; HP:0000384; HP:0000413; HP:0000464; HP:0000478; HP:0000598; HP:0000765; HP:0000924; HP:0001155; HP:0001172; HP:0002023; HP:0003974; HP:0006610
1-13659	Abnormal abdomen morphology; Asplenia; Intestinal malrotation	HP:0001438; HP:0001746; HP:0002566
1-13671	Abnormal thorax morphology; Abnormality of the kidney; Pectus excavatum	HP:0000077; HP:0000765; HP:0000767
1-13675	Abnormal abdomen morphology; Abnormality of the skin; Asplenia; Cafe-au-lait spot; Intestinal malrotation	HP:0000951; HP:0000957; HP:0001438; HP:0001746; HP:0002566
1-13722	Abnormal thorax morphology; Abnormality of the nervous system; Wide intermamillary distance	HP:0000707; HP:0000765; HP:0006610
1-13787	Abnormality of the skin; Hemangioma	HP:0000951; HP:0001028
1-13846	Abnormality of the nervous system	HP:0000707
1-13882	Abnormal lung morphology; Abnormality of the eye; Abnormality of the hand; Abnormality of the skeletal system; Congenital diaphragmatic hernia; Esotropia; Progressive congenital scoliosis; Strabismus	HP:0000478; HP:0000486; HP:0000565; HP:0000776; HP:0000924; HP:0001155; HP:0002088; HP:0008458
1-13913	Abnormal abdomen morphology; Abnormal facial shape; Abnormal thorax morphology; Abnormality of the ear; Abnormality of the endocrine system; Abnormality of the genitourinary system; Abnormality of the head; Cryptorchidism; Preauricular pit; Wide intermamillary distance	HP:0000028; HP:0000119; HP:0000234; HP:0000598; HP:0000765; HP:0000818; HP:0001438; HP:0001999; HP:0004467; HP:0006610
1-13996	Abnormal abdomen morphology; Abnormality of the kidney; Hydronephrosis; Pyloric stenosis	HP:0000077; HP:0000126; HP:0001438; HP:0002021
1-14054	Abnormality of the ear; Abnormality of the hand; Abnormality of the head; Abnormality of the skeletal system; Sacral dimple	HP:0000234; HP:0000598; HP:0000924; HP:0000960; HP:0001155
1-14064	Abnormality of the kidney; Abnormality of the ureter	HP:0000069; HP:0000077
1-14080	Abnormal thumb morphology; Abnormality of the genitourinary system; Abnormality of the hand; Abnormality of the skeletal system; Anal atresia; Hypospadias; Progressive congenital scoliosis; Vertebral fusion	HP:0000047; HP:0000119; HP:0000924; HP:0001155; HP:0001172; HP:0002023; HP:0002948; HP:0008458
1-14121	Abnormality of the neck; Webbed neck	HP:0000464; HP:0000465
1-14144	Abnormal abdomen morphology; Abnormal facial shape; Abnormal palate morphology; Abnormal thorax morphology; Abnormality of blood and blood-forming tissues; Abnormality of the ear; Abnormality of the eye; Abnormality of the head; Abnormality of the mouth; Abnormality of the nose; Abnormality of the respiratory system; Craniosynostosis; Esophageal atresia; Inguinal hernia; Low-set ears	HP:0000023; HP:0000153; HP:0000174; HP:0000234; HP:0000366; HP:0000369; HP:0000478; HP:0000598; HP:0000765; HP:0001363; HP:0001438; HP:0001871; HP:0001999; HP:0002032; HP:0002086
1-14199	Abnormal abdomen morphology; Abnormal facial shape; Abnormal thorax morphology; Abnormality of the ear; Abnormality of the eye; Abnormality of the mouth; Abnormality of the neck; Inguinal hernia; Low-set ears; Wide intermamillary distance	HP:0000023; HP:0000153; HP:0000369; HP:0000464; HP:0000478; HP:0000598; HP:0000765; HP:0001438; HP:0001999; HP:0006610
1-14206	Abnormality of the skin; Hemangioma	HP:0000951; HP:0001028
1-14275	Abnormal foot morphology; Abnormal palate morphology; Cleft palate	HP:0000174; HP:0000175; HP:0001760
1-14281	Abnormality of the nervous system	HP:0000707
1-14322	Abnormal abdomen morphology; Abnormal facial shape; Abnormal lung morphology; Abnormality of blood and blood-forming tissues; Abnormality of the ear; Abnormality of the head; Abnormality of the liver; Abnormality of the neck; Abnormality of the nose; Midline liver; Polysplenia; Webbed neck	HP:0000234; HP:0000366; HP:0000464; HP:0000465; HP:0000598; HP:0001392; HP:0001438; HP:0001748; HP:0001871; HP:0001999; HP:0002088; HP:0034188
1-14323	Abnormal facial shape; Abnormality of the ear; Abnormality of the head; Abnormality of the mouth; Atresia of the external auditory canal; Hearing impairment; Low-set ears; Micrognathia; Preauricular skin tag	HP:0000153; HP:0000234; HP:0000347; HP:0000365; HP:0000369; HP:0000384; HP:0000413; HP:0000598; HP:0001999
1-14395	Abnormality of the respiratory system; Tracheal stenosis	HP:0002086; HP:0002777
1-14508	Abnormal palate morphology; Abnormality of the mouth; Cleft palate; Micrognathia	HP:0000153; HP:0000174; HP:0000175; HP:0000347
1-14519	Abnormality of the genitourinary system; Abnormality of the kidney; Cryptorchidism; Hydronephrosis; Hypospadias	HP:0000028; HP:0000047; HP:0000077; HP:0000119; HP:0000126
1-14521	Abnormality of the hand; Hand polydactyly	HP:0001155; HP:0001161
1-14532	Abnormality of the respiratory system; Abnormality of the skeletal system; Esophageal atresia; Progressive congenital scoliosis	HP:0000924; HP:0002032; HP:0002086; HP:0008458
1-14560	Abnormal abdomen morphology	HP:0001438
1-14623	Abnormality of the respiratory system; Choanal atresia	HP:0000453; HP:0002086
1-14935	Abnormality of the nervous system	HP:0000707

## Sheet: SD6. ECA occurrence rates
Supplementary Data 6. Occurrence rates of extra-cardiac abnormalities (ECAs) in patients with reported ECAs.
	All patients with reported ECAs		Patients with a damaging chromatin genotype and reported ECAs		Patients with a damaging cilia genotype and reported ECAs		Patients with mortality and reported ECAs
	3817 ECAs (123 unique); 898 patients		148 ECAs (53 unique); 23 patients		63 ECAs (38 unique); 12 patients		270 ECAs (76 unique); 51 patients
Reported ECA	ECA count	ECA frequency	ECA count - CHRMdGV	ECA frequency - CHRMdGV	ECA count - CILIAdGV	ECA frequency - CILIAdGV	ECA count - Mortality	ECA frequency - Mortality
Abnormal facial shape	255	0.0668	12	0.0811	2	0.0317	15	0.0556
Abnormal abdomen morphology	196	0.0513	1	0.0068	5	0.0794	16	0.0593
Abnormality of the ear	194	0.0508	13	0.0878	2	0.0317	12	0.0444
Abnormality of the skeletal system	174	0.0456	3	0.0203	2	0.0317	11	0.0407
Abnormality of the eye	154	0.0403	9	0.0608	1	0.0159	7	0.0259
Abnormality of the genitourinary system	146	0.0382	5	0.0338	2	0.0317	12	0.0444
Abnormality of the head	117	0.0307	4	0.027	1	0.0159	6	0.0222
Abnormality of the kidney	116	0.0304	4	0.027	2	0.0317	15	0.0556
Abnormality of the hand	99	0.0259	3	0.0203	2	0.0317	7	0.0259
Abnormality of the nervous system	94	0.0246	4	0.027	2	0.0317	5	0.0185
Abnormality of the mouth	85	0.0223	4	0.027	2	0.0317	2	0.0074
Abnormality of the respiratory system	85	0.0223	2	0.0135	1	0.0159	4	0.0148
Abnormality of the neck	84	0.022	4	0.027	1	0.0159	5	0.0185
Abnormal thorax morphology	79	0.0207	5	0.0338	1	0.0159	4	0.0148
Abnormal foot morphology	68	0.0178	3	0.0203	1	0.0159	4	0.0148
Abnormality of the endocrine system	62	0.0162	1	0.0068	3	0.0476	5	0.0185
Wide intermamillary distance	55	0.0144	4	0.027	1	0.0159	3	0.0111
Cryptorchidism	44	0.0115	5	0.0338	1	0.0159	2	0.0074
Hydronephrosis	39	0.0102	1	0.0068	1	0.0159	7	0.0259
Thickened nuchal skin fold	34	0.0089	1	0.0068	1	0.0159	2	0.0074
Abnormality of the vertebral column	30	0.0079	1	0.0068	1	0.0159	3	0.0111
Renal cyst	9	0.0024	1	0.0068	1	0.0159	2	0.0074
Abnormality of the liver	76	0.0199			4	0.0635	9	0.0333
Abnormal lung morphology	56	0.0147			2	0.0317	4	0.0148
Intestinal malrotation	55	0.0144			3	0.0476	6	0.0222
Midline liver	51	0.0134			4	0.0635	8	0.0296
Asplenia	46	0.0121			2	0.0317	7	0.0259
Esophageal atresia	41	0.0107			1	0.0159	2	0.0074
Polysplenia	23	0.006			2	0.0317	1	0.0037
Hand polydactyly	11	0.0029			1	0.0159	1	0.0037
Finger syndactyly	6	0.0016			1	0.0159	1	0.0037
Renal dysplasia	6	0.0016			1	0.0159	2	0.0074
Abnormality of the nose	85	0.0223	6	0.0405			4	0.0148
Low-set ears	82	0.0215	6	0.0405			8	0.0296
Sacral dimple	64	0.0168	2	0.0135			1	0.0037
Abnormality of the skin	63	0.0165	1	0.0068			1	0.0037
Abnormal palate morphology	55	0.0144	6	0.0405			4	0.0148
Hearing impairment	35	0.0092	3	0.0203			3	0.0111
Microcephaly	31	0.0081	2	0.0135			1	0.0037
Cleft palate	28	0.0073	4	0.027			2	0.0074
Inguinal hernia	27	0.0071	1	0.0068			2	0.0074
Epicanthus	24	0.0063	2	0.0135			2	0.0074
Tracheoesophageal fistula	24	0.0063	1	0.0068			1	0.0037
Strabismus	22	0.0058	2	0.0135			2	0.0074
Abnormal thumb morphology	18	0.0047	1	0.0068			2	0.0074
Webbed neck	16	0.0042	1	0.0068			1	0.0037
Tethered cord	16	0.0042	1	0.0068			1	0.0037
Cleft lip	14	0.0037	2	0.0135			2	0.0074
Ptosis	8	0.0021	1	0.0068			1	0.0037
Nystagmus	8	0.0021	1	0.0068			1	0.0037
Abnormality of finger	7	0.0018	1	0.0068			2	0.0074
Pelvic kidney	6	0.0016	1	0.0068			1	0.0037
Hypospadias	38	0.01					5	0.0185
Abnormality of blood and blood-forming tissues	36	0.0094					1	0.0037
Anal atresia	28	0.0073					2	0.0074
Progressive congenital scoliosis	22	0.0058					2	0.0074
Unilateral renal agenesis	18	0.0047					2	0.0074
Preauricular skin tag	16	0.0042					3	0.0111
Congenital diaphragmatic hernia	13	0.0034					1	0.0037
Pulmonary hypoplasia	13	0.0034					3	0.0111
Cafe-au-lait spot	11	0.0029					1	0.0037
Omphalocele	10	0.0026					1	0.0037
Abnormality of the ureter	10	0.0026					1	0.0037
Umbilical hernia	9	0.0024					2	0.0074
Macrocephaly	9	0.0024					2	0.0074
Pyloric stenosis	8	0.0021					1	0.0037
Butterfly vertebrae	8	0.0021					2	0.0074
Sandal gap	8	0.0021					1	0.0037
Craniosynostosis	8	0.0021					1	0.0037
Choanal atresia	7	0.0018					1	0.0037
Hydrocephalus	6	0.0016					1	0.0037
Pectus carinatum	6	0.0016					1	0.0037
Absent radius	6	0.0016					1	0.0037
Vertebral fusion	5	0.0013					1	0.0037
Ambiguous genitalia	1	0.0003					1	0.0037
Dandy-Walker malformation	1	0.0003					1	0.0037
Micrognathia	42	0.011	1	0.0068	1	0.0159
Pectus excavatum	14	0.0037	1	0.0068	1	0.0159
Abnormality of the immune system	14	0.0037	1	0.0068	1	0.0159
Atresia of the external auditory canal	9	0.0024			1	0.0159
Toe syndactyly	9	0.0024			1	0.0159
Left atrial isomerism	6	0.0016			1	0.0159
Talipes equinovarus	15	0.0039	1	0.0068
Coloboma	14	0.0037	2	0.0135
Esotropia	11	0.0029	1	0.0068
Preauricular pit	10	0.0026	1	0.0068
Hypermelanotic macule	8	0.0021	1	0.0068
Hip dysplasia	8	0.0021	2	0.0135
Abnormality of toe	3	0.0008	1	0.0068
Choanal stenosis	2	0.0005	1	0.0068
Hemangioma	19	0.005
Abnormality of the thymus	18	0.0047
Duodenal atresia	10	0.0026
Tracheal stenosis	7	0.0018
Foot polydactyly	7	0.0018
Missing ribs	5	0.0013
Horseshoe kidney	5	0.0013
Cataract	5	0.0013
Anteriorly placed anus	4	0.001
Subglottic stenosis	4	0.001
Chiari malformation	4	0.001
Neural tube defect	4	0.001
Branchial cyst	4	0.001
Micropenis	3	0.0008
Bifid scrotum	3	0.0008
Bifid uvula	3	0.0008
Supernumerary ribs	3	0.0008
Iris coloboma	2	0.0005
Telangiectasia	2	0.0005
Annular pancreas	2	0.0005
Submucous cleft hard palate	2	0.0005
Macroglossia	2	0.0005
Hypopigmented macule	2	0.0005
Posterior embryotoxon	2	0.0005
Duane anomaly	2	0.0005
Congenital pulmonary airway malformation	1	0.0003
Nevus flammeus	1	0.0003
Congenital blindness	1	0.0003
Biliary atresia	1	0.0003
Right atrial isomerism	1	0.0003
Aganglionic megacolon	1	0.0003
Cervical instability	1	0.0003
Agenesis of corpus callosum	1	0.0003
Total	3817	1.0003	148	1.0008	63	1.0001	270	0.9993

## Sheet: SD7. FylerCodesByCHDphenotype
Supplementary Data 7. Top Fyler terms present in the surgical patient cohort (2,253 samples) by cardiac phenotype.
AVC (64 patients)	Percent of AVC patients	CTD (934 patients)	Percent of CTD patients	HTX (219 patients)	Percent of HTX patients	LVO (647 patients)	Percent of LVO patients	OTH (389 patients)	Percent of OTH patients
CLEFT MITRAL VALVE	42.19	TETRALOGY OF FALLOT	29.98	HETEROTAXY SYNDROME	44.29	HYPOPLASTIC LEFT HEART SYNDROME	44.36	ATRIAL SEPTAL DEFECT SECUNDUM	34.96
BALANCED TRANSITIONAL ATRIOVENTRICULAR CANAL	25	VENTRICULAR SEPTAL DEFECT MALALIGNMENT	20.88	DEXTROCARDIA	33.79	HYPOPLASTIC LEFT VENTRICLE SUBNORMAL CAVITY VOLUME	27.36	PARTIALLY ANOMALOUS PULMONARY VEINS	12.34
ATRIAL SEPTAL DEFECT SECUNDUM	23.44	PULMONARY STENOSIS VALVAR	17.24	ABSENCE OF THE SUPRARENAL INFERIOR VENA CAVA WITH AZYGOUS CONTINUATION	25.57	AORTIC ATRESIA	23.18	SINUS VENOSUS SEPTAL DEFECT SUPERIOR TYPE	10.03
BALANCED COMPLETE ATRIOVENTRICULAR CANAL	21.88	PULMONARY STENOSIS SUBVALVAR	16.38	ATRIAL SEPTAL DEFECT SECUNDUM	21	COARCTATION OF THE AORTA	20.71	EBSTEINS DISEASE	8.23
OSTIUM PRIMUM ATRIAL SEPTAL DEFECT BALANCED	18.75	VENTRICULAR SEPTAL DEFECT MEMBRANOUS	13.7	HYPOPLASTIC LEFT VENTRICLE SUBNORMAL CAVITY VOLUME	20.09	AORTIC ARCH HYPOPLASIA	20.25	HYPOPLASTIC RIGHT VENTRICLE SUBNORMAL CAVITY VOLUME	6.68
LEFT SUPERIOR VENA CAVA CONNECTING TO THE CORONARY SINUS	14.06	ATRIAL SEPTAL DEFECT SECUNDUM	11.13	PULMONARY STENOSIS VALVAR	19.63	BICOMMISSURAL AORTIC VALVE	17.16	LEFT SUPERIOR VENA CAVA CONNECTING TO THE CORONARY SINUS	6.43
UNBALANCED COMPLETE ATRIOVENTRICULAR CANAL RIGHT DOMINANT	14.06	HYPOPLASTIC MAIN PULMONARY ARTERY	9.85	UNBALANCED COMPLETE ATRIOVENTRICULAR CANAL RIGHT DOMINANT	18.26	MITRAL ATRESIA	16.23	VENTRICULAR SEPTAL DEFECT MUSCULAR	6.17
OSTIUM PRIMUM ATRIAL SEPTAL DEFECT	12.5	RIGHT AORTIC ARCH WITH MIRROR IMAGE BRANCHING PATTERN	9.74	DOUBLE OUTLET RIGHT VENTRICLE	17.35	HYPOPLASTIC MITRAL VALVE	15.46	ATRIAL SEPTAL DEFECT	5.14
AORTIC ARCH HYPOPLASIA	9.38	LEFT SUPERIOR VENA CAVA CONNECTING TO THE CORONARY SINUS	8.03	VENTRICULAR INVERSION L LOOP VENTRICLES	17.35	HYPOPLASIA ASCENDING AORTA	14.99	TOTALLY ANOMALOUS PULMONARY VENOUS RETURN SUPRACARDIAC	3.6
TRANSITIONAL COMMON AV CANAL	7.81	TETRALOGY OF FALLOT WITH PULMONARY ATRESIA	7.39	ASPLENIA SYNDROME RIGHT ISOMERISM	16.89	AORTIC STENOSIS VALVAR	14.06	PATENT DUCTUS ARTERIOSUS	3.34
VENTRICULAR SEPTAL DEFECT MUSCULAR	7.81	HYPOPLASTIC LEFT PULMONARY ARTERY	7.28	PULMONARY ATRESIA CONGENITAL	16.44	MITRAL STENOSIS	12.83	VENTRICULAR SEPTAL DEFECT MULTIPLE	3.34
ATRIOVENTRICULAR CANAL ENDOCARDIAL CUSHION DEFECT	6.25	HYPOPLASTIC PULMONARY ANNULUS	5.89	PULMONARY STENOSIS SUBVALVAR	15.98	HYPOPLASTIC AORTIC ANNULUS	12.67	TRICUSPID ATRESIA WITH PULMONARY STENOSIS OR SMALL VSD TYPE IB	3.08
CLEFT MITRAL VALVE WITH REGURGITATION	6.25	RIGHT AORTIC ARCH WITH ABNORMAL BRANCHING PATTERN	5.89	LEFT SUPERIOR VENA CAVA CONNECTING TO THE LEFT ATRIUM	15.53	TUBULAR HYPOPLASIA OF AORTA WITH COARCTATION	11.28	MULTIPLE ATRIAL SEPTAL DEFECTS	2.83
COMPLETE COMMON ATRIOVENTRICULAR CANAL RASTELLI TYPE A	6.25	TETRALOGY OF FALLOT WITH PULMONARY ATRESIA AND MULTIPLE AORTOPULMONARY COLLATERALS	5.57	LEFT SUPERIOR VENA CAVA CONNECTING TO THE CORONARY SINUS	15.07	BICOMMISSURAL AORTIC VALVE RIGHT LEFT FUSION	10.2	PULMONARY STENOSIS VALVAR	2.83
PULMONARY STENOSIS VALVAR	4.69	VASCULAR RING	5.57	RIGHT AORTIC ARCH WITH MIRROR IMAGE BRANCHING PATTERN	14.61	AORTIC STENOSIS	8.04	RIGHT SUPERIOR VENA CAVA CONNECTING TO THE RIGHT ATRIUM	2.83
UNBALANCED TRANSITIONAL ATRIOVENTRICULAR CANAL RIGHT DOMINANT	4.69	VENTRICULAR SEPTAL DEFECT MUSCULAR	5.57	L LOOP TRANSPOSITION OF THE GREAT ARTERIES	13.7	LEFT SUPERIOR VENA CAVA CONNECTING TO THE CORONARY SINUS	7.26	LEFT AORTIC ARCH	2.57
VENTRICULAR SEPTAL DEFECT ECD TYPE	4.69	HYPOPLASTIC RIGHT VENTRICLE SUBNORMAL CAVITY VOLUME	5.35	ABDOMINAL SITUS AMBIGUOUS ABDOMINAL HETEROTAXY	13.24	COARCTATION OF THE AORTA SIMPLE ISOLATED	6.96	LEFT SUPERIOR VENA CAVA NON COMMUNICATING WITH RIGHT SUPERIOR VENA CAVA	2.31
VENTRICULAR SEPTAL DEFECT MUSCULAR POSTERIOR INLET	4.69	HYPOPLASTIC RIGHT PULMONARY ARTERY	5.25	COMMON ATRIUM	12.79	MITRAL STENOSIS VALVAR	6.18	PULMONARY ATRESIA CONGENITAL	2.31
ABERRANT RIGHT SUBCLAVIAN ARTERY	3.12	D LOOP TRANSPOSITION OF THE GREAT ARTERIES	4.71	POLYSPLENIA SYNDROME LEFT ISOMERISM	12.79	UNICOMMISSURAL AORTIC VALVE	5.72	ABERRANT RIGHT SUBCLAVIAN ARTERY	2.06
COMPLETE COMMON ATRIOVENTRICULAR CANAL	3.12	D LOOP TRANSPOSITION OF THE GREAT ARTERIES WITH INTACT VENTRICULAR SEPTUM	4.71	LEFT SUPERIOR VENA CAVA NON COMMUNICATING WITH RIGHT SUPERIOR VENA CAVA	10.96	MALPOSITIONED ATRIAL SEPTUM WITH OR WITHOUT PAPVC	5.56	MITRAL VALVE PROLAPSE	2.06
PARACHUTE MITRAL VALVE	3.12	ABERRANT LEFT SUBCLAVIAN ARTERY	4.6	ANOMALOUS HEPATIC VENOUS DRAINAGE	10.5	AORTIC STENOSIS SUBVALVAR DISCRETE MEMBRANEOUS	5.1	SINGLE VENTRICLE LEFT DOUBLE INLET LEFT VENTRICLE	2.06
PULMONARY STENOSIS SUBVALVAR	3.12	ATRIAL SEPTAL DEFECT	4.39	PULMONARY STENOSIS	10.5	VENTRICULAR SEPTAL DEFECT MUSCULAR	4.64	TOTALLY ANOMALOUS PULMONARY VENOUS RETURN INFRADIAPHRAGMATIC	2.06
VENTRICULAR SEPTAL DEFECT MULTIPLE	3.12	VENTRICULAR SEPTAL DEFECT MULTIPLE	4.39	HYPOPLASTIC RIGHT VENTRICLE SUBNORMAL CAVITY VOLUME	10.05	ENDOCARDIAL FIBROELASTOSIS	4.02	TRICUSPID ATRESIA WITH NO PULMONARY STENOSIS AND LARGE VSD TYPE IC	2.06
ACYANOTIC CONGENITAL HEART DISEASE	1.56	DOUBLE OUTLET RIGHT VENTRICLE	4.28	PARTIALLY ANOMALOUS PULMONARY VEINS	10.05	LEFT AORTIC ARCH	4.02	VENTRICULAR SEPTAL DEFECT SUBPULMONARY OR CONAL	2.06
AORTIC STENOSIS SUBVALVAR	1.56	PULMONARY STENOSIS	4.18	RIGHT AORTIC ARCH	9.13	AORTIC STENOSIS SUBVALVAR	3.55	AORTIC ARCH HYPOPLASIA	1.8
AORTIC STENOSIS SUBVALVAR DISCRETE MEMBRANEOUS	1.56	RIGHT AORTIC ARCH	3.96	RIGHT SUPERIOR VENA CAVA CONNECTING TO THE RIGHT ATRIUM	9.13	VENTRICULAR SEPTAL DEFECT MEMBRANOUS	3.55	CHROMOSOME ABNORMALITY DOWNS SYNDROME TRISOMY 21	1.8
AORTIC VALVE REGURGITATION	1.56	USUAL CORONARY ARTERIES FOR D LOOP TRANSPOSITION OF THE GREAT ARTERIES	3.75	DOUBLE OUTLET RIGHT VENTRICLE WITH ATRIOVENTRICULAR CANAL DEFECT	8.68	ABERRANT RIGHT SUBCLAVIAN ARTERY	3.09	DOUBLE AORTIC ARCH RIGHT ARCH DOMINANT	1.8
ATRIAL SEPTAL DEFECT	1.56	D LOOP TRANSPOSITION OF THE GREAT ARTERIES WITH VENTRICULAR SEPTAL DEFECT	3.64	LEVOCARDIA WITH ABDOMINAL HETEROTAXY	8.68	CONGENITAL MITRAL VALVE ABNORMALITY	2.94	LEFT AORTIC ARCH WITH UNKNOWN BRANCHING PATTERN	1.8
BICOMMISSURAL AORTIC VALVE	1.56	PULMONARY ATRESIA INTACT VENTRICULAR SEPTUM	3.64	D LOOP TRANSPOSITION OF THE GREAT ARTERIES	7.76	CORONARY CAMERAL FISTULAE TO LEFT VENTRICLE IN HYPOPLASTIC LEFT HEART SYNDROME	2.94	OSTIUM PRIMUM ATRIAL SEPTAL DEFECT BALANCED	1.8
COARCTATION OF THE AORTA	1.56	LEFT AORTIC ARCH	3.43	L LOOP TRANSPOSITION OF THE GREAT ARTERIES WITH VENTRICULAR SEPTAL DEFECT	7.76	HYPOPLASTIC AORTIC ISTHMUS	2.78	PULMONARY VENOUS STENOSIS	1.8
COMPLETE COMMON ATRIOVENTRICULAR CANAL RASTELLI TYPE C	1.56	VENTRICULAR SEPTAL DEFECT	3.21	SINGLE VENTRICLE LEFT DOUBLE INLET LEFT VENTRICLE	7.76	RESTRICTIVE PATENT FORAMEN OVALE	2.78	VENTRICULAR SEPTAL DEFECT	1.8
CONGENITAL CORONARY ANOMALY	1.56	HYPOPLASTIC LEFT VENTRICLE SUBNORMAL CAVITY VOLUME	3.1	ATRIAL INVERSION SITUS INVERSUS OF THE ATRIA	7.31	VENTRICULAR SEPTAL DEFECT MALALIGNMENT	2.63	ANOMALOUS ORIGIN OF LEFT CORONARY ARTERY FROM PULMONARY ARTERY	1.54
CORONARY ARTERY ANOMALY RIGHT	1.56	BICUSPID PULMONARY VALVE	3	RIGHT SUPERIOR VENA CAVA ABSENT	7.31	BICOMMISSURAL AORTIC VALVE RIGHT NON FUSION	2.32	DYSPLASTIC TRICUSPID VALVE	1.54
D LOOP TRANSPOSITION OF THE GREAT ARTERIES	1.56	PULMONARY ATRESIA VALVAR	2.78	INTESTINAL MALROTATION	6.85	PARTIALLY ANOMALOUS PULMONARY VEINS	2.16	HYPOPLASTIC TRICUSPID VALVE	1.54
HYPOPLASTIC AORTIC ANNULUS	1.56	PULMONARY STENOSIS SUPRAVALVAR	2.78	L LOOP CORRECTED TRANSPOSITION OF THE GREAT ARTERIES	6.85	DOUBLE OUTLET RIGHT VENTRICLE	2.01	LEFT CORONARY ARTERY ARISING FROM THE RIGHT SINUS OF VALSALVA	1.54
HYPOPLASTIC AORTIC ISTHMUS	1.56	RIGHT SUPERIOR VENA CAVA CONNECTING TO THE RIGHT ATRIUM	2.78	MESOCARDIA	6.85	VENTRICULAR SEPTAL DEFECT MULTIPLE	2.01	OBSTRUCTED TOTALLY ANOMALOUS PULMONARY VENOUS RETURN	1.54
HYPOPLASTIC MITRAL VALVE	1.56	ABERRANT RIGHT SUBCLAVIAN ARTERY	2.68	AORTIC ARCH HYPOPLASIA	6.39	LEFT AORTIC ARCH WITH ABNORMAL BRANCHING PATTERN	1.7	RIGHT ATRIAL DILATATION	1.54
HYPOPLASTIC RIGHT VENTRICLE SUBNORMAL CAVITY VOLUME	1.56	VENTRICULAR SEPTAL DEFECT SUBPULMONARY OR CONAL	2.68	COARCTATION OF THE AORTA	6.39	SECUNDUM ATRIAL SEPTAL DEFECT RESTRICITVE	1.7	RIGHT CORONARY ARTERY ARISING FROM THE LEFT SINUS OF VALSALVA	1.54
LEFT AORTIC ARCH	1.56	DILATED AORTIC ROOT	2.57	HYPOPLASTIC MAIN PULMONARY ARTERY	6.39	UNBALANCED COMPLETE ATRIOVENTRICULAR CANAL RIGHT DOMINANT	1.7	SINUS VENOSUS SEPTAL DEFECT	1.54
LEFT AORTIC ARCH WITH ABNORMAL BRANCHING PATTERN	1.56	DISCONTINUITY OF PULMONARY ARTERIES	2.36	PULMONARY ATRESIA VALVAR	6.39	VENTRICULAR SEPTAL DEFECT	1.7	TOTALLY ANOMALOUS PULMONARY VENOUS RETURN CORONARY SINUS	1.54
LEFT AORTIC ARCH WITH UNKNOWN BRANCHING PATTERN	1.56	BICOMMISSURAL AORTIC VALVE	2.25	SITUS INVERSUS TOTALIS	6.39	LEFT SUPERIOR VENA CAVA NON COMMUNICATING WITH RIGHT SUPERIOR VENA CAVA	1.39	TRICUSPID REGURGITATION	1.54
LEFT SUPERIOR VENA CAVA CONNECTING TO THE LEFT ATRIUM	1.56	RIGHT AORTIC ARCH LEFT LIGAMENT	2.14	TOTALLY ANOMALOUS PULMONARY VENOUS RETURN SUPRACARDIAC	6.39	PARACHUTE MITRAL VALVE	1.39	VENTRICULAR SEPTAL DEFECT MUSCULAR POSTERIOR INLET	1.54
LEFT SUPERIOR VENA CAVA NON COMMUNICATING WITH RIGHT SUPERIOR VENA CAVA	1.56	HYPOPLASTIC AORTIC ANNULUS	2.03	MITRAL ATRESIA	5.94	TUBULAR HYPOPLASIA OF THE AORTIC ARCH	1.39	AORTIC STENOSIS SUPRAVALVAR	1.29
MAIN PULMONARY ARTERY ABNORMALITY	1.56	PULMONARY ATRESIA CONGENITAL	2.03	VENTRICULAR SEPTAL DEFECT	5.94	INTERRUPTED AORTIC ARCH TYPE B	1.24	DYSPLASTIC MITRAL VALVE	1.29
MALALIGNED ATRIAL SEPTUM DOUBLE OUTLET RIGHT ATRIUM	1.56	CIRCUMFLEX FROM RIGHT CORONARY IN D LOOP TRANSPOSITION OF THE GREAT ARTERIES	1.93	HYPOPLASTIC RIGHT PULMONARY ARTERY	5.48	LEFT ATRIAL HYPOPLASIA	1.24	HYPOPLASTIC MAIN PULMONARY ARTERY	1.29
MULTIPLE ATRIAL SEPTAL DEFECTS	1.56	D LOOP TRANSPOSITION OF THE GREAT ARTERIES WITH VENTRICULAR SEPTAL DEFECT AND LEFT VENTRICULAR OUTFLOW TRACT OBSTRUCTION	1.93	SITUS AMBIGUOUS OF THE ATRIA	5.48	MITRAL STENOSIS PARACHUTE MITRAL VALVE	1.24	HYPOPLASTIC PULMONARY ANNULUS	1.29
OSTIUM PRIMUM ATRIAL SEPTAL DEFECT UNBALANCED RIGHT DOMINANT	1.56	HYPOPLASTIC TRICUSPID VALVE	1.93	VENTRICULAR SEPTAL DEFECT MALALIGNMENT	5.48	RIGHT SUPERIOR VENA CAVA CONNECTING TO THE RIGHT ATRIUM	1.24	LEFT AORTIC ARCH WITH ABNORMAL BRANCHING PATTERN	1.29
PATENT FORAMEN OVALE	1.56	LEFT AORTIC ARCH WITH ABNORMAL BRANCHING PATTERN	1.93	ABDOMINAL SITUS INVERSUS	5.02	AORTIC STENOSIS SUPRAVALVAR	1.08	MITRAL REGURGITATION	1.29
PULMONARY ATRESIA CONGENITAL	1.56	TUBULAR HYPOPLASIA OF AORTA WITH COARCTATION	1.93	BALANCED COMPLETE ATRIOVENTRICULAR CANAL	5.02	PATENT DUCTUS ARTERIOSUS	1.08	PULMONARY ATRESIA INTACT VENTRICULAR SEPTUM	1.29
PULMONARY STENOSIS BRANCH PULMONARY ARTERY	1.56	AORTIC ARCH HYPOPLASIA	1.82	INFERIOR VENA CAVA LEFT SIDED	5.02	VENTRICULAR SEPTAL DEFECT MUSCULAR TRABECULAR APICAL	1.08	PULMONARY ATRESIA VALVAR	1.29
RIGHT AORTIC ARCH WITH MIRROR IMAGE BRANCHING PATTERN	1.56	MULTIPLE MAJOR AORTOPULMONARY COLLATERAL ARTERIES MAPCAS	1.82	PATENT FORAMEN OVALE	5.02	AORTIC VALVE REGURGITATION	0.93	PULMONARY STENOSIS SUBVALVAR	1.29
RIGHT ATRIAL DILATATION	1.56	RETRO AORTIC INNOMINATE VEIN	1.82	VENTRICULAR SEPTAL DEFECT MUSCULAR	5.02	DYSPLASTIC MITRAL VALVE	0.93	VASCULAR RING	1.29
RIGHT CORONARY ARTERY ARISING FROM THE LEFT SINUS OF VALSALVA	1.56	COARCTATION OF THE AORTA	1.71	ANATOMIC OR FUNCTIONAL HYPO OF ASPLENIA	4.57	DYSPLASTIC TRICUSPID VALVE	0.93	VENTRICULAR SEPTAL DEFECT MUSCULAR TRABECULAR APICAL	1.29
RIGHT SUPERIOR VENA CAVA CONNECTING TO THE RIGHT ATRIUM	1.56	PATENT DUCTUS ARTERIOSUS	1.71	ATRIAL SEPTAL DEFECT	4.57	MITRAL STENOSIS ARCADE	0.93	ATYPICAL CLEFT OF MITRAL VALVE	1.03
RIGHT VENTRICULAR DILATION ENLARGEMENT	1.56	TRUNCUS ARTERIOSUS TYPE I MAIN PULMONARY ARTERY PRESENT	1.71	DISCONTINUITY OF PULMONARY ARTERIES	4.57	MULTIPLE ATRIAL SEPTAL DEFECTS	0.93	CLEFT MITRAL VALVE	1.03
TRUNCUS ARTERIOSUS TYPE II MAIN PULMONARY ARTERY ABSENT	1.56	INTERRUPTED AORTIC ARCH TYPE B	1.61	HYPOPLASTIC PULMONARY ANNULUS	4.57	SUPRAVALVAR MITRAL STENOSIS	0.93	COMPLETE COMMON ATRIOVENTRICULAR CANAL RASTELLI TYPE C	1.03
TUBULAR HYPOPLASIA OF THE AORTIC ARCH	1.56	DOUBLE OUTLET RIGHT VENTRICLE VENTRICULAR DEFECT COMMITTED TO AORTA	1.5	L LOOP CORRECTED TGA WITH VENTRICULAR SEPTAL DEFECT AND PULMONARY STENOSIS 1	4.57	BICUSPID PULMONARY VALVE	0.77	HYPOPLASTIC RIGHT PULMONARY ARTERY	1.03
UNBALANCED TRANSITIONAL ATRIOVENTRICULAR CANAL LEFT DOMINANT	1.56	RIGHT VENTRICULAR OUTFLOW OBSTRUCTION DUE TO ABNORMAL MUSCLE BAND S	1.5	SINGLE VENTRICLE IN HETEROTAXY SYNDROME	4.57	DILATED AORTIC ROOT	0.77	PULMONARY REGURGITATION	1.03
VENTRICULAR SEPTAL DEFECT MUSCULAR OUTLET	1.56	DYSPLASTIC ABSENT PULMONARY VALVE SYNDROME TETRALOGY OF FALLOT WITH ABSENT PULMONARY VALVE SYNDROME	1.39	SINGLE VENTRICLE WITH UNBALANCED ATRIOVENTRICULAR CANAL DEFECT	4.57	MITRAL REGURGITATION	0.77	PULMONARY STENOSIS	1.03
VENTRICULAR SEPTAL DEFECT SINGLE	1.56	LEFT AORTIC ARCH WITH UNKNOWN BRANCHING PATTERN	1.39	VENTRICULAR SEPTAL DEFECT ECD TYPE	4.57	SINO SEPTAL DEFECT	0.77	PULMONARY STENOSIS SUPRAVALVAR	1.03
		AORTIC STENOSIS SUBVALVAR	1.28	ANATOMIC OR FUNCTIONAL POLYSPLENIA	4.11	VENTRICULAR SEPTAL DEFECT MUSCULAR POSTERIOR INLET	0.77	RIGHT AORTIC ARCH WITH ABNORMAL BRANCHING PATTERN	1.03
		CHROMOSOME ABNORMALITY 22Q11 DELETION	1.28	VENTRICULAR SEPTAL DEFECT MULTIPLE	4.11	VENTRICULAR SEPTAL DEFECT SINGLE	0.77	RIGHT VENTRICULAR DILATION ENLARGEMENT	1.03
		LEFT SUPERIOR VENA CAVA NON COMMUNICATING WITH RIGHT SUPERIOR VENA CAVA	1.28	HYPOPLASTIC LEFT PULMONARY ARTERY	3.65	VENTRICULAR SEPTAL DEFECT SUBPULMONARY OR CONAL	0.77	SINUS VENOSUS SEPTAL DEFECT INFERIOR TYPE	1.03
		DUAL ANTERIOR DESCENDING CORONARY ARTERIES	1.18	INFERIOR VENA CAVAL ANOMALY	3.65	AORTIC STENOSIS AND REGURGITATION MIXED AORTIC VALVE DISEASE	0.62	VENTRICULAR SEPTAL DEFECT MEMBRANOUS	1.03
		MITRAL ATRESIA	1.18	L LOOP CORRECTED TRANSPOSITION OF THE GREAT ARTERIES WITH VENTRICULAR SEPTAL DEFECT	3.65	DYSPLASTIC AORTIC VALVE CUSP S	0.62	ABERRANT LEFT SUBCLAVIAN ARTERY	0.77
		TRUNCUS ARTERIOSUS	1.18	LEFT BRONCHIAL ISOMERISM	3.65	LEFT SUPERIOR VENA CAVA COMMUNICATING WITH RIGHT SUPERIOR VENA CAVA	0.62	ANOMALOUS ORIGIN OF A CORONARY ARTERY FROM THE PULMONARY ARTERY	0.77
		TRUNCUS ARTERIOSUS TYPE II MAIN PULMONARY ARTERY ABSENT	1.18	LEFT SUPERIOR VENA CAVA CONNECTING TO THE RIGHT ATRIUM	3.65	PULMONARY STENOSIS VALVAR	0.62	ATRIAL SEPTAL DEFECT ATYPICAL	0.77
		DYSPLASTIC TRICUSPID VALVE	1.07	TOTALLY ANOMALOUS PULMONARY VENOUS RETURN	3.65	SHONES SYNDROME AUPRAMITRAL MITRAL AND SUBAROTIC STENOSIS WITH COARCTATION	0.62	CLEFT MITRAL VALVE WITH REGURGITATION	0.77
		HEART DISEASE	1.07	UNBALANCED COMPLETE ATRIOVENTRICULAR CANAL LEFT DOMINANT	3.65	ABERRANT LEFT SUBCLAVIAN ARTERY	0.46	COMPLETE COMMON ATRIOVENTRICULAR CANAL RASTELLI TYPE A	0.77
		PULMONARY STENOSIS BRANCH PULMONARY ARTERY	1.07	COMPLETE COMMON ATRIOVENTRICULAR CANAL	3.2	ACYANOTIC CONGENITAL HEART DISEASE	0.46	CORONARY CAMERAL FISTULAE TO RIGHT VENTRICLE IN PULMONARY ATRESIA WITH INTACT VENTRICULAR SEPTUM	0.77
		PULMONARY STENOSIS LEFT	1.07	PATENT DUCTUS ARTERIOSUS	3.2	CLEFT MITRAL VALVE	0.46	DILATED AORTIC ROOT	0.77
		SINGLE CORONARY FROM THE LEFT FACING CUSP	1.07	VENTRICULAR SEPTAL DEFECT MEMBRANOUS	3.2	COMPLETE COMMON ATRIOVENTRICULAR CANAL	0.46	DYSPLASTIC PULMONARY VALVE	0.77
		VENTRICULAR SEPTAL DEFECT WITH INTERRUPTED AORTIC ARCH	1.07	VENTRICULAR SEPTAL DEFECT SINGLE	3.2	CONGENITAL CORONARY ANOMALY	0.46	OSTIUM PRIMUM ATRIAL SEPTAL DEFECT	0.77
		CYANOTIC CONGENITAL HEART DISEASE	0.96	BICUSPID PULMONARY VALVE	2.74	HYPOPLASTIC LEFT PULMONARY ARTERY	0.46	TOTALLY ANOMALOUS PULMONARY VENOUS RETURN	0.77
		INTERRUPTED AORTIC ARCH TYPE A	0.96	L LOOP TRANSPOSITION OF THE GREAT ARTERIES WITH INTACT VENTRICULAR SEPTUM	2.74	HYPOPLASTIC RIGHT PULMONARY ARTERY	0.46	TOTALLY ANOMALOUS PULMONARY VENOUS RETURN MIXED	0.77
		DOUBLE AORTIC ARCH RIGHT ARCH DOMINANT	0.86	OSTIUM PRIMUM ATRIAL SEPTAL DEFECT	2.74	LEFT VENTRICULAR DYSFUNCTION	0.46	TRICUSPID ATRESIA WITH D LOOP TGA AND NO PULMONARY STENOSIS TYPE IIC	0.77
		LEFT PULMONARY ARTERY ABNORMALITY	0.86	PATENT DUCTUS ARTERIOSUS RIGHT SIDED	2.74	MITRAL VALVE PROLAPSE	0.46	TRICUSPID REGURGITATION NEONATAL	0.77
		TRICUSPID STENOSIS	0.86	STRADDLING TRICUSPID VALVE	2.74	OSTIUM PRIMUM ATRIAL SEPTAL DEFECT	0.46	TUBULAR HYPOPLASIA OF AORTA WITH COARCTATION	0.77
		DOUBLE CHAMBERED RIGHT VENTRICLE	0.75	SUPERIOR VENA CAVAL ANOMALY	2.74	PULMONARY VENOUS ANOMALY	0.46	VENTRICULAR SEPTAL DEFECT ECD TYPE	0.77
		DOUBLE OUTLET RIGHT VENTRICLE TAUSSIG BING	0.75	TOTALLY ANOMALOUS PULMONARY VENOUS RETURN INFRADIAPHRAGMATIC	2.74	SCIMITAR SYNDROME	0.46	VENTRICULAR SEPTAL DEFECT MALALIGNMENT	0.77
		DOUBLE OUTLET RIGHT VENTRICLE VENTRICULAR DEFECT UNCOMMITTED REMOTE	0.75	VENTRICULAR SEPTAL DEFECT SUBPULMONARY OR CONAL	2.74	SUBVALVAR AORTIC STENOSIS DEVIATION OF CONAL SEPTUM	0.46	VENTRICULAR SEPTAL DEFECT SINGLE	0.77
		HYPOPLASTIC MITRAL VALVE	0.75	AORTIC VALVE POSITION RELATIVE TO THE PULMONARY VALVE RIGHT AND ANTERIOR	2.28	THIRD CERVICAL AORTIC ARCH	0.46	ANEURYSM OF SEPTUM PRIMUM	0.51
		MULTIPLE ATRIAL SEPTAL DEFECTS	0.75	ATYPICAL CLEFT OF MITRAL VALVE	2.28	TOTALLY ANOMALOUS PULMONARY VENOUS RETURN SUPRACARDIAC	0.46	BICOMMISSURAL AORTIC VALVE RIGHT NON FUSION	0.51
		PARTIALLY ANOMALOUS PULMONARY VEINS	0.75	BILATERAL SUBARTERIAL CONUS	2.28	VENTRICULAR SEPTAL DEFECT WITH INTERRUPTED AORTIC ARCH	0.46	BICUSPID PULMONARY VALVE	0.51
		VENTRICULAR SEPTAL DEFECT ECD TYPE	0.75	DISCORDANT VENTRICULOARTERIAL CONNECTION	2.28	VENTRICULAR SEPTAL DEFECT ECD TYPE	0.46	CHARGE SYNDROME	0.51
		VENTRICULAR SEPTAL DEFECT MUSCULAR POSTERIOR INLET	0.75	HYPOPLASTIC AORTIC ANNULUS	2.28	VENTRICULAR SEPTAL DEFECT MUSCULAR TRABECULAR ANTERIOR	0.46	CHROMOSOME ABNORMALITY OR FINDING	0.51
		AORTIC STENOSIS VALVAR	0.64	HYPOPLASTIC MITRAL VALVE	2.28	ANEURYSM LEFT VENTRICLE	0.31	COR TRIATRIATUM	0.51
		BILATERAL SUBARTERIAL CONUS	0.64	LEFT INFERIOR VENA CAVA TO RIGHT ATRIUM	2.28	AORTIC VALVE ABNORMALITY	0.31	DOUBLE AORTIC ARCH BALANCED ARCHES	0.51
		CONGENITAL CORONARY ANOMALY	0.64	RESTRICTIVE BULBOVENTRICULAR FORAMEN	2.28	AORTOPULMONARY COLLATERAL ARTERY	0.31	DOUBLE AORTIC ARCH RIGHT ARCH DOMINANT LEFT ARCH ATRETIC	0.51
		CORONARY ARTERY ANOMALY RIGHT	0.64	RIGHT VENTRICULAR ORIGIN OF SUBAORTIC CONUS	2.28	BICOMMISSURAL AORTIC VALVE LEFT NON FUSION	0.31	DOUBLE OUTLET LEFT VENTRICLE SUBAORTIC VENTRICULAR SEPTAL DEFECT	0.51
		DOUBLE AORTIC ARCH RIGHT ARCH DOMINANT LEFT ARCH ATRETIC	0.64	SINGLE VENTRICLE RIGHT	2.28	CHROMOSOME ABNORMALITY DOWNS SYNDROME TRISOMY 21	0.31	EBSTEIN MALFORMATION OF THE RIGHT ATRIOVENTRICULAR VALVE	0.51
		MULTIPLE AORTOPULMONARY COLLATERAL ARTERIES	0.64	TRICUSPID ATRESIA	2.28	COARCTATION OF THE AORTA ATYPICAL LOCATION	0.31	HYPOPLASTIC AORTIC ANNULUS	0.51
		TRUNCUS ARTERIOSUS TYPE IA MAIN PULMONARY ARTERY PRESENT VENTRICULAR SEPTAL DEFECT PRESENT	0.64	ABERRANT RIGHT SUBCLAVIAN ARTERY	1.83	COMMON ATRIUM	0.31	HYPOPLASTIC LEFT PULMONARY ARTERY	0.51
		ANTERIOR DEVIATION INFUNDIBULAR SEPTUM	0.54	AORTIC ATRESIA	1.83	CONGENITAL AORTIC VALVE ABNORMALITY	0.31	HYPOPLASTIC MITRAL VALVE	0.51
		AORTOPULMONARY COLLATERAL ARTERY	0.54	CLEFT MITRAL VALVE	1.83	CORONARY ARTERY ANOMALY LEFT	0.31	INTERRUPTED AORTIC ARCH AP WINDOW AORTOPULMONARY WINDOW	0.51
		COMMON ATRIUM	0.54	CONGENITAL CORONARY ANOMALY	1.83	CORONARY ARTERY ANOMALY RIGHT	0.31	LEFT SUPERIOR VENA CAVA COMMUNICATING WITH RIGHT SUPERIOR VENA CAVA	0.51
		CORONARY CAMERAL FISTULAE TO RIGHT VENTRICLE IN PULMONARY ATRESIA WITH INTACT VENTRICULAR SEPTUM	0.54	CRISSCROSS ATRIOVENTRICULAR VALVES	1.83	CORONARY FISTULA ARTERIO VENOUS OR ARTERIO CAMERAL	0.31	LEFT VENTRICULAR STRUCTURAL ABNORMALITY	0.51
		DILATED RIGHT PULMONARY ARTERY	0.54	DYSPLASTIC TRICUSPID VALVE	1.83	DEXTROCARDIA	0.31	MALPOSITIONED ATRIAL SEPTUM WITH OR WITHOUT PAPVC	0.51
		DYSPLASTIC PULMONARY VALVE	0.54	LEFT AORTIC ARCH	1.83	DILATED AORTA	0.31	MESOCARDIA	0.51
		HYPOPLASIA ASCENDING AORTA	0.54	LEFT SUPERIOR VENA CAVA COMMUNICATING WITH RIGHT SUPERIOR VENA CAVA	1.83	DILATED ASCENDING AORTA	0.31	MITRAL STENOSIS VALVAR	0.51
		HYPOPLASTIC AORTIC ISTHMUS	0.54	MALPOSITIONED ATRIAL SEPTUM WITH OR WITHOUT PAPVC	1.83	DOUBLE ORIFICE MITRAL VALVE	0.31	PARACHUTE MITRAL VALVE	0.51
		LEFT CORONARY ARTERY ARISING FROM THE RIGHT SINUS OF VALSALVA	0.54	OBSTRUCTED TOTALLY ANOMALOUS PULMONARY VENOUS RETURN	1.83	DOUBLE OUTLET RIGHT VENTRICLE VENTRICULAR DEFECT UNCOMMITTED REMOTE	0.31	PENTOLOGY OF CANTRELL	0.51
		LEFT SUPERIOR VENA CAVA COMMUNICATING WITH RIGHT SUPERIOR VENA CAVA	0.54	PATENT DUCTUS ARTERIOSUS ATYPICAL	1.83	EBSTEINS DISEASE	0.31	PULMONARY ARTERY STENOSIS	0.51
		LEFT SIDED PATENT DUCTUS ARTERIOSUS	0.54	PULMONARY VENOUS ANOMALY	1.83	EXCESSIVE MYOCARDIAL TRABECULATION OR NONCOMPACTION	0.31	PULMONARY STENOSIS BILATERAL BRANCH PULMONARY ARTERY	0.51
		MAIN PULMONARY ARTERY ABNORMALITY	0.54	SCIMITAR SYNDROME	1.83	INTACT ATRIAL SEPTUM	0.31	PULMONARY STENOSIS LEFT	0.51
		MAIN PULMONARY ARTERY OCCLUSION	0.54	SINGLE VENTRICLE RIGHT DOUBLE INLET RIGHT VENTRICLE	1.83	INTERRUPTED AORTIC ARCH TYPE A	0.31	PULMONARY VALVE ABNORMALITY	0.51
		MITRAL STENOSIS	0.54	SUPERIOR INFERIOR VENTRICLES UPSTAIRS DOWNSTAIRS VENTRICLES	1.83	LEFT AORTIC ARCH WITH UNKNOWN BRANCHING PATTERN	0.31	PULMONARY VENOUS ATRESIA	0.51
		PARACHUTE MITRAL VALVE	0.54	TETRALOGY OF FALLOT	1.83	LEFT VENTRICULAR OUTFLOW TRACT OBSTRUCTION	0.31	RIGHT AORTIC ARCH	0.51
		SINGLE CORONARY FROM THE RIGHT FACING CUSP	0.54	UNBALANCED TRANSITIONAL ATRIOVENTRICULAR CANAL RIGHT DOMINANT	1.83	MITRAL STENOSIS TYPICAL OF VAN PRAAGH	0.31	RIGHT AORTIC ARCH LEFT LIGAMENT	0.51
		STRADDLING TRICUSPID VALVE	0.54	VENTRICULAR SEPTAL DEFECT MUSCULAR POSTERIOR INLET	1.83	MITRAL VALVE ABNORMALITY	0.31	RIGHT VENTRICULAR ORIGIN OF SUBAORTIC CONUS	0.51
		TRUNCUS ARTERIOSUS TYPE IIA MAIN PULMONARY ARTERY ABSENT VENTRICULAR SEPTAL DEFECT PRESENT	0.54	AORTIC STENOSIS SUBVALVAR	1.37	OSTIUM PRIMUM ATRIAL SEPTAL DEFECT BALANCED	0.31	SINO SEPTAL DEFECT	0.51
		UNBALANCED COMPLETE ATRIOVENTRICULAR CANAL RIGHT DOMINANT	0.54	AORTIC VALVE POSITION RELATIVE TO THE PULMONARY VALVE LEFT AND ANTERIOR	1.37	PULMONARY STENOSIS BILATERAL BRANCH PULMONARY ARTERY	0.31	STRADDLING MITRAL VALVE	0.51
		VENTRICULAR SEPTAL DEFECT MUSCULAR TRABECULAR APICAL	0.54	ATYPICAL CORONARY ARTERIES IN D LOOP TRANSPOSITION OF THE GREAT ARTERIES	1.37	PULMONARY STENOSIS BRANCH PULMONARY ARTERY	0.31	STRADDLING TRICUSPID VALVE	0.51
		AORTIC VALVE POSITION RELATIVE TO THE PULMONARY VALVE RIGHT AND ANTERIOR	0.43	BICOMMISSURAL AORTIC VALVE	1.37	PULMONARY STENOSIS SUBVALVAR	0.31	SUPERIOR INFERIOR VENTRICLES UPSTAIRS DOWNSTAIRS VENTRICLES	0.51
		ATYPICAL CORONARY ARTERIES IN D LOOP TRANSPOSITION OF THE GREAT ARTERIES	0.43	BIVENTRICULAR DISCORDANT ATRIOVENTRICULAR CONNECTION	1.37	RIGHT AORTIC ARCH	0.31	TRICUSPID ATRESIA WITH PULMONARY ATRESIA TYPE 1A	0.51
		CLEFT MITRAL VALVE	0.43	COMPLETE COMMON ATRIOVENTRICULAR CANAL RASTELLI TYPE A	1.37	RIGHT AORTIC ARCH WITH ABNORMAL BRANCHING PATTERN	0.31	UNBALANCED COMPLETE ATRIOVENTRICULAR CANAL LEFT DOMINANT	0.51
		COARCTATION OF THE AORTA SIMPLE ISOLATED	0.43	COMPLETE COMMON ATRIOVENTRICULAR CANAL RASTELLI TYPE C	1.37	RIGHT VENTRICULAR DILATION ENLARGEMENT	0.31	VENTRICULAR SEPTAL DEFECT RESTRICTIVE	0.51
		COMPLETE COMMON ATRIOVENTRICULAR CANAL	0.43	D LOOPED VENTRICLES	1.37	SINGLE VENTRICLE LEFT DOUBLE INLET LEFT VENTRICLE	0.31	WILLIAMS SYNDROME	0.51
		DOUBLE OUTLET RIGHT VENTRICLE VENTRICULAR DEFECT COMMITTED TO PULMONARY ARTERY	0.43	DOUBLE OUTLET RIGHT VENTRICLE VENTRICULAR DEFECT COMMITTED TO AORTA	1.37	TRACHEOESOPHAGEAL FISTULA	0.31	ACYANOTIC CONGENITAL HEART DISEASE	0.26
		LEFT JUXTAPOSITION OF THE ATRIAL APPENDAGES	0.43	EBSTEIN MALFORMATION OF THE LEFT ATRIOVENTRICULAR VALVE	1.37	TRANSVERSE ARCH OBSTRUCTION	0.31	ANATOMIC OR FUNCTIONAL POLYSPLENIA	0.26
		LEFT VENTRICULAR OUTFLOW TRACT OBSTRUCTION	0.43	HYPOPLASIA ASCENDING AORTA	1.37	TRICUSPID REGURGITATION NEONATAL	0.31	ANATOMICALLY CORRECTED MALPOSITION OF THE GREAT ARTERIES	0.26
		LEFT SIDED DESCENDING AORTA	0.43	HYPOPLASTIC TRICUSPID VALVE	1.37	TRICUSPID VALVE PROLAPSE	0.31	ANOMALOUS ORIGIN OF RIGHT CORONARY ARTERY FROM PULMONARY ARTERY	0.26
		PATENT DUCTUS ARTERIOSUS RIGHT SIDED	0.43	L LOOP CORRECTED TRANSPOSITION OF THE GREAT ARTERIES WITH INTACT VENTRICULAR SEPTUM	1.37	VASCULAR RING	0.31	AORTIC STENOSIS SUBVALVAR	0.26
		PULMONARY ARTERY ANOMALY	0.43	LEFT SIDED AZYGOS	1.37	VENTRICULAR SEPTAL DEFECT RESTRICTIVE	0.31	AORTIC STENOSIS SUBVALVAR MUSCULAR	0.26
		PULMONARY ARTERY SLING ORIGIN OF THE LPA FROM THE RPA	0.43	LEFT SIDED PATENT DUCTUS ARTERIOSUS	1.37	VENTRICULAR SEPTAL DEFECT MUSCULAR OUTLET	0.31	AORTIC VALVE POSITION RELATIVE TO THE PULMONARY VALVE RIGHT	0.26
		RIGHT CORONARY ARTERY ARISING FROM THE LEFT SINUS OF VALSALVA	0.43	MULTIPLE AORTOPULMONARY COLLATERAL ARTERIES	1.37	VENTRICULAR SEPTAL DEFECT MUSCULAR TRABECULAR MIDVENTRICULAR	0.31	AORTICO PULMONARY WINDOW DISTAL DEFECT	0.26
		RIGHT VENTRICULAR DEPENDENT CORONARY CIRCULATION	0.43	MULTIPLE MAJOR AORTOPULMONARY COLLATERAL ARTERIES MAPCAS	1.37	ABDOMINAL SITUS SOLITUS	0.15	ATRIOVENTRCIULAR CANAL WITH ISOLATED VENTRICULAR COMPONENT NO PRIMUM ASD	0.26
		SINGLE VENTRICLE	0.43	PULMONARY STENOSIS BILATERAL BRANCH PULMONARY ARTERY	1.37	ABNORMAL AORTIC ARCH	0.15	ATRIOVENTRICULAR CANAL ENDOCARDIAL CUSHION DEFECT	0.26
		SINGLE VENTRICLE LEFT DOUBLE INLET LEFT VENTRICLE	0.43	PULMONARY STENOSIS LEFT	1.37	ABNORMAL AORTIC VALVE CUSP	0.15	ATYPICAL COMPLETE COMMON ATRIOVENTRICULAR CANAL	0.26
		TRUNCAL VALVE REGURGITATION	0.43	PULMONARY STENOSIS SUPRAVALVAR	1.37	ABSENT RIGHT PULMONARY ARTERY	0.15	CARDIOMYOPATHY DILATED HYPOKINETIC	0.26
		TRUNCAL VALVE STENOSIS	0.43	RIGHT AORTIC ARCH WITH ABNORMAL BRANCHING PATTERN	1.37	ANEURYSM OF MEMBRANOUS SEPTUM	0.15	CARDIOMYOPATHY RESTRICTIVE	0.26
		VENTRICULAR SEPTAL DEFECT RESTRICTIVE	0.43	SITUS INVERSUS OF THE BRONCHI	1.37	ANEURYSM ASCENDING AORTA	0.15	CARDIOMYOPATHY LEFT VENTRICULAR NONCOMPACTION	0.26
		ABERRANT ORIGIN OF THE INNOMINATE ARTERY	0.32	SUBAORTIC CONUS	1.37	ANEURYSM VENTRICULAR SEPTUM	0.15	CHROMOSOME ABNORMALITY TURNERS SYNDROME X0	0.26
		AORTIC VALVE POSITION RELATIVE TO THE PULMONARY VALVE RIGHT AND POSTERIOR	0.32	TRICUSPID REGURGITATION	1.37	ANOMALOUS ORIGIN OF THE RIGHT PULMONARY ARTERY FROM ASCENDING AORTA RIGHT HEMITRUNCUS	0.15	COMMON ATRIUM	0.26
		ATYPICAL CLEFT OF MITRAL VALVE	0.32	AORTIC STENOSIS VALVAR	0.91	AORTIC LEFT VENTRICULAR TUNNEL	0.15	COMPLETE COMMON ATRIOVENTRICULAR CANAL	0.26
		BALANCED COMPLETE ATRIOVENTRICULAR CANAL	0.32	CORONARY ARTERY ANOMALY LEFT	0.91	AORTIC STENOSIS SUBVALVAR ATYPICAL	0.15	CONGENITAL CORONARY ANOMALY	0.26
		CHROMOSOME ABNORMALITY DOWNS SYNDROME TRISOMY 21	0.32	D LOOP CORRECTED TRANSPOSITION OF THE GREAT ARTERIES	0.91	AORTIC VALVE POSITION RELATIVE TO THE PULMONARY VALVE LEFT AND ANTERIOR	0.15	CONGENITAL HAND AND OR FOOT ANOMALY OR MALFORMATION	0.26
		CONGENITAL PULMONARY VALVE ABNORMALITY	0.32	DOUBLE OUTLET LEFT VENTRICLE	0.91	AORTIC VALVE POSITION RELATIVE TO THE PULMONARY VALVE LEFT AND POSTERIOR	0.15	CONGENITAL MITRAL VALVE ABNORMALITY	0.26
		CONGENITAL TRICUSPID VALVE ABNORMALITY	0.32	DOUBLE OUTLET RIGHT VENTRICLE VENTRICULAR DEFECT UNCOMMITTED REMOTE	0.91	AORTICO PULMONARY WINDOW PROXIMAL DEFECT	0.15	CONGENITAL PULMONARY VALVE ABNORMALITY	0.26
		CORONARY ARTERY ANOMALY LEFT	0.32	EBSTEINS DISEASE	0.91	ASYMMETRIC SEPTAL HYPERTROPHY	0.15	CONGENITAL RENAL ANOMALY OR MALFORMATION	0.26
		DILATED LEFT PULMONARY ARTERY	0.32	HYPOPLASTIC AORTIC ISTHMUS	0.91	ATRIAL INVERSION SITUS INVERSUS OF THE ATRIA	0.15	CORONARY ARTERY ANOMALY LEFT	0.26
		DOUBLE AORTIC ARCH RIGHT ARCH DOMINANT LEFT ARCH PATENT	0.32	INTERRUPTED AORTIC ARCH TYPE A	0.91	ATRIAL SEPTAL ABNORMALITY	0.15	CORONARY ARTERY ANOMALY RIGHT	0.26
		MAIN PULMONARY ARTERY STENOSIS	0.32	LEFT AORTIC ARCH WITH ABNORMAL BRANCHING PATTERN	0.91	ATRIAL SEPTAL DEFECT ATYPICAL	0.15	CORONARY BRANCHING ANOMALOUS LEFT	0.26
		MALPOSITIONED ATRIAL SEPTUM WITH OR WITHOUT PAPVC	0.32	LEFT SIDED AV VALVE STENOSIS	0.91	ATYPICAL CLEFT OF MITRAL VALVE	0.15	CORONARY SINUS ABNORMALITY	0.26
		MITRAL VALVE PROLAPSE	0.32	MAJOR AORTOPULMONARY COLLATERAL ARTERY	0.91	BALANCED COMPLETE ATRIOVENTRICULAR CANAL	0.15	CORONARY SINUS OSTIAL ATRESIA	0.26
		NON CARDIAC CONGENITAL ANATOMIC ABNORMALITIES ABSENT	0.32	MITRAL STENOSIS VALVAR	0.91	BILATERAL SUBARTERIAL CONUS	0.15	CORONARY CAMERAL FISTULA TO RIGHT VENTRICLE	0.26
		NORMAL AORTIC ARCH SIDEDNESS	0.32	PULMONARY STENOSIS BRANCH PULMONARY ARTERY	0.91	CHARGE SYNDROME	0.15	CRISSCROSS ATRIOVENTRICULAR VALVES	0.26
		PATENT DUCTUS ARTERIOSUS ATYPICAL	0.32	PULMONARY STENOSIS RIGHT	0.91	CHROMOSOME ABNORMALITY OR FINDING	0.15	CROSSED PULMONARY ARTERIES	0.26
		POSTERIOR DEVIATION INFUNDIBULAR SEPTUM	0.32	PULMONARY VALVE ABNORMALITY	0.91	CHROMOSOME ABNORMALITY TURNERS SYNDROME X0	0.15	D LOOP TRANSPOSITION OF THE GREAT ARTERIES	0.26
		PULMONARY REGURGITATION	0.32	RIGHT PULMONARY ARTERY ABNORMALITY	0.91	CLEFT MITRAL VALVE WITH REGURGITATION	0.15	D LOOP TRANSPOSITION OF THE GREAT ARTERIES WITH VENTRICULAR SEPTAL DEFECT	0.26
		PULMONARY STENOSIS BILATERAL BRANCH PULMONARY ARTERY	0.32	SINGLE CORONARY FROM THE LEFT FACING CUSP	0.91	COLLATERAL VESSEL	0.15	DILATED ASCENDING AORTA	0.26
		RESTRICTIVE PATENT FORAMEN OVALE	0.32	SINGLE CORONARY FROM THE RIGHT FACING CUSP	0.91	COMMON ATRIOVENTRICULAR VALVE ABNORMALITY	0.15	DILATED LEFT ATRIUM	0.26
		RIGHT AORTIC ARCH WITH UNKNOWN BRANCHING PATTERN	0.32	SINGLE VENTRICLE COMPRISED OF MOSTLY LEFT VENTRICLE	0.91	COMPLETE COMMON ATRIOVENTRICULAR CANAL RASTELLI TYPE A	0.15	DILATED LEFT PULMONARY ARTERY	0.26
		RIGHT PULMONARY ARTERY ABNORMALITY	0.32	SINGLE VENTRICLE COMPRISED OF MOSTLY RIGHT VENTRICLE	0.91	COR TRIATRIATUM	0.15	DILATED MITRAL VALVE ANNULUS	0.26
		RIGHT VENTRICULAR MYOCARDIAL SINUSOIDS	0.32	STRADDLING MITRAL VALVE	0.91	CRISSCROSS ATRIOVENTRICULAR VALVES	0.15	DILATED RIGHT PULMONARY ARTERY	0.26
		RIGHT VENTRICULAR ORIGIN OF SUBAORTIC CONUS	0.32	TOTALLY ANOMALOUS PULMONARY VENOUS RETURN MIXED	0.91	CYANOTIC CONGENITAL HEART DISEASE	0.15	DILATED TRICUSPID VALVE ANNULUS	0.26
		SINGLE RIGHT CORONARY IN D LOOP TRANSPOSITION OF THE GREAT ARTERIES	0.32	TOTALLY ANOMALOUS PULMONARY VENOUS RETURN RIGHT ATRIUM	0.91	D LOOP CORRECTED TRANSPOSITION OF THE GREAT ARTERIES	0.15	DISCONTINUITY OF PULMONARY ARTERIES	0.26
		SINGLE VENTRICLE RIGHT DOUBLE INLET RIGHT VENTRICLE	0.32	TRICUSPID ATRESIA WITH PULMONARY ATRESIA TYPE 1A	0.91	DEFICIENT AORTIC VALVE CUSP S	0.15	DOUBLE AORTIC ARCH	0.26
		STRADDLING MITRAL VALVE	0.32	TUBULAR HYPOPLASIA OF AORTA WITH COARCTATION	0.91	DILATED LEFT ATRIUM	0.15	DOUBLE AORTIC ARCH LEFT ARCH DOMINANT RIGHT ARCH PATENT	0.26
		SUBAORTIC CONUS	0.32	UNBALANCED COMPLETE COMMON ATRIOVENTRICULAR CANAL	0.91	DILATED RIGHT PULMONARY ARTERY	0.15	DOUBLE ORIFICE MITRAL VALVE	0.26
		SYSTEMIC VENOUS ANOMALY	0.32	UNIVENTRICULAR DOUBLE INLET ATRIOVENTRICULAR CONNECTION	0.91	DILATED TRICUSPID VALVE ANNULUS	0.15	DOUBLE OUTLET LEFT VENTRICLE	0.26
		THIRD CERVICAL AORTIC ARCH	0.32	UNOBSTRUCTED TOTALLY ANOMALOUS PULMONARY VENOUS RETURN	0.91	DISCORDANT VENTRICULOARTERIAL CONNECTION	0.15	DYNAMIC SUBVALVAR AORTIC STENOSIS	0.26
		TRICUSPID ATRESIA	0.32	ABDOMINAL SITUS SOLITUS	0.46	DOUBLE AORTIC ARCH	0.15	ESOPHAGEAL ATRESIA	0.26
		TRICUSPID ATRESIA WITH D LOOP TGA AND NO PULMONARY STENOSIS TYPE IIC	0.32	ABERRANT LEFT SUBCLAVIAN ARTERY	0.46	DOUBLE AORTIC ARCH LEFT ARCH DOMINANT	0.15	EXCESSIVE MYOCARDIAL TRABECULATION OR NONCOMPACTION	0.26
		TRICUSPID REGURGITATION NEONATAL	0.32	ABNORMAL AORTIC ARCH	0.46	DOUBLE CHAMBERED RIGHT VENTRICLE	0.15	HEART DISEASE	0.26
		TRUNCUS ARTERIOSUS TYPE III SEPARATE PULMONARY ARTERY ORIGINS	0.32	ACYANOTIC CONGENITAL HEART DISEASE	0.46	DOUBLE OUTLET LEFT VENTRICLE SUBPULMONARY VENTRICULAR SEPTAL DEFECT	0.15	HOLMES HEART DOUBLE INLET LEFT VENTRICLE WITH NORMALLY RELATED GREAT ARTERIES	0.26
		TRUNCUS ARTERIOSUS TYPE INTRAVENOUS WITH INTERRUPTED AORTIC ARCH	0.32	AMBIGUOUS GENITALIA	0.46	DOUBLE OUTLET RIGHT VENTRICLE WITH ATRIOVENTRICULAR CANAL DEFECT	0.15	HOLT ORAM SYNDROME	0.26
		VATERS VACTERLS SYNDROME	0.32	ANEURYSM OF SEPTUM PRIMUM	0.46	ELLIS VAN CREVELD SYNDROME	0.15	HYPERTROPHIC CARDIOMYOPATHY OBSTRUCTIVE	0.26
		VENTRICULAR SEPTAL DEFECT MUSCULAR OUTLET	0.32	ANOMALOUS ORIGIN OF A CORONARY ARTERY FROM THE PULMONARY ARTERY	0.46	ENDOCARDIAL FIBROELASTOSIS LOCALIZED	0.15	HYPOPLASIA ASCENDING AORTA	0.26
		VENTRICULAR SEPTAL DEFECT MUSCULAR TRABECULAR ANTERIOR	0.32	AORTIC STENOSIS	0.46	ESOPHAGEAL ATRESIA	0.15	INFERIOR VENA CAVAL ANOMALY	0.26
		ABNORMAL AORTIC ARCH	0.21	AORTIC STENOSIS SUBVALVAR ATYPICAL	0.46	GIANT LEFT ATRIUM	0.15	INTACT ATRIAL SEPTUM	0.26
		ABSENT MAIN PULMONARY ARTERY	0.21	AORTIC STENOSIS SUBVALVAR DISCRETE MEMBRANEOUS	0.46	HEART DISEASE	0.15	INTERRUPTED AORTIC ARCH	0.26
		AORTIC ABNORMALITY	0.21	AORTIC STENOSIS SUBVALVAR MUSCULAR	0.46	HYPOPLASTIC PULMONARY ANNULUS	0.15	INTRAMURAL CORONARY ARTERY	0.26
		AORTIC STENOSIS	0.21	AORTIC VALVE POSITION RELATIVE TO THE PULMONARY VALVE ANTERIOR	0.46	HYPOPLASTIC RIGHT VENTRICLE SUBNORMAL CAVITY VOLUME	0.15	L LOOP CORRECTED TRANSPOSITION OF THE GREAT ARTERIES	0.26
		AORTIC STENOSIS SUBVALVAR DISCRETE MEMBRANEOUS	0.21	AORTIC VALVE POSITION RELATIVE TO THE PULMONARY VALVE RIGHT	0.46	IMPERFORATE ANUS	0.15	L LOOP TRANSPOSITION OF THE GREAT ARTERIES	0.26
		AORTIC VALVE POSITION RELATIVE TO THE PULMONARY VALVE LEFT AND ANTERIOR	0.21	AORTOPULMONARY COLLATERAL ARTERY	0.46	INTESTINAL MALROTATION	0.15	LEFT ATRIAL ABNORMALITY	0.26
		ATRIAL SEPTAL DEFECT ATYPICAL	0.21	ATRIAL SEPTAL ABNORMALITY	0.46	KABUKI SYNDROME	0.15	LEFT JUXTAPOSITION OF THE ATRIAL APPENDAGES	0.26
		BICOMMISSURAL AORTIC VALVE RIGHT LEFT FUSION	0.21	ATRIOVENTRICULAR CANAL ENDOCARDIAL CUSHION DEFECT	0.46	L LOOP CORRECTED TRANSPOSITION OF THE GREAT ARTERIES	0.15	LEFT SIDED ATRIOVENTRICULAR VALVE ATRESIA	0.26
		COMPLETE COMMON ATRIOVENTRICULAR CANAL RASTELLI TYPE C	0.21	ATRIOVENTRICULAR CANAL WITH SINGLE LV PAPILLARY MUSCLE	0.46	LEFT ATRIAL ABNORMALITY	0.15	LEFT SUPERIOR VENA CAVA CONNECTING TO THE LEFT ATRIUM	0.26
		CORONARY BRANCHING ANOMALOUS LEFT	0.21	BALANCED TRANSITIONAL ATRIOVENTRICULAR CANAL	0.46	LEFT JUXTAPOSITION OF THE ATRIAL APPENDAGES	0.15	LEFT VENTRICULAR HYPERTROPHY	0.26
		CORONARY FISTULA ARTERIO VENOUS OR ARTERIO CAMERAL	0.21	BICOMMISSURAL AORTIC VALVE RIGHT NON FUSION	0.46	LEFT SIDED ATRIOVENTRICULAR VALVE ATRESIA	0.15	LEFT VENTRICULAR RIGHT ATRIAL SHUNT IN ATRIOVENTRICULAR CANAL	0.26
		DEXTROCARDIA	0.21	CARDIOMYOPATHY	0.46	LEFT SUPERIOR VENA CAVA CONNECTING TO THE LEFT ATRIUM	0.15	LEFT SIDED CORONARY SINUS	0.26
		DOUBLE AORTIC ARCH	0.21	CARDIOMYOPATHY LEFT VENTRICULAR NONCOMPACTION	0.46	LEFT VENTRICULAR HYPERTROPHY	0.15	LV OUTFLOW TRACT OBSTRUCTION ABNORMAL MUSCLE BAND	0.26
		DOUBLE OUTLET VENTRICULOARTERIAL CONNECTION	0.21	CHROMOSOME ABNORMALITY 22Q11 DELETION	0.46	LEFT SIDED DESCENDING AORTA	0.15	LV OUTFLOW TRACT OBSTRUCTION SEPTAL HYPERTOPHY	0.26
		HYPERTROPHIC CARDIOMYOPATHY	0.21	CIRCUMFLEX FROM RIGHT CORONARY IN D LOOP TRANSPOSITION OF THE GREAT ARTERIES	0.46	LEVOATRIALCARDINAL VEIN	0.15	MAIN PULMONARY ARTERY ABNORMALITY	0.26
		INVERTED CORONARY ORIGINS WITH POSTERIOR LEFT ANTERIOR DESCENDING CORONARY IN D LOOP TRANSPOSITION OF THE GREAT ARTERIES	0.21	CLEFT TRICUSPID VALVE	0.46	LEVOCARDIA	0.15	MAIN PULMONARY ARTERY STENOSIS	0.26
		LEFT SUPERIOR VENA CAVA CONNECTING TO THE LEFT ATRIUM	0.21	COMPLETE HEART BLOCK	0.46	LOEYS DIETZ SYNDROME	0.15	MITRAL STENOSIS	0.26
		NON CARDIAC ABNORMALITY OR DISEASE	0.21	CONGENITAL MITRAL VALVE ABNORMALITY	0.46	LV DILATION ENLARGEMENT	0.15	MITRAL STENOSIS ARCADE	0.26
		NOONAN SYNDROME	0.21	CONGENITAL TRICUSPID VALVE ABNORMALITY	0.46	LV OUTFLOW TRACT OBSTRUCTION ABNORMAL MUSCLE BAND	0.15	MITRAL STENOSIS PARACHUTE MITRAL VALVE	0.26
		PENTOLOGY OF CANTRELL	0.21	CORONARY BRANCHING ANOMALOUS	0.46	MAJOR AORTOPULMONARY COLLATERAL ARTERY	0.15	MITRAL VALVE ABNORMALITY	0.26
		PREMATURE CLOSURE OF PATENT FORAMEN OVALE	0.21	CORONARY SINUS ABNORMALITY	0.46	MITRAL STENOSIS AND REGURGITATION	0.15	MOBITZ TYPE 2	0.26
		PROLAPSED AORTIC VALVE	0.21	CORONARY SINUS ABSENT	0.46	MULTIPLE AORTOPULMONARY COLLATERAL ARTERIES	0.15	MULTIPLE AORTOPULMONARY COLLATERAL ARTERIES	0.26
		PULMONARY ATRESIA SUBVALVAR	0.21	CYANOTIC CONGENITAL HEART DISEASE	0.46	NEURAL TUBE DEFECTS INCLUDING SPINA BIFIDA	0.15	MYOCARDIAL ABNORMALITY	0.26
		PULMONARY VENOUS DISEASE	0.21	D LOOP CORRECTED TRANSPOSITION OF THE GREAT ARTERIES WITH VENTRICULAR SEPTAL DEFECT	0.46	NON CARDIAC CONGENITAL ANATOMIC ABNORMALITIES ABSENT	0.15	NON CARDIAC ABNORMALITY OR DISEASE	0.26
		PULMONARY VENOUS STENOSIS	0.21	D LOOP TRANSPOSITION OF THE GREAT ARTERIES WITH INTACT VENTRICULAR SEPTUM	0.46	NORMAL AORTIC ARCH SIDEDNESS	0.15	PATENT DUCTUS ARTERIOSUS RESTRICTIVE	0.26
		QUADRICUSPID AORTIC VALVE	0.21	D LOOP TRANSPOSITION OF THE GREAT ARTERIES WITH VENTRICULAR SEPTAL DEFECT	0.46	OSTIUM PRIMUM ATRIAL SEPTAL DEFECT UNBALANCED	0.15	PATENT DUCTUS ARTERIOSUS RIGHT SIDED	0.26
		RIGHT VENTRICULAR STRUCTURAL ABNORMALITY	0.21	DILATED AORTIC ROOT	0.46	OSTIUM PRIMUM ATRIAL SEPTAL DEFECT UNBALANCED RIGHT DOMINANT	0.15	PECTUS EXCAVATUM	0.26
		SECUNDUM ATRIAL SEPTAL DEFECT RESTRICITVE	0.21	DOUBLE OUTLET RIGHT VENTRICLE VENTRICULAR DEFECT COMMITTED TO PULMONARY ARTERY	0.46	PATENT DUCTUS ARTERIOSUS RESTRICTIVE	0.15	PREEXCITATION	0.26
		SINGLE LEFT CORONARY IN D LOOP TRANSPOSITION OF THE GREAT ARTERIES	0.21	DYNAMIC SUBVALVAR AORTIC STENOSIS	0.46	POSTERIOR DEVIATION INFUNDIBULAR SEPTUM	0.15	PROLAPSED AORTIC VALVE	0.26
		SINGLE VENTRICLE WITH UNBALANCED ATRIOVENTRICULAR CANAL DEFECT	0.21	DYSPLASTIC PULMONARY VALVE	0.46	PULMONARY ARTERIAL DISEASE	0.15	PULMONARY ARTERY SLING ORIGIN OF THE LPA FROM THE RPA	0.26
		SYSTEMIC VENOUS TO PULMONARY VENOUS COLLATERAL	0.21	EXCESSIVE MYOCARDIAL TRABECULATION OR NONCOMPACTION	0.46	PULMONARY ARTERY ANOMALY	0.15	PULMONARY STENOSIS BRANCH PULMONARY ARTERY	0.26
		TRICUSPID ATRESIA WITH D LOOP TGA AND PULMONARY STENOSIS TYPE IIB	0.21	HYPOPLASTIC LEFT HEART SYNDROME	0.46	PULMONARY ATRESIA CONGENITAL	0.15	PULMONARY STENOSIS RIGHT	0.26
		TRUNCUS ARTERIOSUS ATYPICAL	0.21	INVERTED CORONARY ORIGINS WITH ANTERIOR LEFT ANTERIOR DESCENDING CORONARY IN D LOOP TRANSPOSITION OF THE GREAT ARTERIES	0.46	PULMONARY STENOSIS	0.15	PULMONARY VALVE ANNULUS DILATION	0.26
		VENTRICULAR SEPTAL DEFECT MALALIGNMENT RESTRICTIVE	0.21	ISOLATION OF THE RIGHT SUBCLAVIAN ARTERY	0.46	PULMONARY STENOSIS SUPRAVALVAR	0.15	PULMONARY VENOUS ANOMALY	0.26
		WOLFF PARKINSON WHITE SYNDROME	0.21	JUXTAPOSITION OF THE ATRIAL APPENDAGES	0.46	PULMONARY VALVE ABNORMALITY	0.15	PULMONARY VENOUS OBSTRUCTION	0.26
		ABNORMAL AORTIC VALVE CUSP	0.11	LEFT ATRIAL ABNORMALITY	0.46	PULMONARY VENOUS STENOSIS	0.15	RETRO AORTIC INNOMINATE VEIN	0.26
		ABNORMAL TRICUSPID VALVE ATTACHMENTS	0.11	LEFT PULMONARY ARTERY ABNORMALITY	0.46	RIGHT VENTRICULAR DYSFUNCTION	0.15	RIGHT AORTIC ARCH WITH MIRROR IMAGE BRANCHING PATTERN	0.26
		ABSENT INFUNDIBULAR SEPTUM	0.11	LEFT PULMONARY ARTERY STENOSIS CENTRAL	0.46	RIGHT VENTRICULAR STRUCTURAL ABNORMALITY	0.15	RIGHT VENTRICULAR DEPENDENT CORONARY CIRCULATION	0.26
		ANOMALOUS ORIGIN OF RIGHT CORONARY ARTERY FROM PULMONARY ARTERY	0.11	LEFT SIDED ATRIOVENTRICULAR VALVE ATRESIA	0.46	SINGLE CORONARY FROM THE LEFT FACING CUSP	0.15	RIGHT VENTRICULAR DYSFUNCTION	0.26
		AORTIC STENOSIS SUPRAVALVAR	0.11	LEFT SIDED AV VALVE REGURGITATION	0.46	SINGLE CORONARY FROM THE RIGHT FACING CUSP	0.15	RIGHT VENTRICULAR OUTFLOW OBSTRUCTION DUE TO ABNORMAL MUSCLE BAND S	0.26
		AORTIC STENOSIS SUBVALVAR ATYPICAL	0.11	LEVOCARDIA	0.46	SINGLE VENTRICLE WITH UNBALANCED ATRIOVENTRICULAR CANAL DEFECT	0.15	RIGHT VENTRICULAR STRUCTURAL ABNORMALITY	0.26
		AORTIC VALVE ABNORMALITY	0.11	MAIN PULMONARY ARTERY OCCLUSION	0.46	SINUS VENOSUS SEPTAL DEFECT SUPERIOR TYPE	0.15	RIGHT VENTRICULAR VOLUME OVERLOAD	0.26
		AORTIC VALVE POSITION RELATIVE TO THE PULMONARY VALVE ANTERIOR	0.11	MITRAL STENOSIS	0.46	SUBAORTIC STENOSIS TUNNEL TYPE	0.15	RIGHT SIDED DESCENDING AORTA	0.26
		AORTIC VALVE POSITION RELATIVE TO THE PULMONARY VALVE RIGHT	0.11	MITRAL STENOSIS PARACHUTE MITRAL VALVE	0.46	SUPERIOR VENA CAVAL ANOMALY	0.15	SINGLE LEFT CORONARY IN D LOOP TRANSPOSITION OF THE GREAT ARTERIES	0.26
		AORTIC VALVE REGURGITATION	0.11	NON CARDIAC ABNORMALITY OR DISEASE	0.46	SUPERIOR INFERIOR VENTRICLES UPSTAIRS DOWNSTAIRS VENTRICLES	0.15	SUBAORTIC CONUS	0.26
		AORTICO PULMONARY WINDOW	0.11	OSTIUM PRIMUM ATRIAL SEPTAL DEFECT BALANCED	0.46	SUPRAVENTRICULAR TACHYCARDIA PAROXYSMAL ATRIAL TACHYCARDIA	0.15	SUBVALVAR AORTIC STENOSIS DEVIATION OF CONAL SEPTUM	0.26
		ASCENDING AORTIC ABNORMALITY	0.11	OVERRIDING MITRAL VALVE	0.46	SYSTEMIC VENOUS ANOMALY	0.15	SUPRAVENTRICULAR TACHYCARDIA PAROXYSMAL ATRIAL TACHYCARDIA	0.26
		ATYPICAL COMPLETE COMMON ATRIOVENTRICULAR CANAL	0.11	PARACHUTE MITRAL VALVE	0.46	TOTALLY ANOMALOUS PULMONARY VENOUS RETURN	0.15	THICKENED AORTIC VALVE CUSP S	0.26
		BICOMMISSURAL AORTIC VALVE RIGHT NON FUSION	0.11	POSTERIOR DEVIATION INFUNDIBULAR SEPTUM	0.46	TOTALLY ANOMALOUS PULMONARY VENOUS RETURN CORONARY SINUS	0.15	THIRD CERVICAL AORTIC ARCH	0.26
		BIVENTRICULAR DISCORDANT ATRIOVENTRICULAR CONNECTION	0.11	PULMONARY ARTERY ANOMALY	0.46	TOTALLY ANOMALOUS PULMONARY VENOUS RETURN INFRADIAPHRAGMATIC	0.15	TRICUSPID ATRESIA	0.26
		CARDIOMYOPATHY DILATED HYPOKINETIC	0.11	PULMONARY ARTERY SLING ORIGIN OF THE LPA FROM THE RPA	0.46	TRANSITIONAL COMMON AV CANAL	0.15	TRICUSPID ATRESIA WITH D LOOP TGA AND PULMONARY ATRESIA TYPE IIA	0.26
		CHOANAL ATRESIA	0.11	PULMONARY ARTERY STENOSIS	0.46	TRICUSPID ATRESIA WITH L LOOP TGA AND AORTIC STENOSIS TYPE IIIB	0.15	TRICUSPID ATRESIA WITH D LOOP TGA AND PULMONARY STENOSIS TYPE IIB	0.26
		CHROMOSOME ABNORMALITY OR FINDING	0.11	PULMONARY ATRESIA INTACT VENTRICULAR SEPTUM	0.46	TRICUSPID REGURGITATION	0.15	TRICUSPID ATRESIA WITH L LOOP TGA AND AORTIC STENOSIS TYPE IIIB	0.26
		COMPLETE SINO SEPTAL DEFECT LSVC TO LEFT ATRIUM RAGHIB ASSOCIATION	0.11	RIGHT AORTIC ARCH WITH UNKNOWN BRANCHING PATTERN	0.46	TRICUSPID VALVE ABNORMALITY	0.15	TRICUSPID STENOSIS	0.26
		CONGENITAL MALFORMATION SYNDROME	0.11	RIGHT ATRIAL ABNORMALITY	0.46	UNBALANCED COMPLETE COMMON ATRIOVENTRICULAR CANAL	0.15	TRUNCUS ARTERIOSUS TYPE INTRAVENOUS WITH INTERRUPTED AORTIC ARCH	0.26
		CONGENITAL MITRAL VALVE ABNORMALITY	0.11	RIGHT INFERIOR VENA CAVA TO LEFT ATRIUM	0.46	UNBALANCED TRANSITIONAL ATRIOVENTRICULAR CANAL RIGHT DOMINANT	0.15	TUBULAR HYPOPLASIA OF THE AORTIC ARCH	0.26
		CONUS CORONARY ARTERY	0.11	RIGHT JUXTAPOSITION OF THE ATRIAL APPENDAGES	0.46	VENO VENOUS COLLATERAL	0.15	UNBALANCED COMPLETE ATRIOVENTRICULAR CANAL RIGHT DOMINANT	0.26
		CORONARY BRANCHING ANOMALOUS RIGHT	0.11	RIGHT SUPERIOR VENA CAVA CONNECTING TO THE CORONARY SINUS	0.46	VENTRICULAR INVERSION L LOOP VENTRICLES	0.15	UNIVENTRICULAR DOUBLE INLET ATRIOVENTRICULAR CONNECTION	0.26
		CORONARY SINUS ABNORMALITY	0.11	RIGHT SUPERIOR VENA CAVA CONNECTING TO THE LEFT ATRIUM	0.46			UNOBSTRUCTED TOTALLY ANOMALOUS PULMONARY VENOUS RETURN	0.26
		CORONARY CAMERAL FISTULAE TO LEFT VENTRICLE IN HYPOPLASTIC LEFT HEART SYNDROME	0.11	RIGHT SIDED DESCENDING AORTA	0.46			VENTRICULAR SEPTAL DEFECT MUSCULAR TRABECULAR	0.26
		CROSSED PULMONARY ARTERIES	0.11	SINGLE LEFT CORONARY IN D LOOP TRANSPOSITION OF THE GREAT ARTERIES	0.46			VENTRICULAR SEPTAL STRUCTURAL ABNORMALITY	0.26
		D LOOP CORRECTED TRANSPOSITION OF THE GREAT ARTERIES	0.11	SINGLE OUTLET VENTRICULOARTERIAL CONNECTION	0.46			WOLFF PARKINSON WHITE SYNDROME	0.26
		D LOOP TRANSPOSITION OF THE GREAT ARTERIES WITH INTACT VENTRICULAR SEPTUM AND LEFT VENTRICULAR OUTFLOW TRACT OBSTRUCTION	0.11	SINGLE RIGHT CORONARY IN D LOOP TRANSPOSITION OF THE GREAT ARTERIES	0.46
		DANDY WALKER MALFORMATION	0.11	SINGLE VENTRICLE	0.46
		DEFICIENT AORTIC VALVE CUSP S	0.11	SINGLE VENTRICLE WITH TOTALLY ANOMALOUS PULMONARY VENOUS RETURN	0.46
		DISCORDANT VENTRICULOARTERIAL CONNECTION	0.11	SINUS VENOSUS SEPTAL DEFECT	0.46
		DOUBLE ORIFICE MITRAL VALVE	0.11	SINUS VENOSUS SEPTAL DEFECT SUPERIOR TYPE	0.46
		DOUBLE OUTLET LEFT VENTRICLE SUBAORTIC VENTRICULAR SEPTAL DEFECT	0.11	SITUS SOLITUS OF THE ATRIA	0.46
		DOUBLE OUTLET RIGHT VENTRICLE WITH INTACT VENTRICULAR SEPTUM	0.11	SITUS SOLITUS OF THE BRONCHI	0.46
		DYSPLASTIC PULMONARY VALVE CUSPS	0.11	STRADDLING LEFT SIDED ATRIOVENTRICULAR VALVE	0.46
		EBSTEINS DISEASE	0.11	SUBAORTIC STENOSIS TUNNEL TYPE	0.46
		ECTOPIA CORDIS	0.11	SUBPULMONARY CONUS	0.46
		ENDOCARDIAL FIBROELASTOSIS	0.11	SUPRAVALVAR MITRAL STENOSIS	0.46
		EXCESSIVE MYOCARDIAL TRABECULATION OR NONCOMPACTION	0.11	SYNDACTYLY	0.46
		EXTRA DIGIT	0.11	TOTALLY ANOMALOUS PULMONARY VENOUS RETURN CORONARY SINUS	0.46
		HYPERTROPHIC CARDIOMYOPATHY OBSTRUCTIVE	0.11	TRICUSPID ATRESIA WITH D LOOP TGA AND NO PULMONARY STENOSIS TYPE IIC	0.46
		HYPOPLASTIC INFUNDIBULAR SEPTUM	0.11	TRICUSPID ATRESIA WITH D LOOP TGA AND PULMONARY STENOSIS TYPE IIB	0.46
		INFERIOR VENA CAVAL ANOMALY	0.11	TRICUSPID ATRESIA WITH L LOOP TGA AND PULMONARY STENOSIS TYPE IIIA	0.46
		INTERRUPTED AORTIC ARCH	0.11	TRICUSPID ATRESIA WITH NO PULMONARY STENOSIS AND LARGE VSD TYPE IC	0.46
		INTERRUPTED AORTIC ARCH AP WINDOW AORTOPULMONARY WINDOW	0.11	TRICUSPID ATRESIA WITH PULMONARY STENOSIS OR SMALL VSD TYPE IB	0.46
		INTERRUPTED AORTIC ARCH TYPE C	0.11	TRICUSPID VALVE ABNORMALITY	0.46
		INTRAMURAL ANTERIOR DESCENDING CORONARY ARTERY IN D LOOP TRANSPOSITION OF THE GREAT ARTERIES	0.11	TRUNCUS ARTERIOSUS TYPE IIA MAIN PULMONARY ARTERY ABSENT VENTRICULAR SEPTAL DEFECT PRESENT	0.46
		INTRAMURAL LEFT CORONARY ARTERY IN D LOOP TRANSPOSITION OF THE GREAT ARTERIES	0.11	TUBULAR HYPOPLASIA OF THE AORTIC ARCH	0.46
		LEFT AORTIC ARCH WITH RIGHT LIGAMENTUM	0.11	USUAL CORONARY ARTERIES FOR D LOOP TRANSPOSITION OF THE GREAT ARTERIES	0.46
		LEFT PULMONARY ARTERY STENOSIS CENTRAL	0.11	VENO VENOUS COLLATERAL	0.46
		LEFT SIDED AZYGOS	0.11	VENTRICULAR SEPTAL DEFECT RESTRICTIVE	0.46
		LEFT VENTRICULAR RIGHT ATRIAL SHUNT	0.11	VENTRICULAR SEPTAL DEFECT MUSCULAR TRABECULAR APICAL	0.46
		LEFT SIDED PATENT DUCTUS ARTERIOSUS RESTRICTIVE	0.11
		LONG QT SYNDROME	0.11
		MAJOR AORTOPULMONARY COLLATERAL ARTERY	0.11
		MALALIGNED INFUNDIBULAR SEPTUM	0.11
		MITRAL REGURGITATION	0.11
		MITRAL STENOSIS PARACHUTE MITRAL VALVE	0.11
		MITRAL STENOSIS VALVAR	0.11
		MYOCARDIAL ABNORMALITY	0.11
		OVERRIDING AORTIC VALVE	0.11
		OVERRIDING PULMONARY VALVE	0.11
		OVERRIDING TRICUSPID VALVE	0.11
		PULMONARY ARTERIAL DISEASE	0.11
		PULMONARY STENOSIS RIGHT	0.11
		PULMONARY VALVE ABNORMALITY	0.11
		PULMONARY VENOUS OBSTRUCTION	0.11
		RIGHT ATRIAL ABNORMALITY	0.11
		RIGHT CORONARY OSTIAL ATRESIA	0.11
		RIGHT SUPERIOR VENA CAVA ABSENT	0.11
		RIGHT VENTRICULAR DILATION ENLARGEMENT	0.11
		RIGHT VENTRICULAR HYPERTROPHY	0.11
		SHONES SYNDROME AUPRAMITRAL MITRAL AND SUBAROTIC STENOSIS WITH COARCTATION	0.11
		SINGLE VENTRICLE COMPRISED OF MOSTLY LEFT VENTRICLE	0.11
		SINGLE VENTRICLE COMPRISED OF MOSTLY RIGHT VENTRICLE	0.11
		SINO SEPTAL DEFECT	0.11
		STRADDLING LEFT SIDED ATRIOVENTRICULAR VALVE	0.11
		SUBPULMONARY CONUS	0.11
		SUBVALVAR AORTIC STENOSIS DEVIATION OF CONAL SEPTUM	0.11
		SUPERIOR VENA CAVAL ANOMALY	0.11
		SUPERIOR INFERIOR VENTRICLES UPSTAIRS DOWNSTAIRS VENTRICLES	0.11
		SUPRAVALVAR MITRAL STENOSIS	0.11
		SUPRAVENTRICULAR TACHYCARDIA PAROXYSMAL ATRIAL TACHYCARDIA	0.11
		TRANSVERSE ARCH OBSTRUCTION	0.11
		TRICOMMISSURAL AORTIC VALVE	0.11
		TRICUSPID ATRESIA WITH PULMONARY ATRESIA TYPE 1A	0.11
		TRICUSPID ATRESIA WITH PULMONARY STENOSIS OR SMALL VSD TYPE IB	0.11
		TRICUSPID VALVE ATTACHMENTS TO INFUNDIBULAR SEPTUM	0.11
		TRICUSPID VALVE PROLAPSE	0.11
		TRUNCUS ARTERIOSUS TYPE IB MAIN PULMONARY ARTERY PRESENT VENTRICULAR SEPTAL DEFECT ABSENT	0.11
		TRUNCUS ARTERIOSUS TYPE IIIA SEPARATE PA ORIGINS VENTRICULAR SEPTAL DEFECT PRESENT	0.11
		TRUNCUS ARTERIOSUS TYPE IVA WITH IAA VSD PRESENT	0.11
		UNBALANCED COMPLETE COMMON ATRIOVENTRICULAR CANAL	0.11
		UNBALANCED TRANSITIONAL ATRIOVENTRICULAR CANAL LEFT DOMINANT	0.11
		VENTRICULAR SEPTAL DEFECT MUSCULAR TRABECULAR	0.11
Notes: This table shows the breakdown of Fyler codes from the 2253 CHD patients used in the outcomes analysis. Flyer codes indicating normal heart structures (e.g., aortic arch with normal branching pattern) are not listed.
Most patients have multiple Fyler descriptors, and percents indicate the percent of patients with the Fyler term. Because patients may have multiple cardiac defects, percentages do not sum to 1.

## Sheet: SD8. Phenotype training matrix
Supplementary Data 8. Phenotype matrix for XGBoost model training.
BLINDEDID	LABEL_ZERO_INDEXED	22Q11_2_MICRODELETION_SYNDROME	ABDOMINAL_SITUS_AMBIGUOUS_ABDOMINAL_HETEROTAXY	ABDOMINAL_SITUS_INVERSUS	ABDOMINAL_SITUS_SOLITUS	ABERRANT_LEFT_SUBCLAVIAN_ARTERY	ABERRANT_ORIGIN_OF_THE_INNOMINATE_ARTERY	ABERRANT_RIGHT_SUBCLAVIAN_ARTERY	ABNORMAL_AORTIC_ARCH	ABNORMAL_AORTIC_VALVE_CUSP	ABNORMAL_INFUNDIBULAR_SEPTUM	ABNORMAL_SYSTEMIC_VEIN_TO_LEFT_ATRIUM	ABNORMAL_TRICUSPID_VALVE_ATTACHMENTS	ABSENCE_OF_THE_SUPRARENAL_INFERIOR_VENA_CAVA_WITH_AZYGOUS_CONTINUATION	ABSENT_INFUNDIBULAR_SEPTUM	ABSENT_LEFT_PULMONARY_ARTERY	ABSENT_MAIN_PULMONARY_ARTERY	ABSENT_PERICARDIUM	ABSENT_RIGHT_PULMONARY_ARTERY	ACYANOTIC_CONGENITAL_HEART_DISEASE	AGENESIS_LUNG	AGENESIS_OF_KIDNEY_SINGLE_KIDNEY	AGENESIS_OF_KIDNEYS	ALAGILLE_SYNDROME	AMBIGUOUS_GENITALIA	ANAL_ATRESIA	ANATOMIC_OR_FUNCTIONAL_HYPO_OF_ASPLENIA	ANATOMIC_OR_FUNCTIONAL_POLYSPLENIA	ANATOMICALLY_CORRECTED_MALPOSITION_OF_THE_GREAT_ARTERIES	ANEURYSM	ANEURYSM_OF_MEMBRANOUS_SEPTUM	ANEURYSM_OF_SEPTUM_PRIMUM	ANEURYSM_AORTIC_ARCH	ANEURYSM_ASCENDING_AORTA	ANEURYSM_CARDIAC	ANEURYSM_LEFT_VENTRICLE	ANEURYSM_RIGHT_VENTRICLE	ANEURYSM_SYSTEMIC_ARTERY	ANEURYSM_VENTRICULAR_SEPTUM	ANOMALOUS_HEPATIC_VENOUS_DRAINAGE	ANOMALOUS_ORIGIN_OF_A_CORONARY_ARTERY_FROM_THE_AORTA	ANOMALOUS_ORIGIN_OF_A_CORONARY_ARTERY_FROM_THE_PULMONARY_ARTERY	ANOMALOUS_ORIGIN_OF_A_PULMONARY_ARTERY_FROM_THE_ASCENDING_AORTA_HEMITRUNCUS	ANOMALOUS_ORIGIN_OF_LEFT_CORONARY_ARTERY_FROM_PULMONARY_ARTERY	ANOMALOUS_ORIGIN_OF_RIGHT_CORONARY_ARTERY_FROM_PULMONARY_ARTERY	ANOMALOUS_ORIGIN_OF_THE_LEFT_PULMONARY_ARTERY_FROM_ASCENDING_AORTA_LEFT_HEMITRUNCUS	ANOMALOUS_ORIGIN_OF_THE_RIGHT_PULMONARY_ARTERY_FROM_ASCENDING_AORTA_RIGHT_HEMITRUNCUS	ANOPHTHALMIA	ANTERIOR_DEVIATION_INFUNDIBULAR_SEPTUM
1-00002	3	0	0	0	0	0	0	0	0	0	0	0	0	0	0	0	0	0	0	0	0	0	0	0	0	0	0	0	0	0	0	0	0	0	0	0	0	0	0	0	0	0	0	0	0	0	0	0	0
1-00004	1	0	0	0	0	0	0	0	0	0	0	0	0	0	0	0	0	0	0	0	0	0	0	0	0	0	0	0	0	0	0	0	0	0	0	0	0	0	0	0	0	0	0	0	0	0	0	0	0
1-00008	3	0	0	0	0	0	0	0	0	0	0	0	0	0	0	0	0	0	0	0	0	0	0	0	0	0	0	0	0	0	0	0	0	0	0	0	0	0	0	0	0	0	0	0	0	0	0	0	0
1-00009	1	0	0	0	0	0	0	0	0	0	0	0	0	0	0	0	0	0	0	0	0	0	0	0	0	0	0	0	0	0	0	0	0	0	0	0	0	0	0	0	0	0	0	0	0	0	0	0	0
1-00014	1	0	0	0	0	0	0	1	1	0	0	0	0	0	0	0	0	0	0	0	0	0	0	0	0	0	0	0	0	0	0	0	0	0	0	0	0	0	0	0	0	0	0	0	0	0	0	0	0
1-00018	3	0	0	0	0	0	0	0	0	0	0	0	0	0	0	0	0	0	0	0	0	0	0	0	0	0	0	0	0	0	0	0	0	0	0	0	0	0	0	0	0	0	0	0	0	0	0	0	0
1-00021	1	0	0	0	0	0	0	0	0	0	0	0	0	0	0	0	0	0	0	0	0	0	0	0	0	0	0	0	0	0	0	0	0	0	0	0	0	0	0	0	0	0	0	0	0	0	0	0	0
1-00025	2	0	0	0	0	0	0	0	0	0	0	0	0	0	0	0	0	0	0	0	0	0	0	0	0	0	0	0	0	0	0	0	0	0	0	0	0	0	0	0	0	0	0	0	0	0	0	0	0
1-00030	3	0	0	0	0	0	0	0	0	0	0	0	0	0	0	0	0	0	0	0	0	0	0	0	0	0	0	0	0	0	0	0	0	0	0	0	0	0	0	0	0	0	0	0	0	0	0	0	0
1-00034	1	0	0	0	0	0	0	0	0	0	0	0	0	0	0	0	0	0	0	0	0	0	0	0	0	0	0	0	0	0	0	0	0	0	0	0	0	0	0	0	0	0	0	0	0	0	0	0	0
1-00041	1	0	0	0	0	0	0	0	0	0	0	0	0	0	0	0	0	0	0	0	0	0	0	0	0	0	0	0	0	0	0	0	0	0	0	0	0	0	0	0	0	0	0	0	0	0	0	0	0
1-00042	4	0	0	0	0	0	0	0	0	0	0	0	0	0	0	0	0	0	0	0	0	0	0	0	0	0	0	0	0	0	0	0	0	0	0	0	0	0	0	0	0	0	0	0	0	0	0	0	0
1-00044	1	0	0	0	0	0	0	0	0	0	0	0	0	0	0	0	0	0	0	0	0	0	0	0	0	0	0	0	0	0	0	0	0	0	0	0	0	0	0	0	0	0	0	0	0	0	0	0	0
1-00045	1	0	0	0	0	0	0	0	0	0	0	0	0	0	0	0	0	0	0	0	0	0	0	0	0	0	0	0	0	0	0	0	0	0	0	0	0	0	0	0	0	0	0	0	0	0	0	0	0
1-00046	1	0	0	0	0	0	0	0	0	0	0	0	0	0	0	0	0	0	0	0	0	0	0	0	0	0	0	0	0	0	0	0	0	0	0	0	0	0	0	0	0	0	0	0	0	0	0	0	0
1-00047	3	0	0	0	0	0	0	0	0	0	0	0	0	0	0	0	0	0	0	0	0	0	0	0	0	0	0	0	0	0	0	0	0	0	0	0	0	0	0	0	0	0	0	0	0	0	0	0	0
1-00049	3	0	0	0	0	0	0	0	0	0	0	0	0	0	0	0	0	0	0	0	0	0	0	0	0	0	0	0	0	0	0	0	0	0	0	0	0	0	0	0	0	0	0	0	0	0	0	0	0
1-00050	3	0	0	0	0	0	0	0	0	0	0	0	0	0	0	0	0	0	0	0	0	0	0	0	0	0	0	0	0	0	0	0	0	0	0	0	0	0	0	0	0	0	0	0	0	0	0	0	0
1-00051	3	0	0	0	0	0	0	0	0	0	0	0	0	0	0	0	0	0	0	0	0	0	0	0	0	0	0	0	0	0	0	0	0	0	0	0	0	0	0	0	0	0	0	0	0	0	0	0	0
1-00057	1	0	0	0	0	0	0	0	0	0	0	0	0	0	0	0	0	0	0	0	0	0	0	0	0	0	0	0	0	0	0	0	0	0	0	0	0	0	0	0	0	0	0	0	0	0	0	0	0
1-00058	4	0	0	0	0	0	0	0	0	0	0	0	0	0	0	0	0	0	0	0	0	0	0	0	0	0	0	0	0	0	0	0	0	0	0	0	0	0	0	0	0	0	0	0	0	0	0	0	0
1-00064	2	0	0	0	0	0	0	0	0	0	0	0	0	0	0	0	0	0	0	0	0	0	0	0	0	0	0	0	0	0	0	0	0	0	0	0	0	0	0	1	0	0	0	0	0	0	0	0	0
1-00070	1	0	0	0	0	0	0	0	0	0	0	0	0	0	0	0	0	0	0	0	0	0	0	0	0	0	0	0	0	0	0	0	0	0	0	0	0	0	0	0	0	0	0	0	0	0	0	0	0
1-00071	4	0	0	0	0	0	0	0	0	0	0	0	0	0	0	0	0	0	0	0	0	0	0	0	0	0	0	0	0	0	0	0	0	0	0	0	0	0	0	0	0	0	0	0	0	0	0	0	0
1-00075	2	0	0	0	0	0	0	0	0	0	0	0	0	0	0	0	0	0	0	0	0	0	0	0	0	0	0	0	0	0	0	0	0	0	0	0	0	0	0	0	0	0	0	0	0	0	0	0	0
1-00078	4	0	0	0	0	0	0	0	0	0	0	0	0	0	0	0	0	0	0	0	0	0	0	0	0	0	0	0	0	0	0	0	0	0	0	0	0	0	0	0	0	0	0	0	0	0	0	0	0
1-00079	3	0	0	0	0	0	0	0	0	0	0	0	0	0	0	0	0	0	0	0	0	0	0	0	0	0	0	0	0	0	0	0	0	0	0	0	0	0	0	0	0	0	0	0	0	0	0	0	0
1-00080	2	0	0	0	0	0	0	0	0	0	0	0	0	0	0	0	0	0	0	0	0	0	0	0	0	0	0	0	0	0	0	0	0	0	0	0	0	0	0	0	0	0	0	0	0	0	0	0	0
1-00082	4	0	0	0	0	0	0	0	0	0	0	0	0	0	0	0	0	0	0	0	0	0	0	0	0	0	0	0	0	0	0	0	0	0	0	0	0	0	0	0	0	0	0	0	0	0	0	0	0
1-00083	2	0	1	0	0	0	0	0	0	0	0	0	0	0	0	0	0	0	0	0	0	0	0	0	0	0	0	0	0	0	0	0	0	0	0	0	0	0	0	0	0	0	0	0	0	0	0	0	0
1-00086	4	0	0	0	0	0	0	0	0	0	0	0	0	0	0	0	0	0	0	0	0	0	0	0	0	0	0	0	0	0	0	0	0	0	0	0	0	0	0	0	0	0	0	0	0	0	0	0	0
1-00090	3	0	0	0	0	0	0	0	0	0	0	0	0	0	0	0	0	0	0	0	0	0	0	0	0	0	0	0	0	0	0	0	0	0	0	0	0	0	0	0	0	0	0	0	0	0	0	0	0
1-00096	1	0	0	0	0	0	0	0	0	0	0	0	0	0	0	0	0	0	0	0	0	0	0	0	0	0	0	0	0	0	0	0	0	0	0	0	0	0	0	0	0	0	0	0	0	0	0	0	0
1-00100	1	0	0	0	0	0	0	0	0	0	0	0	0	0	0	0	0	0	0	0	0	0	0	0	0	0	0	0	0	0	0	0	0	0	0	0	0	0	0	0	0	0	0	0	0	0	0	0	0
1-00101	2	0	0	0	0	0	0	0	0	0	0	0	0	1	0	0	0	0	0	0	0	0	0	0	0	0	0	0	0	0	0	0	0	0	0	0	0	0	0	0	0	0	0	0	0	0	0	0	0
1-00102	3	0	0	0	0	0	0	0	0	0	0	0	0	0	0	0	0	0	0	0	0	0	0	0	0	0	0	0	0	0	0	0	0	0	0	0	0	0	0	0	0	0	0	0	0	0	0	0	0
1-00103	3	0	0	0	0	0	0	1	0	0	0	0	0	0	0	0	0	0	0	0	0	0	0	0	0	0	0	0	0	0	0	0	0	0	0	0	0	0	0	0	0	0	0	0	0	0	0	0	0
1-00109	4	0	0	0	0	0	0	0	0	0	0	0	0	0	0	0	0	0	0	0	0	0	0	0	0	0	0	0	0	0	0	0	0	0	0	0	0	0	0	0	0	0	0	0	0	0	0	0	0
1-00111	3	0	0	0	0	0	0	0	0	0	0	0	0	0	0	0	0	0	0	0	0	0	0	0	0	0	0	0	0	0	0	0	0	0	0	0	0	0	0	0	0	0	0	0	0	0	0	0	0
1-00112	3	0	0	0	0	0	0	0	0	0	0	0	0	0	0	0	0	0	0	0	0	0	0	0	0	0	0	0	0	0	0	0	0	0	0	0	0	0	0	0	0	0	0	0	0	0	0	0	0
1-00114	3	0	0	0	0	0	0	0	0	0	0	0	0	0	0	0	0	0	0	0	0	0	0	0	0	0	0	0	0	0	0	0	0	0	0	0	0	0	0	0	0	0	0	0	0	0	0	0	0
1-00116	1	0	0	0	0	0	0	0	0	0	0	0	0	0	0	0	0	0	0	0	0	0	0	0	0	0	0	0	0	0	0	0	0	0	0	0	0	0	0	0	0	0	0	0	0	0	0	0	0
1-00117	2	0	0	0	0	0	0	0	0	0	0	0	0	0	0	0	0	0	0	0	0	0	0	0	0	0	0	0	0	0	0	0	0	0	0	0	0	0	0	0	0	0	0	0	0	0	0	0	0
1-00118	3	0	0	0	0	0	0	0	0	0	0	0	0	0	0	0	0	0	0	0	0	0	0	0	0	0	0	0	0	0	0	0	0	0	0	0	0	0	0	0	0	0	0	0	0	0	0	0	0
1-00123	1	0	0	0	0	0	0	0	0	0	0	0	0	0	0	0	0	0	0	0	0	0	0	0	0	0	0	0	0	0	0	0	0	0	0	0	0	0	0	0	0	0	0	0	0	0	0	0	0
1-00129	1	0	0	0	0	0	0	0	0	0	0	0	0	0	0	0	0	0	0	0	0	0	0	0	0	0	0	0	0	0	0	0	0	0	0	0	0	0	0	0	0	0	0	0	0	0	0	0	0
1-00132	1	0	0	0	0	0	0	0	0	0	0	0	0	0	0	0	0	0	0	0	0	0	0	0	0	0	0	0	0	0	0	0	0	0	0	0	0	0	0	0	0	0	0	0	0	0	0	0	0
1-00136	1	0	0	0	0	0	0	0	0	0	0	0	0	0	0	0	0	0	0	0	0	0	0	0	0	0	0	0	0	0	0	0	0	0	0	0	0	0	0	0	0	0	0	0	0	0	0	0	0
1-00138	1	0	0	0	0	0	0	0	0	0	0	0	0	0	0	0	0	0	0	0	0	0	0	0	0	0	0	0	0	0	0	0	0	0	0	0	0	0	0	0	0	0	0	0	0	0	0	0	0
1-00141	1	0	0	0	0	0	0	0	0	0	0	0	0	0	0	0	0	0	0	0	0	0	0	0	0	0	0	0	0	0	0	0	0	0	0	0	0	0	0	0	0	0	0	0	0	0	0	0	0
1-00142	3	0	0	0	0	0	0	0	0	0	0	0	0	0	0	0	0	0	0	0	0	0	0	0	0	0	0	0	0	0	0	0	0	0	0	0	0	0	0	0	0	0	0	0	0	0	0	0	0
1-00147	4	0	0	0	0	0	0	0	0	0	0	0	0	0	0	0	0	0	0	0	0	0	0	0	0	0	0	0	0	0	0	0	0	0	0	0	0	0	0	0	0	0	0	0	0	0	0	0	0
1-00148	3	0	0	0	0	0	0	0	0	0	0	0	0	0	0	0	0	0	0	0	0	0	0	0	0	0	0	0	0	0	0	0	0	0	0	0	0	0	0	0	0	0	0	0	0	0	0	0	0
1-00150	1	0	0	0	0	0	0	0	0	0	0	0	0	0	0	0	0	0	0	0	0	0	0	0	0	0	0	0	0	0	0	0	0	0	0	0	0	0	0	0	0	0	0	0	0	0	0	0	0
1-00151	1	0	0	0	0	0	0	0	0	0	0	0	0	0	0	0	0	0	0	0	0	0	0	0	0	0	0	0	0	0	0	0	0	0	0	0	0	0	0	0	0	0	0	0	0	0	0	0	0
1-00153	1	0	0	0	0	0	0	0	0	0	0	0	0	0	0	0	0	0	0	0	0	0	0	0	0	0	0	0	0	0	0	0	0	0	0	0	0	0	0	0	0	0	0	0	0	0	0	0	0
1-00154	3	0	0	0	0	0	0	0	0	0	0	0	0	0	0	0	0	0	0	0	0	0	0	0	0	0	0	0	0	0	0	0	0	0	0	0	0	0	0	0	0	0	0	0	0	0	0	0	0
1-00157	1	0	0	0	0	0	0	0	0	0	0	0	0	0	0	0	0	0	0	0	0	0	0	0	0	0	0	0	0	0	0	0	0	0	0	0	0	0	0	0	0	0	0	0	0	0	0	0	0
1-00159	2	0	0	0	0	0	0	0	0	0	0	0	0	1	0	0	0	0	0	0	0	0	0	0	0	0	0	0	0	0	0	0	0	0	0	0	0	0	0	0	0	0	0	0	0	0	0	0	0
1-00160	3	0	0	0	0	0	0	0	0	0	0	0	0	0	0	0	0	0	0	0	0	0	0	0	0	0	0	0	0	0	0	0	0	0	0	0	0	0	0	0	0	0	0	0	0	0	0	0	0
1-00161	2	0	0	0	0	0	0	1	0	0	0	0	0	0	0	0	0	0	0	0	0	0	0	0	0	0	0	0	0	0	0	0	0	0	0	0	0	0	0	0	0	0	0	0	0	0	0	0	0
1-00166	1	0	0	0	0	0	0	0	0	0	0	0	0	0	0	0	0	0	0	0	0	0	0	0	0	0	0	0	0	0	0	0	0	0	0	0	0	0	0	0	0	0	0	0	0	0	0	0	0
1-00167	1	0	0	0	0	0	0	0	0	0	0	0	0	0	0	0	0	0	0	0	0	0	0	0	0	0	0	0	0	0	0	0	0	0	0	0	0	0	0	0	0	0	0	0	0	0	0	0	0
1-00170	3	0	0	0	0	0	0	0	0	0	0	0	0	0	0	0	0	0	0	0	0	0	0	0	0	0	0	0	0	0	0	0	0	0	0	0	0	0	0	0	0	0	0	0	0	0	0	0	0
1-00172	3	0	0	0	0	0	0	0	0	0	0	0	0	0	0	0	0	0	0	0	0	0	0	0	0	0	0	0	0	0	0	0	0	0	0	0	0	0	0	0	0	0	0	0	0	0	0	0	0
1-00174	1	0	0	0	0	0	0	0	0	0	0	0	0	0	0	0	0	0	0	0	0	0	0	0	0	0	0	0	0	0	0	0	0	0	0	0	0	0	0	0	0	0	0	0	0	0	0	0	0
1-00175	2	0	0	0	0	0	0	0	0	0	0	0	0	0	0	0	0	0	0	0	0	0	0	0	0	0	0	0	0	0	0	0	0	0	0	0	0	0	0	0	0	0	0	0	0	0	0	0	0
1-00180	3	0	0	0	0	0	0	0	0	0	0	0	0	0	0	0	0	0	0	0	0	0	0	0	0	0	0	0	0	0	0	0	0	0	0	0	0	0	0	0	0	0	0	0	0	0	0	0	0
1-00181	1	0	0	0	0	1	0	0	0	0	0	0	0	0	0	0	0	0	0	0	0	0	0	0	0	0	0	0	0	0	0	0	0	0	0	0	0	0	0	0	0	0	0	0	0	0	0	0	0
1-00185	3	0	0	0	0	0	0	0	0	0	0	0	0	0	0	0	0	0	0	0	0	0	0	0	0	0	0	0	0	0	0	0	0	0	0	0	0	0	0	0	0	0	0	0	0	0	0	0	0
1-00186	1	0	0	0	0	0	0	0	0	0	0	0	0	0	0	0	0	0	0	0	0	0	0	0	0	0	0	0	0	0	0	0	0	0	0	0	0	0	0	0	0	0	0	0	0	0	0	0	0
1-00192	1	0	0	0	0	0	0	0	0	0	0	0	0	0	0	0	0	0	0	0	0	0	0	0	0	0	0	0	0	0	0	0	0	0	0	0	0	0	0	0	0	0	0	0	0	0	0	0	0
1-00195	4	0	0	0	0	0	0	0	0	0	0	0	0	0	0	0	0	0	0	0	0	0	0	0	0	0	0	0	0	0	0	0	0	0	0	0	0	0	0	0	0	0	0	0	0	0	0	0	0
1-00197	3	0	0	0	0	0	0	0	0	0	0	0	0	0	0	0	0	0	0	0	0	0	0	0	0	0	0	0	0	0	0	0	0	0	0	0	0	0	0	0	0	0	0	0	0	0	0	0	0
1-00198	1	0	0	0	0	0	0	0	0	0	0	0	0	0	0	0	0	0	0	0	0	0	0	0	0	0	0	0	0	0	0	0	0	0	0	0	0	0	0	0	0	0	0	0	0	0	0	0	0
1-00200	2	0	0	0	0	0	0	0	0	0	0	0	0	0	0	0	0	0	0	0	0	0	0	0	0	0	0	0	0	0	0	0	0	0	0	0	0	0	0	0	0	0	0	0	0	0	0	0	0
1-00206	1	0	0	0	0	0	0	0	0	0	0	0	0	0	0	0	0	0	0	0	0	0	0	0	0	0	0	0	0	0	0	0	0	0	0	0	0	0	0	0	0	0	0	0	0	0	0	0	0
1-00208	1	0	0	0	0	0	0	0	0	0	0	0	0	0	0	0	0	0	0	0	0	0	0	0	0	0	0	0	0	0	0	0	0	0	0	0	0	0	0	0	0	0	0	0	0	0	0	0	0
1-00209	3	0	0	0	0	0	0	0	0	0	0	0	0	0	0	0	0	0	0	0	0	0	0	0	0	0	0	0	0	0	0	0	0	0	0	0	0	0	0	0	0	0	0	0	0	0	0	0	0
1-00219	1	0	0	0	0	0	0	0	0	0	0	0	0	0	0	0	0	0	0	0	0	0	0	0	0	0	0	0	0	0	0	0	0	0	0	0	0	0	0	0	0	0	0	0	0	0	0	0	0
1-00221	1	0	0	0	0	0	0	0	0	0	0	0	0	0	0	0	0	0	0	0	0	0	0	0	0	0	0	0	0	0	0	0	0	0	0	0	0	0	0	0	0	0	0	0	0	0	0	0	0
1-00222	3	0	0	0	0	0	0	0	0	0	0	0	0	0	0	0	0	0	0	0	0	0	0	0	0	0	0	0	0	0	0	0	0	0	0	0	0	0	0	0	0	0	0	0	0	0	0	0	0
1-00224	4	0	0	0	0	0	0	0	0	0	0	0	0	0	0	0	0	0	0	0	0	0	0	0	0	0	0	0	0	0	0	0	0	0	0	0	0	0	0	0	0	0	0	0	0	0	0	0	0
1-00225	3	0	0	0	0	0	0	0	0	0	0	0	0	0	0	0	0	0	0	0	0	0	0	0	0	0	0	0	0	0	0	0	0	0	0	0	0	0	0	0	0	0	0	0	0	0	0	0	0
1-00226	1	0	0	0	0	0	0	0	0	0	0	0	0	0	0	0	0	0	0	0	0	0	0	0	0	0	0	0	0	0	0	0	0	0	0	0	0	0	0	0	0	0	0	0	0	0	0	0	0
1-00229	3	0	0	0	0	0	0	0	0	0	0	0	0	0	0	0	0	0	0	0	0	0	0	0	0	0	0	0	0	0	0	0	0	0	0	0	0	0	0	0	0	0	0	0	0	0	0	0	0
1-00230	3	0	0	0	0	0	0	0	0	0	0	0	0	0	0	0	0	0	0	0	0	0	0	0	0	0	0	0	0	0	0	0	0	0	0	0	0	0	0	0	0	0	0	0	0	0	0	0	0
1-00234	3	0	0	0	0	0	0	0	0	0	0	0	0	0	0	0	0	0	0	0	0	0	0	0	0	0	0	0	0	0	0	0	0	0	0	0	0	0	0	0	0	0	0	0	0	0	0	0	0
1-00235	1	0	0	0	0	0	0	0	0	0	0	0	0	0	0	0	0	0	0	0	0	0	0	0	0	0	0	0	0	0	0	0	0	0	0	0	0	0	0	0	0	0	0	0	0	0	0	0	0
1-00239	3	0	0	0	0	0	0	0	0	0	0	0	0	0	0	0	0	0	0	0	0	0	0	0	0	0	0	0	0	0	0	0	0	0	0	0	0	0	0	0	0	0	0	0	0	0	0	0	0
1-00240	2	0	0	0	0	0	0	0	0	0	0	0	0	0	0	0	0	0	0	0	0	0	0	0	0	0	0	0	0	0	0	0	0	0	0	0	0	0	0	0	0	0	0	0	0	0	0	0	0
1-00241	4	0	0	0	0	0	0	0	0	0	0	0	0	0	0	0	0	0	0	0	0	0	0	0	0	0	0	0	0	0	0	0	0	0	0	0	0	0	0	0	0	0	0	0	0	0	0	0	0
1-00243	3	0	0	0	0	0	0	0	0	0	0	0	0	0	0	0	0	0	0	0	0	0	0	0	0	0	0	0	0	0	0	0	0	0	0	0	0	0	0	0	0	0	0	0	0	0	0	0	0
1-00249	3	0	0	0	0	0	0	0	0	0	0	0	0	0	0	0	0	0	0	0	0	0	0	0	0	0	0	0	0	0	0	1	0	0	0	0	0	0	0	0	0	0	0	0	0	0	0	0	0
1-00258	1	0	0	0	0	0	0	0	0	0	0	0	0	0	0	0	0	0	0	0	0	0	0	0	0	0	0	0	0	0	0	0	0	0	0	0	0	0	0	0	0	0	0	0	0	0	0	0	0
1-00262	3	0	0	0	0	0	0	0	0	0	0	0	0	0	0	0	0	0	0	0	0	0	0	0	0	0	0	0	0	0	0	0	0	0	0	0	0	0	0	0	0	0	0	0	0	0	0	0	0
1-00270	4	0	0	0	0	0	0	0	0	0	0	0	0	0	0	0	0	0	0	0	0	0	0	0	0	0	0	0	0	0	0	0	0	0	0	0	0	0	0	0	0	0	0	0	0	0	0	0	0
1-00271	4	0	0	0	0	0	0	0	0	0	0	0	0	0	0	0	0	0	0	0	0	0	0	0	0	0	0	0	0	0	0	0	0	0	0	0	0	0	0	0	0	0	0	0	0	0	0	0	0
1-00276	1	0	0	0	0	0	0	1	0	0	0	0	0	0	0	0	0	0	0	0	0	0	0	0	0	0	0	0	0	0	0	0	0	0	0	0	0	0	0	0	0	0	0	0	0	0	0	0	0
1-00277	4	0	0	0	0	0	0	0	0	0	0	0	0	0	0	0	0	0	0	0	0	0	0	0	0	0	0	0	0	0	0	0	0	0	0	0	0	0	0	0	0	0	0	0	0	0	0	0	0
1-00281	2	0	0	0	0	0	0	0	0	0	0	0	0	1	0	0	0	0	0	0	0	0	0	0	0	0	0	0	0	0	0	0	0	0	0	0	0	0	0	0	0	0	0	0	0	0	0	0	0
1-00287	3	0	0	0	0	0	0	0	0	0	0	0	0	0	0	0	0	0	0	0	0	0	0	0	0	0	0	0	0	0	0	0	0	0	0	0	0	0	0	0	0	0	0	0	0	0	0	0	0
1-00290	1	0	0	0	0	0	0	0	0	0	0	0	0	0	0	0	0	0	0	0	0	0	0	0	0	0	0	0	0	0	0	0	0	0	0	0	0	0	0	0	0	0	0	0	0	0	0	0	0
1-00293	3	0	0	0	0	0	0	0	0	0	0	0	0	0	0	0	0	0	0	0	0	0	0	0	0	0	0	0	0	0	0	1	0	0	0	0	0	0	0	0	0	0	0	0	0	0	0	0	0
1-00296	4	0	0	0	0	0	0	0	0	0	0	0	0	0	0	0	0	0	0	0	0	0	0	0	0	0	0	0	0	0	0	0	0	0	0	0	0	0	0	0	0	0	0	0	0	0	0	0	0
1-00297	1	0	0	0	0	0	0	0	0	0	0	0	0	0	0	0	0	0	0	0	0	0	0	0	0	0	0	0	0	0	0	0	0	0	0	0	0	0	0	0	0	0	0	0	0	0	0	0	0
1-00298	1	0	0	0	0	0	0	0	0	0	0	0	0	0	0	0	0	0	0	0	0	0	0	0	0	0	0	0	0	0	0	0	0	0	0	0	0	0	0	0	0	0	0	0	0	0	0	0	0
1-00301	3	0	0	0	0	0	0	0	0	0	0	0	0	0	0	0	0	0	0	0	0	0	0	0	0	0	0	0	0	0	0	0	0	0	0	0	0	0	0	0	0	0	0	0	0	0	0	0	0
1-00303	1	0	0	0	0	0	0	0	0	0	0	0	0	0	0	0	0	0	0	0	0	0	0	0	0	0	0	0	0	0	0	0	0	0	0	0	0	0	0	0	0	0	0	0	0	0	0	0	0
1-00304	1	0	0	0	0	0	0	0	0	0	0	0	0	0	0	0	0	0	0	0	0	0	0	0	0	0	0	0	0	0	0	0	0	0	0	0	0	0	0	0	0	0	0	0	0	0	0	0	0
1-00305	1	0	0	0	0	0	0	0	0	0	0	0	0	0	0	0	0	0	0	0	0	0	0	0	0	0	0	0	0	0	0	0	0	0	0	0	0	0	0	0	0	0	0	0	0	0	0	0	0
1-00307	1	0	0	0	0	0	0	0	0	0	0	0	0	0	0	0	0	0	0	0	0	0	0	0	0	0	0	0	0	0	0	0	0	0	0	0	0	0	0	0	0	0	0	0	0	0	0	0	0
1-00308	4	0	0	0	0	0	0	0	0	0	0	0	0	0	0	0	0	0	0	0	0	0	0	0	0	0	0	0	0	0	0	0	0	0	0	0	0	0	0	0	0	0	0	0	0	0	0	0	0
1-00312	3	0	0	0	0	0	0	0	0	0	0	0	0	0	0	0	0	0	0	0	0	0	0	0	0	0	0	0	0	0	0	0	0	0	0	0	0	0	0	0	0	0	0	0	0	0	0	0	0
1-00315	3	0	0	0	0	0	0	0	0	0	0	0	0	0	0	0	0	0	0	0	0	0	0	0	0	0	0	0	0	0	0	0	0	0	0	0	0	0	0	0	0	0	0	0	0	0	0	0	0
1-00318	1	0	0	0	0	0	0	0	0	0	0	0	0	0	0	0	0	0	0	0	0	0	0	0	0	0	0	0	0	0	0	0	0	0	0	0	0	0	0	0	0	0	0	0	0	0	0	0	0
1-00319	0	0	0	0	0	0	0	0	0	0	0	0	0	0	0	0	0	0	0	0	0	0	0	0	0	0	0	0	0	0	0	0	0	0	0	0	0	0	0	0	0	0	0	0	0	0	0	0	0
1-00321	4	0	0	0	0	0	0	0	0	0	0	0	0	0	0	0	0	0	0	0	0	0	0	0	0	0	0	0	0	0	0	0	0	0	0	0	0	0	0	0	0	0	0	0	0	0	0	0	0
1-00323	2	0	0	0	0	0	0	0	0	0	0	0	0	0	0	0	0	0	0	0	0	0	0	0	0	0	0	0	0	0	0	0	0	0	0	0	0	0	0	0	0	0	0	0	0	0	0	0	0
1-00325	3	0	0	0	0	0	0	0	0	0	0	0	0	0	0	0	0	0	0	0	0	0	0	0	0	0	0	0	0	0	0	0	0	0	0	0	0	0	0	0	0	0	0	0	0	0	0	0	0
1-00326	4	0	0	0	0	0	0	0	0	0	0	0	0	0	0	0	0	0	0	0	0	0	0	0	0	0	0	0	0	0	0	0	0	0	0	0	0	0	0	0	0	0	0	0	0	0	0	0	0
1-00328	4	0	0	0	0	0	0	0	0	0	0	0	0	0	0	0	0	0	0	0	0	0	0	0	0	0	0	0	0	0	0	1	0	0	0	0	0	0	0	0	0	0	0	0	0	0	0	0	0
1-00329	3	0	0	0	0	0	0	0	0	0	0	0	0	0	0	0	0	0	0	0	0	0	0	0	0	0	0	0	0	0	0	0	0	0	0	0	0	0	0	0	0	0	0	0	0	0	0	0	0
1-00342	2	0	0	0	0	0	0	0	0	0	0	0	0	0	0	0	0	0	0	0	0	0	0	0	0	0	0	0	0	0	0	0	0	0	0	0	0	0	0	0	0	0	0	0	0	0	0	0	0
1-00343	1	0	0	0	0	0	0	0	0	0	0	0	0	0	0	0	0	0	0	0	0	0	0	0	0	0	0	0	0	0	0	0	0	0	0	0	0	0	0	0	0	0	0	0	0	0	0	0	0
1-00344	1	0	0	0	0	0	0	0	0	0	0	0	0	0	0	0	0	0	0	0	0	0	0	0	0	0	0	0	0	0	0	0	0	0	0	0	0	0	0	0	0	0	0	0	0	0	0	0	0
1-00347	3	0	0	0	0	0	0	0	0	0	0	0	0	0	0	0	0	0	0	0	0	0	0	0	0	0	0	0	0	0	0	0	0	0	0	0	0	0	0	0	0	0	0	0	0	0	0	0	0
1-00349	1	0	0	0	0	0	0	0	0	0	0	0	0	0	0	0	0	0	0	0	0	0	0	0	0	0	0	0	0	0	0	0	0	0	0	0	0	0	0	0	0	0	0	0	0	0	0	0	0
1-00352	3	0	0	0	0	0	0	0	0	0	0	0	0	0	0	0	0	0	0	0	0	0	0	0	0	0	0	0	0	0	0	0	0	0	0	0	0	0	0	0	0	0	0	0	0	0	0	0	0
1-00360	2	0	0	0	0	0	0	0	0	0	0	0	0	0	0	0	0	0	0	0	0	0	0	0	0	0	0	0	0	0	0	0	0	0	0	0	0	0	0	0	0	0	0	0	0	0	0	0	0
1-00363	1	0	0	0	0	0	0	0	0	0	0	0	0	0	0	0	0	0	0	0	0	0	0	0	0	0	0	0	0	0	0	0	0	0	0	0	0	0	0	0	0	0	0	0	0	0	0	0	0
1-00366	1	0	0	0	0	0	0	0	0	0	0	0	0	0	0	0	0	0	0	0	0	0	0	0	0	0	0	0	0	0	0	0	0	0	0	0	0	0	0	0	0	0	0	0	0	0	0	0	0
1-00367	2	0	0	0	0	0	0	0	0	0	0	0	0	0	0	0	0	0	0	0	0	0	0	0	0	0	0	0	0	0	0	0	0	0	0	0	0	0	0	0	0	0	0	0	0	0	0	0	0
1-00370	1	0	0	0	0	0	0	0	0	0	0	0	0	0	0	0	0	0	0	0	0	0	0	0	0	0	0	0	0	0	0	0	0	0	0	0	0	0	0	0	0	0	0	0	0	0	0	0	0
1-00373	3	0	0	0	0	0	0	0	0	0	0	0	0	0	0	0	0	0	0	0	0	0	0	0	0	0	0	0	0	0	0	0	0	0	0	0	0	0	0	0	0	0	0	0	0	0	0	0	0
1-00375	1	0	0	0	0	0	0	0	0	0	0	0	0	0	0	0	0	0	0	0	0	0	0	0	0	0	0	0	0	0	0	0	0	0	0	0	0	0	0	0	0	0	0	0	0	0	0	0	0
1-00378	1	0	0	0	0	0	0	0	0	0	0	0	0	0	0	0	0	0	0	0	0	0	0	0	0	0	0	0	0	0	0	0	0	0	0	0	0	0	0	0	0	0	0	0	0	0	0	0	0
1-00380	2	0	0	0	0	0	0	0	0	0	0	0	0	0	0	0	0	0	0	0	0	0	0	0	0	0	0	0	0	0	0	0	0	0	0	0	0	0	0	0	0	0	0	0	0	0	0	0	0
1-00381	3	0	0	0	0	0	0	0	0	0	0	0	0	0	0	0	0	0	0	0	0	0	0	0	0	0	0	0	0	0	0	0	0	0	0	0	0	0	0	0	0	0	0	0	0	0	0	0	0
1-00384	3	0	0	0	0	0	0	0	0	0	0	0	0	0	0	0	0	0	0	0	0	0	0	0	0	0	0	0	0	0	0	0	0	0	0	0	0	0	0	0	0	0	0	0	0	0	0	0	0
1-00387	2	0	0	0	0	0	0	0	0	0	0	0	0	0	0	0	0	0	0	0	0	0	0	0	0	0	0	0	0	0	0	0	0	0	0	0	0	0	0	0	0	0	0	0	0	0	0	0	0
1-00389	1	0	0	0	0	0	0	0	0	0	0	0	0	0	0	0	0	0	0	0	0	0	0	0	0	0	0	0	0	0	0	0	0	0	0	0	0	0	0	0	0	0	0	0	0	0	0	0	0
1-00390	2	0	0	0	0	0	0	0	0	0	0	0	0	0	0	0	0	0	0	0	0	0	0	0	0	0	0	0	0	0	0	0	0	0	0	0	0	0	0	0	0	0	0	0	0	0	0	0	0
1-00391	4	0	0	0	0	0	0	0	0	0	0	0	0	0	0	0	0	0	0	0	0	0	0	0	0	0	0	0	0	0	0	0	0	0	0	0	0	0	0	0	0	0	0	0	0	0	0	0	0
1-00392	2	0	0	0	0	0	0	0	0	0	0	0	0	0	0	0	0	0	0	0	0	0	0	0	0	0	0	0	0	0	0	0	0	0	0	0	0	0	0	0	0	0	0	0	0	0	0	0	0
1-00393	1	0	0	0	0	0	0	1	0	0	0	0	0	0	0	0	0	0	0	0	0	0	0	0	0	0	0	0	0	0	0	0	0	0	0	0	0	0	0	0	0	0	0	0	0	0	0	0	0
1-00395	1	0	0	0	0	0	0	1	0	0	0	0	0	0	0	0	0	0	0	0	0	0	0	0	0	0	0	0	0	0	0	0	0	0	0	0	0	0	0	0	0	0	0	0	0	0	0	0	0
1-00400	1	0	0	0	0	0	0	0	0	0	0	0	0	0	0	0	0	0	0	0	0	0	0	0	0	0	0	0	0	0	0	0	0	0	0	0	0	0	0	0	0	0	0	0	0	0	0	0	0
1-00403	1	0	0	0	0	0	0	0	0	0	0	0	0	0	0	0	0	0	0	0	0	0	0	0	0	0	0	0	0	0	0	0	0	0	0	0	0	0	0	0	0	0	0	0	0	0	0	0	0
1-00405	4	0	0	0	0	0	0	0	0	0	0	0	0	0	0	0	0	0	0	0	0	0	0	0	0	0	0	0	0	0	0	0	0	0	0	0	0	0	0	0	0	0	0	0	0	0	0	0	0
1-00410	4	0	0	0	0	0	0	0	0	0	0	0	0	0	0	0	0	0	0	0	0	0	0	0	0	0	0	0	0	0	0	0	0	0	0	0	0	0	0	0	0	0	0	0	0	0	0	0	0
1-00413	1	0	0	0	0	0	0	0	0	0	0	0	0	0	0	0	0	0	0	0	0	0	0	0	0	0	0	0	0	0	0	0	0	0	0	0	0	0	0	0	0	0	0	0	0	0	0	0	0
1-00415	4	0	0	0	0	0	0	0	0	0	0	0	0	0	0	0	0	0	0	0	0	0	0	0	0	0	0	0	0	0	0	0	0	0	0	0	0	0	0	0	0	0	0	0	0	0	0	0	0
1-00416	4	0	0	0	0	0	0	0	0	0	0	0	0	0	0	0	0	0	0	0	0	0	0	0	0	0	0	0	0	0	0	0	0	0	0	0	0	0	0	0	0	0	0	0	0	0	0	0	0
1-00418	3	0	0	0	0	0	0	0	0	0	0	0	0	0	0	0	0	0	0	0	0	0	0	0	0	0	0	0	0	0	0	0	0	0	0	0	0	0	0	0	0	0	0	0	0	0	0	0	0
1-00419	1	0	0	0	0	0	0	0	0	0	0	0	0	0	0	0	0	0	0	0	0	0	0	0	0	0	0	0	0	0	0	0	0	0	0	0	0	0	0	0	0	0	0	0	0	0	0	0	0
1-00420	2	0	0	0	0	0	0	0	0	0	0	0	0	0	0	0	0	0	0	0	0	0	0	0	0	0	0	0	0	0	0	0	0	0	0	0	0	0	0	0	0	0	0	0	0	0	0	0	0
1-00421	1	0	0	0	0	0	0	0	0	0	0	0	0	0	0	0	0	0	0	0	0	0	0	0	0	0	0	0	0	0	0	0	0	0	0	0	0	0	0	0	0	0	0	0	0	0	0	0	0
1-00423	3	0	0	0	0	0	0	0	0	0	0	0	0	0	0	0	0	0	0	0	0	0	0	0	0	0	0	0	0	0	0	0	0	0	0	0	0	0	0	0	0	0	0	0	0	0	0	0	0
1-00424	3	0	0	0	0	0	0	0	0	0	0	0	0	0	0	0	0	0	0	0	0	0	0	0	0	0	0	0	0	0	0	0	0	0	0	0	0	0	0	0	0	0	0	0	0	0	0	0	0
1-00425	3	0	0	0	0	0	0	0	0	0	0	0	0	0	0	0	0	0	0	0	0	0	0	0	0	0	0	0	0	0	0	0	0	0	0	0	0	0	0	0	0	0	0	0	0	0	0	0	0
1-00426	1	0	0	0	0	0	0	0	0	0	0	0	0	0	0	0	0	0	0	0	0	0	0	0	0	0	0	0	0	0	0	0	0	0	0	0	0	0	0	0	0	0	0	0	0	0	0	0	0
1-00435	0	0	0	0	0	0	0	0	0	0	0	0	0	0	0	0	0	0	0	0	0	0	0	0	0	0	0	0	0	0	0	0	0	0	0	0	0	0	0	0	0	0	0	0	0	0	0	0	0
1-00436	3	0	0	0	0	0	0	0	0	0	0	0	0	0	0	0	0	0	0	0	0	0	0	0	0	0	0	0	0	0	0	0	0	0	0	0	0	0	0	0	0	0	0	0	0	0	0	0	0
1-00437	1	0	0	0	0	0	0	0	0	0	0	0	0	0	0	0	0	0	0	0	0	0	0	0	0	0	0	0	0	0	0	0	0	0	0	0	0	0	0	0	0	0	0	0	0	0	0	0	0
1-00440	4	0	0	0	0	0	0	0	0	0	0	0	0	0	0	0	0	0	0	0	0	0	0	0	0	0	0	0	0	0	0	0	0	0	0	0	0	0	0	0	0	0	0	0	0	0	0	0	0
1-00441	3	0	0	0	0	0	0	0	0	0	0	0	0	0	0	0	0	0	0	0	0	0	0	0	0	0	0	0	0	0	0	0	0	0	0	0	0	0	0	0	0	0	0	0	0	0	0	0	0
1-00442	1	0	0	0	0	0	0	0	0	0	0	0	0	0	0	0	0	0	0	0	0	0	0	0	0	0	0	0	0	0	0	0	0	0	0	0	0	0	0	0	0	0	0	0	0	0	0	0	0
1-00444	3	0	0	0	0	0	0	0	0	0	0	0	0	0	0	0	0	0	0	0	0	0	0	0	0	0	0	0	0	0	0	0	0	0	0	0	0	0	0	0	0	0	0	0	0	0	0	0	0
1-00448	1	0	0	0	0	0	0	0	0	0	0	0	0	0	0	0	0	0	0	0	0	0	0	0	0	0	0	0	0	0	0	0	0	0	0	0	0	0	0	0	0	0	0	0	0	0	0	0	0
1-00452	4	0	0	0	0	0	0	0	0	0	0	0	0	0	0	0	0	0	0	0	0	0	0	0	0	0	0	0	0	0	0	0	0	0	0	0	0	0	0	0	0	0	0	0	0	0	0	0	0
1-00453	4	0	0	0	0	0	0	0	0	0	0	0	0	0	0	0	0	0	0	0	0	0	0	0	0	0	0	1	0	0	0	0	0	0	0	0	0	0	0	0	0	0	0	0	0	0	0	0	0
1-00455	2	0	0	0	0	0	0	0	0	0	0	0	0	0	0	0	0	0	0	0	0	0	0	0	0	0	0	0	0	0	0	0	0	0	0	0	0	0	0	0	0	0	0	0	0	0	0	0	0
1-00458	4	0	0	0	0	0	0	0	0	0	0	0	0	0	0	0	0	0	0	0	0	0	0	0	0	0	0	0	0	0	0	0	0	0	0	0	0	0	0	0	0	0	0	0	0	0	0	0	0
1-00459	4	0	0	0	0	0	0	0	0	0	0	0	0	0	0	0	0	0	0	0	0	0	0	0	0	0	0	0	0	0	0	0	0	0	0	0	0	0	0	0	0	0	0	0	0	0	0	0	0
1-00465	3	0	0	0	0	0	0	0	0	0	0	0	0	0	0	0	0	0	0	0	0	0	0	0	0	0	0	0	0	0	0	0	0	0	0	0	0	0	0	0	0	0	0	0	0	0	0	0	0
1-00466	4	0	0	0	0	0	0	0	0	0	0	0	0	0	0	0	0	0	0	0	0	0	0	0	0	0	0	0	0	0	0	0	0	0	0	0	0	0	0	0	0	0	0	0	0	0	0	0	0
1-00470	1	0	0	0	0	0	0	0	0	0	0	0	0	0	0	0	0	0	0	0	0	0	0	0	0	0	0	0	0	0	0	0	0	0	0	0	0	0	0	0	0	0	0	0	0	0	0	0	0
1-00479	3	0	0	0	0	0	0	0	0	0	0	0	0	0	0	0	0	0	0	0	0	0	0	0	0	0	0	0	0	0	0	0	0	0	0	0	0	0	0	0	0	0	0	0	0	0	0	0	0
1-00480	0	0	0	0	0	0	0	0	0	0	0	0	0	0	0	0	0	0	0	0	0	0	0	0	0	0	0	0	0	0	0	0	0	0	0	0	0	0	0	0	0	0	0	0	0	0	0	0	0
1-00482	1	0	0	0	0	0	0	0	0	0	0	0	0	0	0	0	0	0	0	0	0	0	0	0	0	0	0	0	0	0	0	0	0	0	0	0	0	0	0	0	0	0	0	0	0	0	0	0	0
1-00483	3	0	0	0	0	0	0	0	0	0	0	0	0	0	0	0	0	0	0	0	0	0	0	0	0	0	0	0	0	0	0	0	0	0	0	0	0	0	0	0	0	0	0	0	0	0	0	0	0
1-00484	1	0	0	0	0	0	0	0	0	0	0	0	0	0	0	0	0	0	0	0	0	0	0	0	0	0	0	0	0	0	0	0	0	0	0	0	0	0	0	0	0	0	0	0	0	0	0	0	0
1-00489	2	0	0	0	0	0	0	0	0	0	0	0	0	0	0	0	0	0	0	0	0	0	0	0	0	0	0	0	0	0	0	0	0	0	0	0	0	0	0	0	0	0	0	0	0	0	0	0	0
1-00491	3	0	0	0	0	0	0	0	0	0	0	0	0	0	0	0	0	0	0	0	0	0	0	0	0	0	0	0	0	0	0	0	0	0	0	0	0	0	0	0	0	0	0	0	0	0	0	0	0
1-00492	4	0	0	0	0	0	0	0	0	0	0	0	0	0	0	0	0	0	0	0	0	0	0	0	0	0	0	0	0	0	0	0	0	0	0	0	0	0	0	0	0	0	0	0	0	0	0	0	0
1-00493	3	0	0	0	0	0	0	0	0	0	0	0	0	0	0	0	0	0	0	0	0	0	0	0	0	0	0	0	0	0	0	0	0	0	0	0	0	0	0	0	0	0	0	0	0	0	0	0	0
1-00495	4	0	0	0	0	0	0	0	0	0	0	0	0	0	0	0	0	0	0	0	0	0	0	0	0	0	0	0	0	0	0	0	0	0	0	0	0	0	0	0	0	0	0	0	0	0	0	0	0
1-00505	1	0	0	0	0	0	0	0	0	0	0	0	0	0	0	0	0	0	0	0	0	0	0	0	0	0	0	0	0	0	0	0	0	0	0	0	0	0	0	0	0	0	0	1	0	0	0	0	0
1-00508	3	0	0	0	1	0	0	0	0	0	0	0	0	0	0	0	0	0	0	0	0	0	0	0	0	0	0	0	0	0	0	0	0	0	0	0	0	0	0	0	0	0	0	0	0	0	0	0	0
1-00515	3	0	0	0	0	0	0	0	0	0	0	0	0	0	0	0	0	0	0	0	0	0	0	0	0	0	0	0	0	0	0	0	0	0	0	0	0	0	0	0	0	0	0	0	0	0	0	0	0
1-00517	1	0	0	0	0	0	0	0	0	0	0	0	0	0	0	0	0	0	0	0	0	0	0	0	0	0	0	0	0	0	0	0	0	0	0	0	0	0	0	0	0	0	0	0	0	0	0	0	0
1-00522	3	0	0	0	0	0	0	0	0	0	0	0	0	0	0	0	0	0	0	0	0	0	0	0	0	0	0	0	0	0	0	0	0	0	0	0	0	0	0	0	0	0	0	0	0	0	0	0	0
1-00523	1	0	0	0	0	0	0	0	0	0	0	0	0	0	0	0	0	0	0	0	0	0	0	0	0	0	0	0	0	0	0	0	0	0	0	0	0	0	0	0	0	0	0	0	0	0	0	0	0
1-00524	2	0	0	0	0	0	0	0	0	0	0	0	0	0	0	0	0	0	0	0	0	0	0	0	0	0	0	0	0	0	0	0	0	0	0	0	0	0	0	0	0	0	0	0	0	0	0	0	0
1-00525	2	0	0	0	0	0	0	0	0	0	0	0	0	0	0	0	0	0	0	0	0	0	0	0	0	0	0	0	0	0	0	0	0	0	0	0	0	0	0	0	0	0	0	0	0	0	0	0	0
1-00528	4	0	0	0	0	0	0	0	0	0	0	0	0	0	0	0	0	0	0	0	0	0	0	0	0	0	0	0	0	0	0	0	0	0	0	0	0	0	0	0	0	0	0	0	0	0	0	0	0
1-00531	1	0	0	0	0	0	0	0	0	0	0	0	0	0	0	0	0	0	0	0	0	0	0	0	0	0	0	0	0	0	0	0	0	0	0	0	0	0	0	0	0	0	0	0	0	0	0	0	0
1-00532	2	0	0	0	0	0	0	0	0	0	0	0	0	0	0	0	0	0	0	0	0	0	0	0	0	0	0	0	0	0	0	0	0	0	0	0	0	0	0	0	0	0	0	0	0	0	0	0	0
1-00534	1	0	0	0	0	0	0	0	0	0	0	0	0	0	0	0	0	0	0	0	0	0	0	0	0	0	0	0	0	0	0	0	0	0	0	0	0	0	0	0	0	0	0	0	0	0	0	0	0
1-00538	1	0	0	0	0	0	0	0	0	0	0	0	0	0	0	0	0	0	0	0	0	0	0	0	0	0	0	0	0	0	0	0	0	0	0	0	0	0	0	0	0	0	0	0	0	0	0	0	0
1-00539	1	0	0	0	0	0	0	0	0	0	0	0	0	0	0	0	0	0	0	0	0	0	0	0	0	0	0	0	0	0	0	0	0	0	0	0	0	0	0	0	0	0	0	0	0	0	0	0	0
1-00541	2	0	0	0	0	0	0	0	0	0	0	0	0	1	0	0	0	0	0	0	0	0	0	0	0	0	0	0	0	0	0	0	0	0	0	0	0	0	0	1	0	0	0	0	0	0	0	0	0
1-00543	3	0	0	0	0	0	0	0	0	0	0	0	0	0	0	0	0	0	0	0	0	0	0	0	0	0	0	0	0	0	0	0	0	0	0	0	0	0	0	0	0	0	0	0	0	0	0	0	0
1-00544	3	0	0	0	0	0	0	0	0	0	0	0	0	0	0	0	0	0	0	0	0	0	0	0	0	0	0	0	0	0	0	0	0	0	0	0	0	0	0	0	0	0	0	0	0	0	0	0	0
1-00550	1	0	0	0	0	0	0	0	0	0	0	0	0	0	0	0	0	0	0	0	0	0	0	0	0	0	0	0	0	0	0	0	0	0	0	0	0	0	0	0	0	0	0	0	0	0	0	0	0
1-00551	1	0	0	0	0	0	0	0	0	0	0	0	0	0	0	0	0	0	0	0	0	0	0	0	0	0	0	0	0	0	0	0	0	0	0	0	0	0	0	0	0	0	0	0	0	0	0	0	0
1-00556	0	0	0	0	0	0	0	0	0	0	0	0	0	0	0	0	0	0	0	0	0	0	0	0	0	0	0	0	0	0	0	0	0	0	0	0	0	0	0	0	0	0	0	0	0	0	0	0	0
1-00558	1	0	0	0	0	0	0	0	0	0	0	0	0	0	0	0	0	0	0	0	0	0	0	0	0	0	0	0	0	0	0	0	0	0	0	0	0	0	0	0	0	0	0	0	0	0	0	0	0
1-00559	3	0	0	0	0	0	0	0	0	0	0	0	0	0	0	0	0	0	0	0	0	0	0	0	0	0	0	0	0	0	0	0	0	0	0	0	0	0	0	0	0	0	0	0	0	0	0	0	0
1-00561	3	0	0	0	0	0	0	0	0	0	0	0	0	0	0	0	0	0	0	0	0	0	0	0	0	0	0	0	0	0	0	0	0	0	0	0	0	0	0	0	0	0	0	0	0	0	0	0	0
1-00565	1	0	0	0	0	0	0	0	0	0	0	0	0	0	0	0	0	0	0	0	0	0	0	0	0	0	0	0	0	0	0	0	0	0	0	0	0	0	0	0	0	0	0	0	0	0	0	0	0
1-00566	1	0	0	0	0	0	0	0	0	0	0	0	0	0	0	0	0	0	0	0	0	0	0	0	0	0	0	0	0	0	0	0	0	0	0	0	0	0	0	0	0	0	0	0	0	0	0	0	0
1-00571	3	0	0	0	0	0	0	0	0	0	0	0	0	0	0	0	0	0	0	0	0	0	0	0	0	0	0	0	0	0	0	0	0	0	0	0	0	0	0	0	0	0	0	0	0	0	0	0	0
1-00574	4	0	0	0	0	0	0	0	0	0	0	0	0	0	0	0	0	0	0	0	0	0	0	0	0	0	0	0	0	0	0	0	0	0	0	0	0	0	0	0	0	0	0	0	0	0	0	0	0
1-00576	1	0	0	0	0	0	0	0	0	0	0	0	0	0	0	0	0	0	0	0	0	0	0	0	0	0	0	0	0	0	0	0	0	0	0	0	0	0	0	0	0	0	0	0	0	0	0	0	0
1-00578	4	0	0	0	0	0	0	0	0	0	0	0	0	0	0	0	0	0	0	0	0	0	0	0	0	0	0	0	0	0	0	0	0	0	0	0	0	0	0	0	0	0	0	0	0	0	0	0	0
1-00582	3	0	0	0	0	0	0	0	0	0	0	0	0	0	0	0	0	0	0	0	0	0	0	0	0	0	0	0	0	0	0	0	0	0	0	0	0	0	0	0	0	0	0	0	0	0	0	0	0
1-00584	1	0	0	0	0	0	0	0	0	0	0	0	0	0	0	0	0	0	0	0	0	0	0	0	0	0	0	0	0	0	0	0	0	0	0	0	0	0	0	0	0	0	0	0	0	0	0	0	0
1-00587	3	0	0	0	0	0	0	0	0	0	0	0	0	0	0	0	0	0	0	0	0	0	0	0	0	0	0	0	0	0	0	0	0	0	0	0	0	0	0	0	0	0	0	0	0	0	0	0	0
1-00591	2	0	0	0	0	0	0	0	0	0	0	0	0	0	0	0	0	0	0	0	0	0	0	0	0	0	1	0	0	0	0	0	0	0	0	0	0	0	0	1	0	0	0	0	0	0	0	0	0
1-00592	3	0	0	0	0	0	0	0	0	0	0	0	0	0	0	0	0	0	0	0	0	0	0	0	0	0	0	0	0	0	0	0	0	0	0	0	0	0	0	0	0	0	0	0	0	0	0	0	0
1-00596	3	0	0	0	0	0	0	0	0	0	0	0	0	0	0	0	0	0	0	0	0	0	0	0	0	0	0	0	0	0	0	0	0	0	0	0	0	0	0	0	0	0	0	0	0	0	0	0	0
1-00599	1	0	0	0	0	0	0	0	0	0	0	0	0	0	0	0	0	0	0	0	0	0	0	0	0	0	0	0	0	0	0	0	0	0	0	0	0	0	0	0	0	0	0	0	0	0	0	0	0
1-00604	1	0	0	0	0	0	0	0	0	0	0	0	0	0	0	0	0	0	0	0	0	0	0	0	0	0	0	0	0	0	0	0	0	0	0	0	0	0	0	0	0	0	0	0	0	0	0	0	0
1-00605	1	0	0	0	0	0	0	0	0	0	0	0	0	0	0	0	0	0	0	0	0	0	0	0	0	0	0	0	0	0	0	0	0	0	0	0	0	0	0	0	0	0	0	0	0	0	0	0	0
1-00610	1	0	0	0	0	0	0	0	0	0	0	0	0	0	0	0	0	0	0	0	0	0	0	0	0	0	0	0	0	0	0	0	0	0	0	0	0	0	0	0	0	0	0	0	0	0	0	0	0
1-00612	3	0	0	0	0	0	0	0	0	0	0	0	0	0	0	0	0	0	0	0	0	0	0	0	0	0	0	0	0	0	0	0	0	0	0	0	0	0	0	0	0	0	0	0	0	0	0	0	0
1-00617	1	0	0	0	0	0	0	0	0	0	0	0	0	0	0	0	0	0	0	0	0	0	0	0	0	0	0	0	0	0	0	0	0	0	0	0	0	0	0	0	0	0	0	0	0	0	0	0	0
1-00618	1	0	0	0	0	0	0	0	0	0	0	0	0	0	0	0	0	0	0	0	0	0	0	0	0	0	0	0	0	0	0	0	0	0	0	0	0	0	0	0	0	0	0	0	0	0	0	0	0
1-00619	3	0	0	0	0	0	0	0	0	0	0	0	0	0	0	0	0	0	0	0	0	0	0	0	0	0	0	0	0	0	0	0	0	0	0	0	0	0	0	0	0	0	0	0	0	0	0	0	0
1-00620	1	0	0	0	0	0	0	0	0	0	0	0	0	0	0	0	0	0	0	0	0	0	0	0	0	0	0	0	0	0	0	0	0	0	0	0	0	0	0	0	0	0	0	0	0	0	0	0	0
1-00625	3	0	0	0	0	0	0	0	0	0	0	0	0	0	0	0	0	0	0	0	0	0	0	0	0	0	0	0	0	0	0	0	0	0	0	0	0	0	0	0	0	0	0	0	0	0	0	0	0
1-00637	4	0	0	0	0	0	0	0	0	0	0	0	0	0	0	0	0	0	0	0	0	0	0	0	0	0	0	0	0	0	0	0	0	0	0	0	0	0	0	0	0	0	0	0	0	0	0	0	0
1-00638	1	0	0	0	0	0	0	0	0	0	0	0	0	0	0	0	0	0	0	0	0	0	0	0	0	0	0	0	0	0	0	0	0	0	0	0	0	0	0	0	0	0	0	0	0	0	0	0	0
1-00640	1	0	0	0	0	0	0	0	0	0	0	0	0	0	0	0	0	0	0	0	0	0	0	0	0	0	0	0	0	0	0	0	0	0	0	0	0	0	0	0	0	0	0	0	0	0	0	0	0
1-00645	1	0	0	0	0	0	0	0	0	0	0	0	0	0	0	0	1	0	0	0	0	0	0	0	0	0	0	0	0	0	0	0	0	0	0	0	0	0	0	0	0	0	0	0	0	0	0	0	0
1-00650	2	0	0	0	0	0	0	0	0	0	0	0	0	0	0	0	0	0	0	0	0	0	0	0	0	0	0	0	0	0	0	0	0	0	0	0	0	0	0	0	0	0	0	0	0	0	0	0	0
1-00651	1	0	0	0	0	0	0	0	0	0	0	0	0	0	0	0	0	0	0	0	0	0	0	0	0	0	0	0	0	0	0	0	0	0	0	0	0	0	0	0	0	0	0	0	0	0	0	0	0
1-00652	3	0	0	0	0	0	0	0	0	0	0	0	0	0	0	0	0	0	0	0	0	0	0	0	0	0	0	0	0	0	0	0	0	0	0	0	0	0	0	0	0	0	0	0	0	0	0	0	0
1-00655	1	0	0	0	0	0	0	0	0	0	0	0	0	0	0	0	0	0	0	0	0	0	0	0	0	0	0	0	0	0	0	0	0	0	0	0	0	0	0	0	0	0	0	0	0	0	0	0	0
1-00658	1	0	0	0	0	0	0	0	0	0	0	0	0	0	0	0	0	0	0	0	0	0	0	0	0	0	0	0	0	0	0	0	0	0	0	0	0	0	0	0	0	0	0	0	0	0	0	0	0
1-00660	1	0	0	0	0	0	0	0	0	0	0	0	0	0	0	0	0	0	0	0	0	0	0	0	0	0	0	0	0	0	0	0	0	0	0	0	0	0	0	0	0	0	0	0	0	0	0	0	0
1-00662	1	0	0	0	0	0	0	0	0	0	0	0	0	0	0	0	0	0	0	0	0	0	0	0	0	0	0	0	0	0	0	0	0	0	0	0	0	0	0	0	0	0	0	0	0	0	0	0	0
1-00665	3	0	0	0	0	0	0	1	0	0	0	0	0	0	0	0	0	0	0	0	0	0	0	0	0	0	0	0	0	0	0	0	0	0	0	0	0	0	0	0	0	0	0	0	0	0	0	0	0
1-00667	1	0	0	0	0	0	0	0	0	0	0	0	0	0	0	0	0	0	0	0	0	0	0	0	0	0	0	0	0	0	0	0	0	0	0	0	0	0	0	0	0	0	0	0	0	0	0	0	0
1-00669	1	0	0	0	0	0	0	0	0	0	0	0	0	0	0	0	0	0	0	0	0	0	0	0	0	0	0	0	0	0	0	0	0	0	0	0	0	0	0	0	0	0	0	0	0	0	0	0	0
1-00672	3	0	0	0	0	0	0	0	0	1	0	0	0	0	0	0	0	0	0	0	0	0	0	0	0	0	0	0	0	0	0	0	0	0	0	0	0	0	0	0	0	0	0	0	0	0	0	0	0
1-00674	1	0	0	0	0	0	0	0	0	0	0	0	0	0	0	0	0	0	0	0	0	0	0	0	0	0	0	0	0	0	0	0	0	0	0	0	0	0	0	0	0	0	0	0	0	0	0	0	0
1-00679	4	0	0	0	0	0	0	0	0	0	0	0	0	0	0	0	0	0	0	0	0	0	0	0	0	0	0	0	0	0	0	0	0	0	0	0	0	0	0	0	0	0	0	0	0	0	0	0	0
1-00687	3	0	0	0	0	0	0	0	0	0	0	0	0	0	0	0	0	0	0	0	0	0	0	0	0	0	0	0	0	0	0	0	0	0	0	0	0	0	0	0	0	0	0	0	0	0	0	0	0
1-00688	1	0	0	0	0	0	0	0	0	0	0	0	0	0	0	0	0	0	0	0	0	0	0	0	0	0	0	0	0	0	0	0	0	0	0	0	0	0	0	0	0	0	0	0	0	0	0	0	0
1-00689	1	0	0	0	0	0	0	0	0	0	0	0	0	0	0	0	0	0	0	0	0	0	0	0	0	0	0	0	0	0	0	0	0	0	0	0	0	0	0	0	0	0	0	0	0	0	0	0	0
1-00692	1	0	0	0	0	0	0	0	0	0	0	0	0	0	0	0	0	0	0	0	0	0	0	0	0	0	0	0	0	0	0	0	0	0	0	0	0	0	0	0	0	0	0	0	0	0	0	0	0
1-00697	4	0	0	0	0	0	0	0	0	0	0	0	0	0	0	0	0	0	0	0	0	0	0	0	0	0	0	0	0	0	0	0	0	0	0	0	0	0	0	0	0	0	0	0	0	0	0	0	0
1-00702	1	0	0	0	0	0	0	0	0	0	0	0	0	0	0	0	0	0	0	0	0	0	0	0	0	0	0	0	0	0	0	0	0	0	0	0	0	0	0	0	0	0	0	0	0	0	0	0	0
1-00711	2	0	0	0	0	0	0	0	0	0	0	0	0	1	0	0	0	0	0	0	0	0	0	0	0	0	0	0	0	0	0	0	0	0	0	0	0	0	0	1	0	0	0	0	0	0	0	0	0
1-00713	1	0	0	0	0	0	0	0	0	0	0	0	0	0	0	0	0	0	0	0	0	0	0	0	0	0	0	0	0	0	0	0	0	0	0	0	0	0	0	0	0	0	0	0	0	0	0	0	0
1-00715	3	0	0	0	0	0	0	0	0	0	0	0	0	0	0	0	0	0	0	0	0	0	0	0	0	0	0	0	0	0	0	0	0	0	0	0	0	0	0	0	0	0	0	0	0	0	0	0	0
1-00717	3	0	0	0	0	0	0	0	0	0	0	0	0	0	0	0	0	0	0	0	0	0	0	0	0	0	0	0	0	0	0	0	0	0	0	0	0	0	0	0	0	0	0	0	0	0	0	0	0
1-00718	1	0	0	0	0	0	0	0	0	0	0	0	0	0	0	0	0	0	0	0	0	0	0	0	0	0	0	0	0	0	0	0	0	0	0	0	0	0	0	0	0	0	0	0	0	0	0	0	0
1-00720	1	0	0	0	0	0	0	0	0	0	0	0	0	0	0	0	0	0	0	0	0	0	0	0	0	0	0	0	0	0	0	0	0	0	0	0	0	0	0	0	0	0	0	0	0	0	0	0	0
1-00722	2	0	0	0	0	0	0	0	0	0	0	0	0	0	0	0	0	0	0	0	0	0	0	0	0	0	0	0	0	0	0	0	0	0	0	0	0	0	0	0	0	0	0	0	0	0	0	0	0
1-00726	1	0	0	0	0	0	0	0	0	0	0	0	0	0	0	0	0	0	0	0	0	0	0	0	0	0	0	0	0	0	0	0	0	0	0	0	0	0	0	0	0	0	0	0	0	0	0	0	0
1-00728	1	0	0	0	0	0	0	0	0	0	0	0	0	0	0	0	0	0	0	0	0	0	0	0	0	0	0	0	0	0	0	0	0	0	0	0	0	0	0	0	0	0	0	0	0	0	0	0	0
1-00730	1	0	0	0	0	0	0	0	0	0	0	0	0	0	0	0	0	0	0	0	0	0	0	0	0	0	0	0	0	0	0	0	0	0	0	0	0	0	0	0	0	0	0	0	0	0	0	0	0
1-00733	1	0	0	0	0	0	0	0	0	0	0	0	0	0	0	0	0	0	0	0	0	0	0	0	0	0	0	0	0	0	0	0	0	0	0	0	0	0	0	0	0	0	0	0	0	0	0	0	0
1-00734	3	0	0	0	0	0	0	0	0	0	0	0	0	0	0	0	0	0	0	0	0	0	0	0	0	0	0	0	0	0	0	0	0	0	0	0	0	0	0	0	0	0	0	0	0	0	0	0	0
1-00735	3	0	0	0	0	0	0	0	0	0	0	0	0	0	0	0	0	0	0	0	0	0	0	0	0	0	0	0	0	0	0	0	0	0	0	0	0	0	0	0	0	0	0	0	0	0	0	0	0
1-00737	4	0	0	0	0	0	0	0	0	0	0	0	0	0	0	0	0	0	0	0	0	0	0	0	0	0	0	0	0	0	0	0	0	0	0	0	0	0	0	0	0	0	0	0	0	0	0	0	0
1-00738	1	0	0	0	0	0	0	0	0	0	0	0	0	0	0	0	0	0	0	0	0	0	0	0	0	0	0	0	0	0	0	0	0	0	0	0	0	0	0	0	0	0	0	0	0	0	0	0	0
1-00739	1	0	0	0	0	0	0	0	0	0	0	0	0	0	0	0	0	0	0	0	0	0	0	0	0	0	0	0	0	0	0	0	0	0	0	0	0	0	0	0	0	0	0	0	0	0	0	0	0
1-00740	3	0	0	0	0	0	0	0	0	0	0	0	0	0	0	0	0	0	0	0	0	0	0	0	0	0	0	0	0	0	0	0	0	0	0	0	0	0	0	0	0	0	0	0	0	0	0	0	0
1-00746	3	0	0	0	0	0	0	0	0	0	0	0	0	0	0	0	0	0	0	0	0	0	0	0	0	0	0	0	0	0	0	0	0	0	0	0	0	0	0	0	0	0	0	0	0	0	0	0	0
1-00748	3	0	0	0	0	0	0	1	0	0	0	0	0	0	0	0	0	0	0	0	0	0	0	0	0	0	0	0	0	0	0	0	0	0	0	0	0	0	0	0	0	0	0	0	0	0	0	0	0
1-00749	0	0	0	0	0	0	0	0	0	0	0	0	0	0	0	0	0	0	0	0	0	0	0	0	0	0	0	0	0	0	0	0	0	0	0	0	0	0	0	0	0	0	0	0	0	0	0	0	0
1-00750	3	0	0	0	0	0	0	0	0	0	0	0	0	0	0	0	0	0	0	0	0	0	0	0	0	0	0	0	0	0	0	0	0	0	0	0	0	0	0	0	0	0	0	0	0	0	0	0	0
1-00756	3	0	0	0	0	0	0	0	0	0	0	0	0	0	0	0	0	0	0	0	0	0	0	0	0	0	0	0	0	0	0	0	0	0	0	0	0	0	0	0	0	0	0	0	0	0	0	0	0
1-00761	4	0	0	0	0	0	0	0	0	0	0	0	0	0	0	0	0	0	0	0	0	0	0	0	0	0	0	0	0	0	0	0	0	0	0	0	0	0	0	0	0	0	0	0	0	0	0	0	0
1-00762	1	0	0	0	0	0	0	0	0	0	0	0	0	0	0	0	0	0	0	0	0	0	0	0	0	0	0	0	0	0	0	0	0	0	0	0	0	0	0	0	0	0	0	0	0	0	0	0	0
1-00763	1	0	0	0	0	1	0	0	0	0	0	0	0	0	0	0	0	0	0	0	0	0	0	0	0	0	0	0	0	0	0	0	0	0	0	0	0	0	0	0	0	0	0	0	0	0	0	0	0
1-00766	1	0	0	0	0	0	0	0	0	0	0	0	0	0	0	0	0	0	0	0	0	0	0	0	0	0	0	0	0	0	0	0	0	0	0	0	0	0	0	0	0	0	0	0	0	0	0	0	0
1-00769	3	0	0	0	0	0	0	0	0	0	0	0	0	0	0	0	0	0	0	0	0	0	0	0	0	0	0	0	0	0	0	0	0	0	0	0	0	0	0	0	0	0	0	0	0	0	0	0	0
1-00770	3	0	0	0	0	0	0	0	0	0	0	0	0	0	0	0	0	0	0	0	0	0	0	0	0	0	0	0	0	0	0	0	0	0	0	0	0	0	0	0	0	0	0	0	0	0	0	0	0
1-00771	1	0	0	0	0	0	0	0	0	0	0	0	0	0	0	0	0	0	0	0	0	0	0	0	0	0	0	0	0	0	0	0	0	0	0	0	0	0	0	0	0	0	0	0	0	0	0	0	0
1-00772	0	0	0	0	0	0	0	0	0	0	0	0	0	0	0	0	0	0	0	0	0	0	0	0	0	0	0	0	0	0	0	0	0	0	0	0	0	0	0	0	0	0	0	0	0	0	0	0	0
1-00778	4	0	0	0	0	0	0	0	0	0	0	0	0	0	0	0	0	0	0	0	0	0	0	0	0	0	0	0	0	0	0	0	0	0	0	0	0	0	0	0	0	0	0	0	0	0	0	0	0
1-00780	3	0	0	0	0	0	0	0	0	0	0	0	0	0	0	0	0	0	0	0	0	0	0	0	0	0	0	0	0	0	0	0	0	0	0	0	0	0	0	0	0	0	0	0	0	0	0	0	0
1-00783	1	0	0	0	0	0	0	1	0	0	0	0	0	0	0	0	0	0	0	0	0	0	0	0	0	0	0	0	0	0	0	0	0	0	0	0	0	0	0	0	0	0	0	0	0	0	0	0	0
1-00785	3	0	0	0	0	0	0	0	0	0	0	0	0	0	0	0	0	0	0	0	0	0	0	0	0	0	0	0	0	0	0	0	0	0	0	0	0	0	0	0	0	0	0	0	0	0	0	0	0
1-00786	4	0	0	0	0	0	0	0	0	0	0	0	0	0	0	0	0	0	0	0	0	0	0	0	0	0	0	0	0	0	0	0	0	0	0	0	0	0	0	0	0	0	0	0	0	0	0	0	0
1-00788	1	0	0	0	0	0	0	0	0	0	0	0	0	0	0	0	0	0	0	0	0	0	0	0	0	0	0	0	0	0	0	0	0	0	0	0	0	0	0	0	0	0	0	0	0	0	0	0	0
1-00789	1	0	0	0	0	0	0	0	0	0	0	0	0	0	0	0	0	0	0	0	0	0	0	0	0	0	0	0	0	0	0	0	0	0	0	0	0	0	0	0	0	0	0	0	0	0	0	0	0
1-00796	1	0	0	0	0	0	0	0	0	0	0	0	0	0	0	0	0	0	0	0	0	0	0	0	0	0	0	0	0	0	0	0	0	0	0	0	0	0	0	0	0	0	0	0	0	0	0	0	0
1-00797	3	0	0	0	0	0	0	0	0	0	0	0	0	0	0	0	0	0	0	0	0	0	0	0	0	0	0	0	0	0	0	0	0	0	0	0	0	0	0	0	0	0	0	0	0	0	0	0	0
1-00799	3	0	0	0	0	0	0	0	0	0	0	0	0	0	0	0	0	0	0	0	0	0	0	0	0	0	0	0	0	0	0	0	0	0	0	0	0	0	0	0	0	0	0	0	0	0	0	0	0
1-00801	3	0	0	0	0	0	0	1	0	0	0	0	0	0	0	0	0	0	0	0	0	0	0	0	0	0	0	0	0	0	0	0	0	0	0	0	0	0	0	0	0	0	0	0	0	0	0	0	0
1-00802	3	0	0	0	0	0	0	0	0	0	0	0	0	0	0	0	0	0	0	0	0	0	0	0	0	0	0	0	0	0	0	0	0	0	0	0	0	0	0	0	0	0	0	0	0	0	0	0	0
1-00803	4	0	0	0	0	0	0	0	0	0	0	0	0	0	0	0	0	0	0	0	0	0	0	0	0	0	0	0	0	0	0	0	0	0	0	0	0	0	0	0	0	0	0	0	0	0	0	0	0
1-00804	3	0	0	0	0	0	0	0	0	0	0	0	0	0	0	0	0	0	0	0	0	0	0	0	0	0	0	0	0	0	0	0	0	0	0	0	0	0	0	0	0	0	0	0	0	0	0	0	0
1-00806	1	0	0	0	0	0	0	0	0	0	0	0	0	0	0	0	0	0	0	0	0	0	0	0	0	0	0	0	0	0	0	0	0	0	0	0	0	0	0	0	0	0	0	0	0	0	0	0	0
1-00808	1	0	0	0	0	0	0	0	0	0	0	0	0	0	0	0	0	0	0	0	0	0	0	0	0	0	0	0	0	0	0	0	0	0	0	0	0	0	0	0	0	0	0	0	0	0	0	0	0
1-00810	4	0	0	0	0	0	0	0	0	0	0	0	0	0	0	0	0	0	0	0	0	0	0	0	0	0	0	0	0	0	0	0	0	0	0	0	0	0	0	0	0	0	0	0	0	0	0	0	0
1-00818	3	0	0	0	0	0	0	0	0	0	0	0	0	0	0	0	0	0	0	0	0	0	0	0	0	0	0	0	0	0	0	0	0	0	0	0	0	0	0	0	0	0	0	0	0	0	0	0	0
1-00820	3	0	0	0	0	0	0	0	0	0	0	0	0	0	0	0	0	0	0	0	0	0	0	0	0	0	0	0	0	0	0	0	0	0	0	0	0	0	0	0	0	0	0	0	0	0	0	0	0
1-00822	4	0	0	0	0	0	0	0	0	0	0	0	0	0	0	0	0	0	0	0	0	0	0	0	0	0	0	0	0	0	0	0	0	0	0	0	0	0	0	0	0	0	0	0	0	0	0	0	0
1-00824	2	0	0	0	0	0	0	0	0	0	0	0	0	0	0	0	0	0	0	0	0	0	0	0	0	0	0	0	0	0	0	0	0	0	0	0	0	0	0	0	0	0	0	0	0	0	0	0	0
1-00825	3	0	0	0	0	0	0	0	0	0	0	0	0	0	0	0	0	0	0	0	0	0	0	0	0	0	0	0	0	0	0	0	0	0	0	0	0	0	0	0	0	0	0	0	0	0	0	0	0
1-00826	3	0	0	0	0	0	0	0	0	0	0	0	0	0	0	0	0	0	0	0	0	0	0	0	0	0	0	0	0	0	0	0	0	0	0	0	0	0	0	0	0	0	0	0	0	0	0	0	0
1-00830	1	0	0	0	0	0	0	0	0	0	0	0	0	0	0	0	0	0	0	0	0	0	0	0	0	0	0	0	0	0	0	0	0	0	0	0	0	0	0	0	0	0	0	0	0	0	0	0	0
1-00832	1	0	0	0	0	0	0	0	0	0	0	0	0	0	0	0	1	0	0	0	0	0	0	0	0	0	0	0	0	0	0	0	0	0	0	0	0	0	0	0	0	0	0	0	0	0	0	0	0
1-00836	3	0	0	0	0	0	0	0	0	0	0	0	0	0	0	0	0	0	0	0	0	0	0	0	0	0	0	0	0	0	0	0	0	0	0	0	0	0	0	0	0	0	0	0	0	0	0	0	0
1-00839	4	0	0	0	0	0	0	0	0	0	0	0	0	0	0	0	0	0	0	0	0	0	0	0	0	0	0	0	0	0	0	0	0	0	0	0	0	0	0	0	0	0	0	0	0	0	0	0	0
1-00840	4	0	0	0	0	0	0	0	0	0	0	0	0	0	0	0	0	0	0	0	0	0	0	0	0	0	0	0	0	0	0	0	0	0	0	0	0	0	0	0	0	0	0	0	0	0	0	0	0
1-00841	3	0	0	0	0	0	0	0	0	0	0	0	0	0	0	0	0	0	0	0	0	0	0	0	0	0	0	0	0	0	0	0	0	0	0	0	0	0	0	0	0	0	0	0	0	0	0	0	0
1-00842	4	0	0	0	0	0	0	0	0	0	0	0	0	0	0	0	0	0	0	0	0	0	0	0	0	0	0	0	0	0	0	0	0	0	0	0	0	0	0	0	0	0	0	0	0	0	0	0	0
1-00843	1	0	0	0	0	0	0	0	0	0	0	0	0	0	0	0	0	0	0	0	0	0	0	0	0	0	0	0	0	0	0	0	0	0	0	0	0	0	0	0	0	0	0	0	0	0	0	0	0
1-00844	4	0	0	0	0	0	0	0	0	0	0	0	0	0	0	0	0	0	0	0	0	0	0	0	0	0	0	0	0	0	0	0	0	0	0	0	0	0	0	0	0	0	0	0	0	0	0	0	0
1-00846	3	0	0	0	0	0	0	0	0	0	0	0	0	0	0	0	0	0	0	0	0	0	0	0	0	0	0	0	0	0	0	0	0	0	0	0	0	0	0	0	0	0	0	0	0	0	0	0	0
1-00847	2	0	0	0	0	0	0	0	0	0	0	0	0	1	0	0	0	0	0	0	0	0	0	0	0	0	0	0	0	0	0	0	0	0	0	0	0	0	0	1	0	0	0	0	0	0	0	0	0
1-00849	3	0	0	0	0	0	0	0	0	0	0	0	0	0	0	0	0	0	0	0	0	0	0	0	0	0	0	0	0	0	0	0	0	0	0	0	0	0	0	0	0	0	0	0	0	0	0	0	0
1-00852	2	0	0	0	0	0	0	0	0	0	0	0	0	0	0	0	0	0	0	0	0	0	0	0	0	0	0	0	0	0	0	0	0	0	0	0	0	0	0	0	0	0	0	0	0	0	0	0	0
1-00853	1	0	0	0	0	1	0	0	0	0	0	0	0	0	0	0	0	0	0	0	0	0	0	0	0	0	0	0	0	0	0	0	0	0	0	0	0	0	0	0	0	0	0	0	0	0	0	0	0
1-00854	1	0	0	0	0	0	0	0	0	0	0	0	0	0	0	0	0	0	0	0	0	0	0	0	0	0	0	0	0	0	0	0	0	0	0	0	0	0	0	0	0	0	0	0	0	0	0	0	0
1-00856	1	0	0	0	0	0	0	0	0	0	0	0	0	0	0	0	0	0	0	0	0	0	0	0	0	0	0	0	0	0	0	0	0	0	0	0	0	0	0	0	0	0	0	0	0	0	0	0	0
1-00859	2	0	0	0	0	0	0	0	0	0	0	0	0	0	0	0	0	0	0	0	0	0	0	0	0	0	0	0	0	0	0	0	0	0	0	0	0	0	0	0	0	0	0	0	0	0	0	0	0
1-00861	3	0	0	0	0	0	0	0	0	0	0	0	0	0	0	0	0	0	0	0	0	0	0	0	0	0	0	0	0	0	0	0	0	0	0	0	0	0	0	0	0	0	0	0	0	0	0	0	0
1-00865	4	0	0	0	0	0	0	0	0	0	0	0	0	0	0	0	0	0	0	0	0	0	0	0	0	0	0	0	0	0	0	0	0	0	0	0	0	0	0	0	0	0	0	0	0	0	0	0	0
1-00868	1	0	0	0	0	0	0	0	0	0	0	0	0	0	0	0	0	0	0	0	0	0	0	0	0	0	0	0	0	0	0	0	0	0	0	0	0	0	0	0	0	0	0	0	0	0	0	0	0
1-00869	1	0	0	0	0	0	0	0	0	0	0	0	0	0	0	0	0	0	0	0	0	0	0	0	0	0	0	0	0	0	0	0	0	0	0	0	0	0	0	0	0	0	0	0	0	0	0	0	0
1-00870	0	0	0	0	0	0	0	0	0	0	0	0	0	0	0	0	0	0	0	0	0	0	0	0	0	0	0	0	0	0	0	0	0	0	0	0	0	0	0	0	0	0	0	0	0	0	0	0	0
1-00871	1	0	0	0	0	0	0	0	0	0	0	0	0	0	0	0	0	0	0	0	0	0	0	0	0	0	0	0	0	0	0	0	0	0	0	0	0	0	0	0	0	0	0	0	0	0	0	0	0
1-00872	1	0	0	0	0	0	0	0	0	0	0	0	0	0	0	0	0	0	0	0	0	0	0	0	0	0	0	0	0	0	0	0	0	0	0	0	0	0	0	0	0	0	0	0	0	0	0	0	0
1-00874	3	0	0	0	0	0	0	0	0	0	0	0	0	0	0	0	0	0	0	0	0	0	0	0	0	0	0	0	0	0	0	0	0	0	0	0	0	0	0	0	0	0	0	0	0	0	0	0	0
1-00875	2	0	0	0	0	0	0	0	0	0	0	0	0	0	0	0	0	0	0	0	0	0	0	0	0	0	0	0	0	0	0	0	0	0	0	0	0	0	0	0	0	0	0	0	0	0	0	0	0
1-00876	4	0	0	0	0	0	0	0	0	0	0	0	0	0	0	0	0	0	0	0	0	0	0	0	0	0	0	0	0	0	0	0	0	0	0	0	0	0	0	0	0	0	0	0	0	0	0	0	0
1-00877	1	0	0	0	0	0	0	0	0	0	0	0	0	0	0	0	0	0	0	0	0	0	0	0	0	0	0	0	0	0	0	0	0	0	0	0	0	0	0	0	0	0	0	0	0	0	0	0	0
1-00878	2	0	0	0	0	0	0	0	0	0	0	0	0	1	0	0	0	0	0	0	0	0	0	0	0	0	0	0	0	0	0	0	0	0	0	0	0	0	0	0	0	0	0	0	0	0	0	0	0
1-00879	4	0	0	0	0	0	0	0	0	0	0	0	0	0	0	0	0	0	0	0	0	0	0	0	0	0	0	0	0	0	0	0	0	0	0	0	0	0	0	0	0	0	0	0	0	0	0	0	0
1-00880	1	0	0	0	0	0	0	0	0	0	0	0	0	0	0	0	0	0	0	0	0	0	0	0	0	0	0	0	0	0	0	0	0	0	0	0	0	0	0	0	0	0	0	0	0	0	0	0	0
1-00884	0	0	0	0	0	0	0	0	0	0	0	0	0	0	0	0	0	0	0	0	0	0	0	0	0	0	0	0	0	0	0	0	0	0	0	0	0	0	0	0	0	0	0	0	0	0	0	0	0
1-00885	4	0	0	0	0	0	0	0	0	0	0	0	0	0	0	0	0	0	0	0	0	0	0	0	0	0	0	0	0	0	0	0	0	0	0	0	0	0	0	0	0	0	0	0	0	0	0	0	0
1-00892	1	0	0	0	0	0	0	0	0	0	0	0	0	0	0	0	0	0	0	0	0	0	0	0	0	0	0	0	0	0	0	0	0	0	0	0	0	0	0	0	0	0	0	0	0	0	0	0	0
1-00893	4	0	0	0	0	0	0	0	0	0	0	0	0	0	0	0	0	0	0	0	0	0	0	0	0	0	0	0	0	0	0	0	0	0	0	0	0	0	0	0	0	0	0	0	0	0	0	0	0
1-00894	1	0	0	0	0	0	0	0	0	0	0	0	0	0	0	0	0	0	0	0	0	0	0	0	0	0	0	0	0	0	0	0	0	0	0	0	0	0	0	0	0	0	0	0	0	0	0	0	0
1-00897	3	0	0	0	0	0	0	0	0	0	0	0	0	0	0	0	0	0	0	0	0	0	0	0	0	0	0	0	0	0	0	0	0	0	0	0	0	0	0	0	0	0	0	0	0	0	0	0	0
1-00903	0	0	0	0	0	0	0	0	0	0	0	0	0	0	0	0	0	0	0	0	0	0	0	0	0	0	0	0	0	0	0	0	0	0	0	0	0	0	0	0	0	0	0	0	0	0	0	0	0
1-00904	3	0	0	0	0	0	0	0	0	0	0	0	0	0	0	0	0	0	0	0	0	0	0	0	0	0	0	0	0	0	0	0	0	0	0	0	0	0	0	0	0	0	0	0	0	0	0	0	0
1-00907	1	0	0	0	0	0	0	0	0	0	0	0	0	0	0	0	0	0	0	0	0	0	0	0	0	0	0	0	0	0	0	0	0	0	0	0	0	0	0	0	0	0	0	0	0	0	0	0	0
1-00909	1	0	0	0	0	0	0	0	0	0	0	0	0	0	0	0	0	0	0	0	0	0	0	0	0	0	0	0	0	0	0	0	0	0	0	0	0	0	0	0	0	0	0	0	0	0	0	0	0
1-00913	1	0	0	0	0	0	0	0	0	0	0	0	0	0	0	0	0	0	0	0	0	0	0	0	0	0	0	0	0	0	0	0	0	0	0	0	0	0	0	0	0	0	0	0	0	0	0	0	0
1-00914	1	0	0	0	0	0	0	0	0	0	0	0	0	0	0	0	0	0	0	0	0	0	0	0	0	0	0	0	0	0	0	0	0	0	0	0	0	0	0	0	0	0	0	0	0	0	0	0	0
1-00915	0	0	0	0	0	0	0	0	0	0	0	0	0	0	0	0	0	0	0	0	0	0	0	0	0	0	0	0	0	0	0	0	0	0	0	0	0	0	0	0	0	0	0	0	0	0	0	0	0
1-00917	4	0	0	0	0	0	0	0	0	0	0	0	0	0	0	0	0	0	0	0	0	0	0	0	0	0	0	0	0	0	0	0	0	0	0	0	0	0	0	0	0	0	0	0	0	0	0	0	0
1-00918	1	0	0	0	0	0	0	0	0	0	0	0	0	0	0	0	0	0	0	0	0	0	0	0	0	0	0	0	0	0	0	0	0	0	0	0	0	0	0	0	0	0	0	0	0	0	0	0	0
1-00922	3	0	0	0	0	0	0	0	0	0	0	0	0	0	0	0	0	0	0	0	0	0	0	0	0	0	0	0	0	0	0	0	0	0	0	0	0	0	0	0	0	0	0	0	0	0	0	0	0
1-00924	3	0	0	0	0	0	0	0	0	0	0	0	0	0	0	0	0	0	0	0	0	0	0	0	0	0	0	0	0	0	0	0	0	0	0	0	0	0	0	0	0	0	0	0	0	0	0	0	0
1-00934	3	0	0	0	0	0	0	0	0	0	0	0	0	0	0	0	0	0	0	0	0	0	0	0	0	0	0	0	0	0	0	0	0	0	0	0	0	0	0	0	0	0	0	0	0	0	0	0	0
1-00938	3	0	0	0	0	0	0	0	0	0	0	0	0	0	0	0	0	0	0	0	0	0	0	0	0	0	0	0	0	0	0	0	0	0	0	0	0	0	0	0	0	0	0	0	0	0	0	0	0
1-00940	1	0	0	0	0	0	0	0	0	0	0	0	0	0	0	0	0	0	0	0	0	0	0	0	0	0	0	0	0	0	0	0	0	0	0	0	0	0	0	0	0	0	0	0	0	0	0	0	0
1-00941	4	0	0	0	0	0	0	0	0	0	0	0	0	0	0	0	0	0	0	0	0	0	0	0	0	0	0	0	0	0	0	0	0	0	0	0	0	0	0	0	0	0	0	0	0	0	0	0	0
1-00943	4	0	0	0	0	0	0	0	0	0	0	0	0	0	0	0	0	0	0	0	0	0	0	0	0	0	0	0	0	0	0	0	0	0	0	0	0	0	0	0	0	0	0	0	0	0	0	0	0
1-00949	1	0	0	0	0	0	0	0	0	0	0	0	0	0	0	0	0	0	0	0	0	0	0	0	0	0	0	0	0	0	0	0	0	0	0	0	0	0	0	0	0	0	0	0	0	0	0	0	0
1-00951	4	0	0	0	0	0	0	0	0	0	0	0	0	0	0	0	0	0	0	0	0	0	0	0	0	0	0	0	0	0	0	0	0	0	0	0	0	0	0	0	0	0	0	0	0	0	0	0	0
1-00958	1	0	0	0	0	0	0	0	0	0	0	0	0	0	0	0	0	0	0	0	0	0	0	0	0	0	0	0	0	0	0	0	0	0	0	0	0	0	0	0	0	0	0	0	0	0	0	0	0
1-00961	4	0	0	0	0	0	0	0	0	0	0	0	0	0	0	0	0	0	0	0	0	0	0	0	0	0	0	0	0	0	0	0	0	0	0	0	0	0	0	0	0	0	0	0	0	0	0	0	0
1-00965	4	0	0	0	0	0	0	0	0	0	0	0	0	0	0	0	0	0	0	0	0	0	0	0	0	0	0	0	0	0	0	0	0	0	0	0	0	0	0	0	0	0	0	0	0	0	0	0	0
1-00966	1	0	0	0	0	0	0	0	0	0	0	0	0	0	0	0	0	0	0	0	0	0	0	0	0	0	0	0	0	0	0	0	0	0	0	0	0	0	0	0	0	0	0	0	0	0	0	0	0
1-00967	1	0	0	0	0	0	0	0	0	0	0	0	0	0	0	0	0	0	0	0	0	0	0	0	0	0	0	0	0	0	0	0	0	0	0	0	0	0	0	0	0	0	0	0	0	0	0	0	0
1-00969	4	0	0	0	0	0	0	0	0	0	0	0	0	0	0	0	0	0	0	0	0	0	0	0	0	0	0	0	0	0	0	0	0	0	0	0	0	0	0	0	0	0	0	0	0	0	0	0	0
1-00971	0	0	0	0	0	0	0	0	0	0	0	0	0	0	0	0	0	0	0	0	0	0	0	0	0	0	0	0	0	0	0	0	0	0	0	0	0	0	0	0	0	0	0	0	0	0	0	0	0
1-00976	4	0	0	0	0	0	0	0	0	0	0	0	0	0	0	0	0	0	0	0	0	0	0	0	0	0	0	0	0	0	0	0	0	0	0	0	0	0	0	0	0	0	0	0	0	0	0	0	0
1-00977	1	0	0	0	0	0	0	0	0	0	0	0	0	0	0	0	0	0	0	0	0	0	0	0	0	0	0	0	0	0	0	0	0	0	0	0	0	0	0	0	0	0	0	0	0	0	0	0	0
1-00978	4	0	0	0	0	0	0	0	0	0	0	0	0	0	0	0	0	0	0	0	0	0	0	0	0	0	0	0	0	0	0	0	0	0	0	0	0	0	0	0	0	0	0	0	0	0	0	0	0
1-00980	1	0	0	0	0	0	0	0	0	0	0	0	0	0	0	0	0	0	0	0	0	0	0	0	0	0	0	0	0	0	0	0	0	0	0	0	0	0	0	0	0	0	0	0	0	0	0	0	0
1-00982	2	0	0	0	0	0	0	0	0	0	0	0	0	0	0	0	0	0	0	0	0	0	0	0	0	0	0	0	0	0	0	0	0	0	0	0	0	0	0	0	0	0	0	0	0	0	0	0	0
1-00984	1	0	0	0	0	0	0	0	0	0	0	0	0	0	0	0	0	0	0	0	0	0	0	0	0	0	0	0	0	0	0	0	0	0	0	0	0	0	0	0	0	0	0	0	0	0	0	0	0
1-00995	4	0	0	0	0	0	0	0	0	0	0	0	0	0	0	0	0	0	0	0	0	0	0	0	0	0	0	0	0	0	0	0	0	0	0	0	0	0	0	0	0	0	0	0	0	0	0	0	0
1-00996	4	0	0	0	0	0	0	0	0	0	0	0	0	0	0	0	0	0	0	0	0	0	0	0	0	0	0	0	0	0	0	0	0	0	0	0	0	0	0	0	0	0	0	0	0	0	0	0	0
1-00998	1	0	0	0	0	0	0	0	0	0	0	0	0	0	0	0	0	0	0	0	0	0	0	0	0	0	0	0	0	0	0	0	0	0	0	0	0	0	0	0	0	0	0	0	0	0	0	0	0
1-01000	4	0	0	0	0	0	0	0	0	0	0	0	0	0	0	0	0	0	0	0	0	0	0	0	0	0	0	0	0	0	0	0	0	0	0	0	0	0	0	0	0	0	0	0	0	0	0	0	0
1-01004	1	0	0	0	0	0	0	0	0	0	0	0	0	0	0	0	0	0	0	0	0	0	0	0	0	0	0	0	0	0	0	0	0	0	0	0	0	0	0	0	0	0	0	0	0	0	0	0	0
1-01006	1	0	0	0	0	0	0	0	0	0	0	0	0	0	0	0	0	0	0	0	0	0	0	0	0	0	0	0	0	0	0	0	0	0	0	0	0	0	0	0	0	0	0	0	0	0	0	0	0
1-01009	4	0	0	0	0	0	0	1	0	0	0	0	0	0	0	0	0	0	0	0	0	0	0	0	0	0	0	0	0	0	0	0	0	0	0	0	0	0	0	0	0	0	0	0	0	0	0	0	0
1-01010	1	0	0	0	0	0	0	0	0	0	0	0	0	0	0	0	0	0	0	0	0	0	0	0	0	0	0	0	0	0	0	0	0	0	0	0	0	0	0	0	0	0	0	0	0	0	0	0	0
1-01011	0	0	0	0	0	0	0	0	0	0	0	0	0	0	0	0	0	0	0	0	0	0	0	0	0	0	0	0	0	0	0	0	0	0	0	0	0	0	0	0	0	0	0	0	0	0	0	0	0
1-01014	1	0	0	0	0	0	0	0	0	0	0	0	0	0	0	0	0	0	0	0	0	0	0	0	0	0	0	0	0	0	0	0	0	0	0	0	0	0	0	0	0	0	0	0	0	0	0	0	0
1-01015	1	0	0	0	0	0	0	0	0	0	0	0	0	0	0	0	0	0	0	0	0	0	0	0	0	0	0	0	0	0	0	0	0	0	0	0	0	0	0	0	0	0	0	0	0	0	0	0	0
1-01017	4	0	0	0	0	0	0	0	0	0	0	0	0	0	0	0	0	0	0	0	0	0	0	0	0	0	0	0	0	0	0	0	0	0	0	0	0	0	0	0	0	0	0	0	0	0	0	0	0
1-01018	1	0	0	0	0	0	0	0	0	0	0	0	0	0	0	0	0	0	0	0	0	0	0	0	0	0	0	0	0	0	0	0	0	0	0	0	0	0	0	0	0	0	0	0	0	0	0	0	0
1-01019	2	0	0	0	0	0	0	0	0	0	0	0	0	0	0	0	0	0	0	0	0	0	0	0	0	0	0	0	0	0	0	0	0	0	0	0	0	0	0	0	0	0	0	0	0	0	0	0	0
1-01020	1	0	0	0	0	0	0	0	0	0	0	0	0	0	0	0	0	0	0	0	0	0	0	0	0	0	0	0	0	0	0	0	0	0	0	0	0	0	0	0	0	0	0	0	0	0	0	0	0
1-01021	1	0	0	0	0	0	0	0	0	0	0	0	0	0	0	0	0	0	0	0	0	0	0	0	0	0	0	0	0	0	0	0	0	0	0	0	0	0	0	0	0	0	0	0	0	0	0	0	0
1-01022	1	0	0	0	0	0	0	0	0	0	0	0	0	0	0	0	0	0	0	0	0	0	0	0	0	0	0	0	0	0	0	0	0	0	0	0	0	0	0	0	0	0	0	0	0	0	0	0	0
1-01025	3	0	0	0	0	0	0	0	0	0	0	0	0	0	0	0	0	0	0	0	0	0	0	0	0	0	0	0	0	0	0	0	0	0	0	0	0	0	0	0	0	0	0	0	0	0	0	0	0
1-01026	3	0	0	0	0	0	0	0	0	0	0	0	0	0	0	0	0	0	0	0	0	0	0	0	0	0	0	0	0	0	0	0	0	0	0	0	0	0	0	0	0	0	0	0	0	0	0	0	0
1-01028	1	0	0	0	0	0	0	0	0	0	0	0	0	0	0	0	0	0	0	0	0	0	0	0	0	0	0	0	0	0	0	0	0	0	0	0	0	0	0	0	0	0	0	0	0	0	0	0	0
1-01031	4	0	0	0	0	0	0	0	0	0	0	0	0	0	0	0	0	0	0	0	0	0	0	0	0	0	0	0	0	0	0	0	0	0	0	0	0	0	0	0	0	0	0	0	0	0	0	0	0
1-01033	1	0	0	0	0	0	0	0	0	0	0	0	0	0	0	0	0	0	0	0	0	0	0	0	0	0	0	0	0	0	0	0	0	0	0	0	0	0	0	0	0	0	0	0	0	0	0	0	0
1-01036	1	0	0	0	0	0	0	0	0	0	0	0	0	0	0	0	0	0	0	0	0	0	0	0	0	0	0	0	0	0	0	0	0	0	0	0	0	0	0	0	0	0	0	0	0	0	0	0	0
1-01038	0	0	0	0	0	0	0	0	0	0	0	0	0	0	0	0	0	0	0	0	0	0	0	0	0	0	0	0	0	0	0	0	0	0	0	0	0	0	0	0	0	0	0	0	0	0	0	0	0
1-01039	2	0	0	0	0	0	0	0	0	0	0	0	0	0	0	0	0	0	0	0	0	0	0	0	0	0	0	0	0	0	0	0	0	0	0	0	0	0	0	0	0	0	0	0	0	0	0	0	0
1-01042	2	0	0	0	0	0	0	0	0	0	0	0	0	0	0	0	0	0	0	0	0	0	0	0	0	0	0	0	0	0	0	0	0	0	0	0	0	0	0	1	0	0	0	0	0	0	0	0	0
1-01043	3	0	0	0	0	0	0	0	0	0	0	0	0	0	0	0	0	0	0	0	0	0	0	0	0	0	0	0	0	0	0	0	0	0	0	0	0	0	0	0	0	0	0	0	0	0	0	0	0
1-01044	4	0	0	0	0	0	0	0	0	0	0	0	0	0	0	0	0	0	0	0	0	0	0	0	0	0	0	0	0	0	0	0	0	0	0	0	0	0	0	0	0	0	0	0	0	0	0	0	0
1-01045	3	0	0	0	0	0	0	0	0	0	0	0	0	0	0	0	0	0	0	0	0	0	0	0	0	0	0	0	0	0	0	0	0	0	0	0	0	0	0	0	0	0	0	0	0	0	0	0	0
1-01048	3	0	0	0	0	0	0	0	0	0	0	0	0	0	0	0	0	0	0	0	0	0	0	0	0	0	0	0	0	0	0	0	0	0	0	0	0	0	0	0	0	0	0	0	0	0	0	0	0
1-01049	1	0	0	0	0	0	0	0	0	0	0	0	0	0	0	0	0	0	0	0	0	0	0	0	0	0	0	0	0	0	0	0	0	0	0	0	0	0	0	0	0	0	0	0	0	0	0	0	0
1-01053	1	0	0	0	0	0	0	0	0	0	0	0	0	0	0	0	0	0	0	0	0	0	0	0	0	0	0	0	0	0	0	0	0	0	0	0	0	0	0	0	0	0	0	0	0	0	0	0	0
1-01055	1	0	0	0	0	0	0	0	0	0	0	0	0	0	0	0	0	0	0	0	0	0	0	0	0	0	0	0	0	0	0	0	0	0	0	0	0	0	0	0	0	0	0	0	0	0	0	0	0
1-01056	2	0	0	0	0	0	0	0	0	0	0	0	0	0	0	0	0	0	0	0	0	0	0	0	0	0	0	0	0	0	0	0	0	0	0	0	0	0	0	0	0	0	0	0	0	0	0	0	0
1-01061	4	0	0	0	0	0	0	0	0	0	0	0	0	0	0	0	0	0	0	0	0	0	0	0	0	0	0	0	0	0	0	0	0	0	0	0	0	0	0	0	0	0	0	0	0	0	0	0	0
1-01069	4	0	0	0	0	0	0	0	0	0	0	0	0	0	0	0	0	0	0	0	0	0	0	0	0	0	0	0	0	0	0	0	0	0	0	0	0	0	0	0	0	0	0	0	0	0	0	0	0
1-01075	4	0	0	0	0	0	0	0	0	0	0	0	0	0	0	0	0	0	0	0	0	0	0	0	0	0	0	0	0	0	0	0	0	0	0	0	0	0	0	0	0	0	0	0	0	0	0	0	0
1-01076	4	0	0	0	0	0	0	0	0	0	0	0	0	0	0	0	0	0	0	0	0	0	0	0	0	0	0	0	0	0	0	0	0	0	0	0	0	0	0	0	0	0	0	0	0	0	0	0	0
1-01078	4	0	0	0	0	0	0	0	0	0	0	0	0	0	0	0	0	0	0	0	0	0	0	0	0	0	0	0	0	0	0	0	0	0	0	0	0	0	0	0	0	0	0	0	0	0	0	0	0
1-01081	4	0	0	0	0	0	0	0	0	0	0	0	0	0	0	0	0	0	0	0	0	0	0	0	0	0	0	0	0	0	0	0	0	0	0	0	0	0	0	0	0	0	0	0	0	0	0	0	0
1-01087	1	0	0	0	0	0	0	0	0	0	0	0	0	0	0	0	0	0	0	0	0	0	0	0	0	0	0	0	0	0	0	0	0	0	0	0	0	0	0	0	0	0	0	0	0	0	0	0	0
1-01088	3	0	0	0	0	0	0	0	0	0	0	0	0	0	0	0	0	0	0	0	0	0	0	0	0	0	0	0	0	0	0	0	0	0	0	0	0	0	0	0	0	0	0	0	0	0	0	0	0
1-01090	1	0	0	0	0	0	0	0	0	0	0	0	0	0	0	0	0	0	0	0	0	0	0	0	0	0	0	0	0	0	0	0	0	0	0	0	0	0	0	0	0	0	0	0	0	0	0	0	0
1-01094	3	0	0	0	0	0	0	0	0	0	0	0	0	0	0	0	0	0	0	0	0	0	0	0	0	0	0	0	0	0	0	0	0	0	0	0	0	0	0	0	0	0	0	0	0	0	0	0	0
1-01100	1	0	0	0	0	0	0	0	0	0	0	0	0	0	0	0	0	0	0	0	0	0	0	0	0	0	0	0	0	0	0	0	0	0	0	0	0	0	0	0	0	0	0	0	0	0	0	0	0
1-01103	4	0	0	0	0	0	0	0	0	0	0	0	0	0	0	0	0	0	0	0	0	0	0	0	0	0	0	0	0	0	0	0	0	0	0	0	0	0	0	0	0	0	0	0	0	0	0	0	0
1-01104	4	0	0	0	0	0	0	0	0	0	0	0	0	0	0	0	0	0	0	0	0	0	0	0	0	0	0	0	0	0	0	0	0	0	0	0	0	0	0	0	0	1	0	0	0	0	0	0	0
1-01106	2	0	0	0	0	0	0	0	0	0	0	0	0	0	0	0	0	0	0	0	0	0	0	0	0	0	0	0	0	0	0	0	0	0	0	0	0	0	0	0	0	0	0	0	0	0	0	0	0
1-01110	1	0	0	0	0	0	0	0	0	0	0	0	0	0	0	0	0	0	0	0	0	0	0	0	0	0	0	0	0	0	0	0	0	0	0	0	0	0	0	0	0	0	0	0	0	0	0	0	0
1-01111	1	0	0	0	0	0	0	0	0	0	0	0	0	0	0	0	0	0	0	0	0	0	0	0	0	0	0	0	0	0	0	0	0	0	0	0	0	0	0	0	0	0	0	0	0	0	0	0	0
1-01118	3	0	0	0	0	0	0	0	0	0	0	0	0	0	0	0	0	0	0	0	0	0	0	0	0	0	0	0	0	0	0	0	0	0	0	0	0	0	0	0	0	0	0	0	0	0	0	0	0
1-01119	1	0	0	0	0	0	0	0	0	0	0	0	0	0	0	0	0	0	0	0	0	0	0	0	0	0	0	0	0	0	0	0	0	0	0	0	0	0	0	0	0	0	0	0	0	0	0	0	0
1-01120	3	0	0	0	0	0	0	0	0	0	0	0	0	0	0	0	0	0	0	0	0	0	0	0	0	0	0	0	0	0	0	0	0	0	0	0	0	0	0	0	0	0	0	0	0	0	0	0	0
1-01122	2	0	0	0	0	0	0	0	0	0	0	0	0	0	0	0	0	0	0	0	0	0	0	0	0	0	0	0	0	0	0	0	0	0	0	0	0	0	0	0	0	0	0	0	0	0	0	0	0
1-01123	3	0	0	0	0	0	0	0	0	0	0	0	0	0	0	0	0	0	0	0	0	0	0	0	0	0	0	0	0	0	0	0	0	0	0	0	0	0	0	0	0	0	0	0	0	0	0	0	0
1-01124	3	0	0	0	0	0	0	0	0	0	0	0	0	0	0	0	0	0	0	0	0	0	0	0	0	0	0	0	0	0	0	0	0	0	0	0	0	0	0	0	0	0	0	0	0	0	0	0	0
1-01130	1	0	0	0	0	0	0	0	0	0	0	0	0	0	0	0	0	0	0	0	0	0	0	0	0	0	0	0	0	0	0	0	0	0	0	0	0	0	0	0	0	0	0	0	0	0	0	0	0
1-01132	4	0	0	0	0	0	0	0	0	0	0	0	0	0	0	0	0	0	0	0	0	0	0	0	0	0	0	0	0	0	0	0	0	0	0	0	0	0	0	0	0	0	0	0	0	0	0	0	0
1-01138	3	0	0	0	0	0	0	0	0	0	0	0	0	0	0	0	0	0	0	0	0	0	0	0	0	0	0	0	0	0	0	0	0	0	0	0	0	0	0	0	0	0	0	0	0	0	0	0	0
1-01140	4	0	0	0	0	0	0	0	0	0	0	0	0	0	0	0	0	0	0	0	0	0	0	0	0	0	0	0	0	0	0	0	0	0	0	0	0	0	0	0	0	0	0	0	0	0	0	0	0
1-01141	0	0	0	0	0	0	0	0	0	0	0	0	0	0	0	0	0	0	0	0	0	0	0	0	0	0	0	0	0	0	0	0	0	0	0	0	0	0	0	0	0	0	0	0	0	0	0	0	0
1-01149	4	0	0	0	0	0	0	0	0	0	0	0	0	0	0	0	0	0	0	0	0	0	0	0	0	0	0	0	0	0	0	0	0	0	0	0	0	0	0	0	0	0	0	0	0	0	0	0	0
1-01151	1	0	0	0	0	0	0	0	0	0	0	0	0	0	0	0	0	0	0	0	0	0	0	0	0	0	0	0	0	0	0	0	0	0	0	0	0	0	0	0	0	0	0	0	0	0	0	0	0
1-01152	1	0	0	0	0	0	0	0	0	0	0	0	0	0	0	0	0	0	0	0	0	0	0	0	0	0	0	0	0	0	0	0	0	0	0	0	0	0	0	0	0	0	0	0	0	0	0	0	0
1-01153	1	0	0	0	0	0	0	0	0	0	0	0	0	0	0	0	0	0	0	0	0	0	0	0	0	0	0	0	0	0	0	0	0	0	0	0	0	0	0	0	0	0	0	0	0	0	0	0	0
1-01155	4	0	0	0	0	0	0	0	0	0	0	0	0	0	0	0	0	0	0	0	0	0	0	0	0	0	0	0	0	0	0	0	0	0	0	0	0	0	0	0	0	0	0	0	0	0	0	0	0
1-01157	4	0	0	0	0	0	0	0	0	0	0	0	0	0	0	0	0	0	0	0	0	0	0	0	0	0	0	0	0	0	0	0	0	0	0	0	0	0	0	0	0	0	0	0	0	0	0	0	0
1-01158	1	0	0	0	0	0	0	0	0	0	0	0	0	0	0	0	0	0	0	0	0	0	0	0	0	0	0	0	0	0	0	0	0	0	0	0	0	0	0	0	0	0	0	0	0	0	0	0	0
1-01160	4	0	0	0	0	0	0	0	0	0	0	0	0	0	0	0	0	0	0	0	0	0	0	0	0	0	0	0	0	0	0	0	0	0	0	0	0	0	0	0	0	0	0	0	0	0	0	0	0
1-01164	2	0	0	0	0	0	0	0	0	0	0	0	0	1	0	0	0	0	0	0	0	0	0	0	0	0	0	0	0	0	0	0	0	0	0	0	0	0	0	0	0	0	0	0	0	0	0	0	0
1-01165	1	0	0	0	0	0	0	0	0	0	0	0	0	0	0	0	0	0	0	0	0	0	0	0	0	0	0	0	0	0	0	0	0	0	0	0	0	0	0	0	0	0	0	0	0	0	0	0	0
1-01169	0	0	0	0	0	0	0	0	0	0	0	0	0	0	0	0	0	0	0	0	0	0	0	0	0	0	0	0	0	0	0	0	0	0	0	0	0	0	0	0	0	0	0	0	0	0	0	0	0
1-01174	1	0	0	0	0	0	0	0	0	0	0	0	0	0	0	0	0	0	0	0	0	0	0	0	0	0	0	0	0	0	0	0	0	0	0	0	0	0	0	0	0	0	0	0	0	0	0	0	0
1-01175	1	0	0	0	0	0	0	0	0	0	0	0	0	0	0	0	0	0	0	0	0	1	0	0	0	0	0	0	0	0	0	0	0	0	0	0	0	0	0	0	0	0	0	0	0	0	0	0	0
1-01176	1	0	0	0	0	0	0	0	0	0	0	0	0	0	0	0	0	0	0	0	0	0	0	0	0	0	0	0	0	0	0	0	0	0	0	0	0	0	0	0	0	0	0	0	0	0	0	0	0
1-01178	2	0	0	0	0	0	0	0	0	0	0	0	0	1	0	0	0	0	0	0	0	0	0	0	0	0	0	0	0	0	0	0	0	0	0	0	0	0	0	0	0	0	0	0	0	0	0	0	0
1-01183	4	0	0	0	0	0	0	0	0	0	0	0	0	0	0	0	0	0	0	0	0	0	0	0	0	0	0	0	0	0	0	0	0	0	0	0	0	0	0	0	0	0	0	0	0	0	0	0	0
1-01184	2	0	0	0	0	0	0	0	0	0	0	0	0	0	0	0	0	0	0	0	0	0	0	0	0	0	0	0	0	0	0	0	0	0	0	0	0	0	0	0	0	0	0	0	0	0	0	0	0
1-01190	2	0	0	0	0	0	0	0	0	0	0	0	0	0	0	0	0	0	0	0	0	0	0	0	0	0	0	0	0	0	0	0	0	0	0	0	0	0	0	0	0	0	0	0	0	0	0	0	0
1-01191	1	0	0	0	0	0	0	0	0	0	0	0	0	0	0	0	0	0	0	0	0	0	0	0	0	0	0	0	0	0	0	0	0	0	0	0	0	0	0	0	0	0	0	0	0	0	0	0	0
1-01193	1	0	0	0	0	0	0	0	0	0	0	0	0	0	0	0	0	0	0	0	0	0	0	0	0	0	0	0	0	0	0	0	0	0	0	0	0	0	0	0	0	0	0	0	0	0	0	0	0
1-01195	4	0	0	0	0	0	0	0	0	0	0	0	0	0	0	0	0	0	0	0	0	0	0	0	0	0	0	0	0	0	0	0	0	0	0	0	0	0	0	0	0	0	0	0	0	0	0	0	0
1-01196	1	0	0	0	0	0	0	0	0	0	0	0	0	0	0	0	0	0	0	0	0	0	0	0	0	0	0	0	0	0	0	0	0	0	0	0	0	0	0	0	0	0	0	0	0	0	0	0	0
1-01197	2	0	0	0	0	0	0	0	0	0	0	0	0	1	0	0	0	0	0	0	0	0	0	0	0	0	0	0	0	0	0	0	0	0	0	0	0	0	0	0	0	0	0	0	0	0	0	0	0
1-01198	1	0	0	0	0	0	0	0	0	0	0	0	0	0	0	0	0	0	0	0	0	0	0	0	0	0	0	0	0	0	0	0	0	0	0	0	0	0	0	0	0	0	0	0	0	0	0	0	0
1-01207	1	0	0	0	0	0	0	0	0	0	0	0	0	0	0	0	0	0	0	0	0	0	0	0	0	0	0	0	0	0	0	0	0	0	0	0	0	0	0	0	0	0	0	0	0	0	0	0	0
1-01209	3	0	0	0	0	0	0	0	0	0	0	0	0	0	0	0	0	0	0	0	0	0	0	0	0	0	0	0	0	0	0	0	0	0	0	0	0	0	0	0	0	0	0	0	0	0	0	0	0
1-01210	1	0	0	0	0	0	0	0	0	0	0	0	0	0	0	0	0	0	0	0	0	0	0	0	0	0	0	0	0	0	0	0	0	0	0	0	0	0	0	0	0	0	0	0	0	0	0	0	0
1-01218	4	0	0	0	0	0	0	0	0	0	0	0	0	0	0	0	0	0	0	0	0	0	0	0	0	0	0	0	0	0	0	0	0	0	0	0	0	0	0	0	0	0	0	0	0	0	0	0	0
1-01221	3	0	0	0	0	0	0	0	0	0	0	0	0	0	0	0	0	0	0	0	0	0	0	0	0	0	0	0	0	0	0	0	0	0	0	0	0	0	0	0	0	0	0	0	0	0	0	0	0
1-01230	4	0	0	0	0	0	0	0	0	0	0	0	0	0	0	0	0	0	0	0	0	0	0	0	0	0	0	0	0	0	0	0	0	0	0	0	0	0	0	0	0	0	0	0	0	0	0	0	0
1-01231	1	0	0	0	0	0	0	0	0	0	0	0	0	0	0	0	0	0	0	0	0	0	0	0	0	0	0	0	0	0	0	0	0	0	0	0	0	0	0	0	0	0	0	0	0	0	0	0	0
1-01234	4	0	0	0	0	0	0	0	0	0	0	0	0	0	0	0	0	0	0	0	0	0	0	0	0	0	0	0	0	0	0	0	0	0	0	0	0	0	0	0	0	0	0	0	0	0	0	0	0
1-01236	4	0	0	0	0	0	0	0	0	0	0	0	0	0	0	0	0	0	0	0	0	0	0	0	0	0	0	0	0	0	0	0	0	0	0	0	0	0	0	0	0	0	0	0	0	0	0	0	0
1-01238	1	0	0	0	0	0	0	0	0	0	0	0	0	0	0	0	0	0	0	0	0	0	0	0	0	0	0	0	0	0	0	0	0	0	0	0	0	0	0	0	0	0	0	0	0	0	0	0	0
1-01241	2	0	0	0	0	0	0	0	0	0	0	0	0	0	0	0	0	0	0	0	0	0	0	0	0	0	0	0	0	0	0	0	0	0	0	0	0	0	0	0	0	0	0	0	0	0	0	0	0
1-01242	2	0	0	0	0	0	0	0	0	0	0	0	0	1	0	0	0	0	0	0	0	0	0	0	0	0	0	0	0	0	0	0	0	0	0	0	0	0	0	0	0	0	0	0	0	0	0	0	0
1-01244	3	0	0	0	0	0	0	0	0	0	0	0	0	0	0	0	0	0	0	0	0	0	0	0	0	0	0	0	0	0	0	0	0	0	0	0	0	0	0	0	0	0	0	0	0	0	0	0	0
1-01247	4	0	0	0	0	0	0	0	0	0	0	0	0	0	0	0	0	0	0	0	0	0	0	0	0	0	0	0	0	0	0	0	0	0	0	0	0	0	0	0	0	0	0	0	0	0	0	0	0
1-01253	4	0	0	0	0	0	0	0	0	0	0	0	0	0	0	0	0	0	0	0	0	0	0	0	0	0	0	0	0	0	0	0	0	0	0	0	0	0	0	0	0	0	0	0	0	0	0	0	0
1-01254	3	0	0	0	0	0	0	0	0	0	0	0	0	0	0	0	0	0	0	0	0	0	0	0	0	0	0	0	0	0	0	0	0	0	0	0	0	0	0	0	0	0	0	0	0	0	0	0	0
1-01255	1	0	0	0	0	0	0	0	0	0	0	0	0	0	0	0	0	0	0	0	0	0	0	0	0	0	0	0	0	0	0	0	0	0	0	0	0	0	0	0	0	0	0	0	0	0	0	0	0
1-01256	1	0	0	0	0	0	0	0	0	0	0	0	0	0	0	0	0	0	0	0	0	0	0	0	0	0	0	0	0	0	0	0	0	0	0	0	0	0	0	0	0	0	0	0	0	0	0	0	0
1-01260	3	0	0	0	0	0	0	0	0	0	0	0	0	0	0	0	0	0	0	0	0	0	0	0	0	0	0	0	0	0	0	0	0	0	0	0	0	0	0	0	0	0	0	0	0	0	0	0	0
1-01265	1	0	0	0	0	0	0	0	0	0	0	0	0	0	0	0	0	0	0	0	0	0	0	0	0	0	0	0	0	0	0	0	0	0	0	0	0	0	0	0	0	0	0	0	0	0	0	0	0
1-01269	1	0	0	0	0	0	0	0	0	0	0	0	0	0	0	0	0	0	0	0	0	0	0	0	0	0	0	0	0	0	0	0	0	0	0	0	0	0	0	0	0	0	0	0	0	0	0	0	0
1-01271	1	0	0	0	0	0	0	0	0	0	0	0	0	0	0	0	0	0	0	0	0	0	0	0	0	0	0	0	0	0	0	0	0	0	0	0	0	0	0	0	0	0	0	0	0	0	0	0	0
1-01272	1	0	0	0	0	0	0	0	0	0	0	0	0	0	0	0	0	0	0	0	0	0	0	0	0	0	0	0	0	0	0	0	0	0	0	0	0	0	0	0	0	0	0	0	0	0	0	0	0
1-01273	4	0	0	0	0	0	0	0	0	0	0	0	0	0	0	0	0	0	0	0	0	0	0	0	0	0	0	0	0	0	0	0	0	0	0	0	0	0	0	0	0	0	0	0	0	0	0	0	0
1-01274	4	0	0	0	0	0	0	0	0	0	0	0	0	0	0	0	0	0	0	0	0	0	0	0	0	0	0	0	0	0	0	0	0	0	0	0	0	0	0	0	0	0	0	0	0	0	0	0	0
1-01281	1	0	0	0	0	0	0	0	0	0	0	0	0	0	0	0	0	0	0	0	0	0	0	0	0	0	0	0	0	0	0	0	0	0	0	0	0	0	0	0	0	0	0	0	0	0	0	0	0
1-01282	1	0	0	0	0	0	0	0	0	0	0	0	0	0	0	0	0	0	0	0	0	0	0	0	0	0	0	0	0	0	0	0	0	0	0	0	0	0	0	0	0	0	0	0	0	0	0	0	0
1-01285	4	0	0	0	0	0	0	0	0	0	0	0	0	0	0	0	0	0	0	0	0	0	0	0	0	0	0	0	0	0	0	0	0	0	0	0	0	0	0	0	0	0	0	0	0	0	0	0	0
1-01291	1	0	0	0	0	0	0	0	0	0	0	0	0	0	0	0	0	0	0	0	0	0	0	0	0	0	0	0	0	0	0	0	0	0	0	0	0	0	0	0	0	0	0	0	0	0	0	0	0
1-01293	3	0	0	0	0	0	0	0	0	0	0	0	0	0	0	0	0	0	0	0	0	0	0	0	0	0	0	0	0	0	0	0	0	0	0	0	0	0	0	0	0	0	0	0	0	0	0	0	0
1-01298	4	0	0	0	0	0	0	0	0	0	0	0	0	0	0	0	0	0	0	0	0	0	0	0	0	0	0	0	0	0	0	0	0	0	0	0	0	0	0	0	0	0	0	0	0	0	0	0	0
1-01301	1	0	0	0	0	0	0	0	0	0	0	0	0	0	0	0	0	0	0	0	0	0	0	0	0	0	0	0	0	0	0	0	0	0	0	0	0	0	0	0	0	0	0	0	0	0	0	0	0
1-01304	1	0	0	0	0	0	0	0	0	0	0	0	0	0	0	0	0	0	0	0	0	0	0	0	0	0	0	0	0	0	0	0	0	0	0	0	0	0	0	0	0	0	0	0	0	0	0	0	0
1-01306	1	0	0	0	0	0	0	0	0	0	0	0	0	0	0	0	0	0	0	0	0	0	0	0	0	0	0	0	0	0	0	0	0	0	0	0	0	0	0	0	0	0	0	0	0	0	0	0	0
1-01309	3	0	0	0	0	0	0	0	0	0	0	0	0	0	0	0	0	0	0	0	0	0	0	0	0	0	0	0	0	0	0	0	0	0	0	0	0	0	0	0	0	0	0	0	0	0	0	0	0
1-01312	1	0	0	0	0	0	0	0	0	0	0	0	0	0	0	0	0	0	0	0	0	0	0	0	0	0	0	0	0	0	0	0	0	0	0	0	0	0	0	0	0	0	0	0	0	0	0	0	0
1-01313	1	0	0	0	0	0	0	0	0	0	0	0	0	0	0	0	0	0	0	0	0	0	0	0	0	0	0	0	0	0	0	0	0	0	0	0	0	0	0	0	0	0	0	0	0	0	0	0	0
1-01315	1	0	0	0	0	1	0	0	0	0	0	0	0	0	0	0	0	0	0	0	0	0	0	0	0	0	0	0	0	0	0	0	0	0	0	0	0	0	0	0	0	0	0	0	0	0	0	0	0
1-01317	1	0	0	0	0	0	0	0	0	0	0	0	0	0	0	0	0	0	0	0	0	0	0	0	0	0	0	0	0	0	0	0	0	0	0	0	0	0	0	0	0	0	0	0	0	0	0	0	0
1-01320	1	0	0	0	0	0	0	0	0	0	0	0	0	0	0	0	0	0	0	0	0	0	0	0	0	0	0	0	0	0	0	0	0	0	0	0	0	0	0	0	0	0	0	0	0	0	0	0	0
1-01323	4	0	0	0	0	0	0	0	0	0	0	0	0	0	0	0	0	0	0	0	0	0	0	0	0	0	0	0	0	0	0	0	0	0	0	0	0	0	0	0	0	0	0	0	0	0	0	0	0
1-01325	4	0	0	0	0	0	0	0	0	0	0	0	0	0	0	0	0	0	0	0	0	0	0	0	0	0	0	0	0	0	0	0	0	0	0	0	0	0	0	0	0	0	0	0	0	0	0	0	0
1-01327	1	0	0	0	0	0	0	0	0	0	0	0	0	0	0	0	0	0	0	0	0	0	0	0	0	0	0	0	0	0	0	0	0	0	0	0	0	0	0	0	0	0	0	0	0	0	0	0	0
1-01334	2	0	0	0	0	0	0	0	0	0	0	0	0	0	0	0	0	0	0	0	0	0	0	0	0	0	0	0	0	0	0	0	0	0	0	0	0	0	0	0	0	0	0	0	0	0	0	0	0
1-01335	3	0	0	0	0	0	0	0	0	0	0	0	0	0	0	0	0	0	0	0	0	0	0	0	0	0	0	0	0	0	0	0	0	0	0	0	0	0	0	0	0	0	0	0	0	0	0	0	0
1-01336	1	0	0	0	0	0	0	0	0	0	0	0	0	0	0	0	0	0	0	0	0	0	0	0	0	0	0	0	0	0	0	0	0	0	0	0	0	0	0	0	0	0	0	0	0	0	0	0	0
1-01337	4	0	0	0	0	0	0	0	0	0	0	0	0	0	0	0	0	0	0	0	0	0	0	0	0	0	0	0	0	0	0	0	0	0	0	0	0	0	0	0	0	0	0	0	0	0	0	0	0
1-01340	2	0	0	0	0	0	0	0	0	0	0	0	0	0	0	0	0	0	0	0	0	0	0	0	0	0	0	0	0	0	0	0	0	0	0	0	0	0	0	0	0	0	0	0	0	0	0	0	0
1-01341	1	0	0	0	0	0	0	0	0	0	0	0	0	0	0	0	0	0	0	0	0	0	0	0	0	0	0	0	0	0	0	0	0	0	0	0	0	0	0	0	0	0	0	0	0	0	0	0	0
1-01346	1	0	0	0	0	0	0	0	0	0	0	0	0	0	0	0	0	0	0	0	0	0	0	0	0	0	0	0	0	0	0	0	0	0	0	0	0	0	0	0	0	0	0	0	0	0	0	0	0
1-01355	3	0	0	0	0	0	0	0	0	0	0	0	0	0	0	0	0	0	0	0	0	0	0	0	0	0	0	0	0	0	0	0	0	0	0	0	0	0	0	0	0	0	0	0	0	0	0	0	0
1-01357	2	0	0	0	0	0	0	0	0	0	0	0	0	1	0	0	0	0	0	0	0	0	0	0	0	0	0	0	0	0	0	0	0	0	0	0	0	0	0	1	0	0	0	0	0	0	0	0	0
1-01358	4	0	0	0	0	0	0	0	0	0	0	0	0	0	0	0	0	0	0	0	0	0	0	0	0	0	0	0	0	0	0	0	0	0	0	0	0	0	0	0	0	0	0	0	0	0	0	0	0
1-01359	2	0	0	0	0	0	0	0	0	0	0	0	0	0	0	0	0	0	0	0	0	0	0	0	0	0	0	0	0	0	0	0	0	0	0	0	0	0	0	0	0	0	0	0	0	0	0	0	0
1-01360	3	0	0	0	0	0	0	0	0	0	0	0	0	0	0	0	0	0	0	0	0	0	0	0	0	0	0	0	0	0	0	0	0	0	0	0	0	0	0	0	0	0	0	0	0	0	0	0	0
1-01364	4	0	0	0	0	0	0	0	0	0	0	0	0	0	0	0	0	0	0	0	0	0	0	0	0	0	0	0	0	0	0	0	0	0	0	0	0	0	0	0	0	0	0	0	0	0	0	0	0
1-01365	1	0	0	0	0	0	0	0	0	0	0	0	0	0	0	0	0	0	0	0	0	0	0	0	0	0	0	0	0	0	0	0	0	0	0	0	0	0	0	0	0	0	0	0	0	0	0	0	0
1-01370	3	0	0	0	0	0	0	0	0	0	0	0	0	0	0	0	0	0	0	0	0	0	0	0	0	0	0	0	0	0	0	0	0	0	0	0	0	0	0	0	0	0	0	0	0	0	0	0	0
1-01371	1	0	0	0	0	0	0	0	0	0	0	0	0	0	0	0	0	0	0	0	0	0	0	0	0	0	0	0	0	0	0	0	0	0	0	0	0	0	0	0	0	0	0	0	0	0	0	0	0
1-01372	2	0	0	0	0	0	0	0	0	0	0	0	0	0	0	0	0	0	0	0	0	0	0	0	0	0	0	0	0	0	0	0	0	0	0	0	0	0	0	0	0	0	0	0	0	0	0	0	0
1-01375	4	0	0	0	0	0	0	0	0	0	0	0	0	0	0	0	0	0	0	0	0	0	0	0	0	0	0	0	0	0	0	0	0	0	0	0	0	0	0	0	0	0	0	0	0	0	0	0	0
1-01382	1	0	0	0	0	0	0	0	0	0	0	0	0	0	0	0	0	0	0	0	0	0	0	0	0	0	0	0	0	0	0	0	0	0	0	0	0	0	0	0	0	0	0	0	0	0	0	0	0
1-01383	3	0	0	0	0	0	0	0	0	0	0	0	0	0	0	0	0	0	0	0	0	0	0	0	0	0	0	0	0	0	0	0	0	0	0	0	0	0	0	0	0	0	0	0	0	0	0	0	0
1-01384	1	0	0	0	0	0	0	0	0	0	0	0	0	0	0	0	0	0	0	0	0	0	0	0	0	0	0	0	0	0	0	0	0	0	0	0	0	0	0	0	0	0	0	0	0	0	0	0	0
1-01385	3	0	0	0	0	0	0	0	0	0	0	0	0	0	0	0	0	0	0	0	0	0	0	0	0	0	0	0	0	0	0	0	0	0	0	0	0	0	0	0	0	0	0	0	0	0	0	0	0
1-01386	4	0	0	0	0	0	0	0	0	0	0	0	0	0	0	0	0	0	0	0	0	0	0	0	0	0	0	0	0	0	0	0	0	0	0	0	0	0	0	0	0	0	0	0	0	0	0	0	0
1-01387	1	0	0	0	0	0	0	0	0	0	0	0	0	0	0	0	0	0	0	0	0	0	0	0	0	0	0	0	0	0	0	0	0	0	0	0	0	0	0	0	0	0	0	0	0	0	0	0	0
1-01393	1	0	0	0	0	0	0	0	0	0	0	0	0	0	0	0	0	0	0	0	0	0	0	0	0	0	0	0	0	0	0	0	0	0	0	0	0	0	0	0	0	0	0	0	0	0	0	0	0
1-01394	4	0	0	0	0	0	0	0	0	0	0	0	0	0	0	0	0	0	0	0	0	0	0	0	0	0	0	0	0	0	0	0	0	0	0	0	0	0	0	0	0	0	0	0	0	0	0	0	0
1-01396	1	0	0	0	0	0	0	0	0	0	0	0	0	0	0	0	0	0	0	0	0	0	0	0	0	0	0	0	0	0	0	0	0	0	0	0	0	0	0	0	0	0	0	0	0	0	0	0	0
1-01399	1	0	0	0	0	0	0	0	0	0	0	0	0	0	0	0	0	0	0	0	0	0	0	0	0	0	0	0	0	0	0	0	0	0	0	0	0	0	0	0	0	0	0	0	0	0	0	0	0
1-01400	1	0	0	0	0	0	0	0	0	0	0	0	0	0	0	0	0	0	0	0	0	0	0	0	0	0	0	0	0	0	0	0	0	0	0	0	0	0	0	0	0	0	0	0	0	0	0	0	0
1-01401	3	0	0	0	0	0	0	1	0	0	0	0	0	0	0	0	0	0	0	0	0	0	0	0	0	0	0	0	0	0	0	0	0	0	0	0	0	0	0	0	0	0	0	0	0	0	0	0	0
1-01404	0	0	0	0	0	0	0	0	0	0	0	0	0	0	0	0	0	0	0	0	0	0	0	0	0	0	0	0	0	0	0	0	0	0	0	0	0	0	0	0	0	0	0	0	0	0	0	0	0
1-01405	4	0	0	0	0	0	0	0	0	0	0	0	0	0	0	0	0	0	0	0	0	0	0	0	0	0	0	0	0	0	0	0	0	0	0	0	0	0	0	0	0	0	0	0	0	0	0	0	0
1-01406	1	0	0	0	0	0	0	0	0	0	0	0	0	0	0	0	0	0	0	0	0	0	0	0	0	0	0	0	0	0	0	0	0	0	0	0	0	0	0	0	0	0	0	0	0	0	0	0	0
1-01407	1	0	0	0	0	0	0	0	0	0	0	0	0	0	0	0	0	0	0	0	0	0	0	0	0	0	0	0	0	0	0	0	0	0	0	0	0	0	0	0	0	0	0	0	0	0	0	0	0
1-01408	1	0	0	0	0	0	0	0	0	0	0	0	0	0	0	0	0	0	0	0	0	0	0	0	0	0	0	0	0	0	0	0	0	0	0	0	0	0	0	0	0	0	0	0	0	0	0	0	0
1-01410	3	0	0	0	0	0	0	0	0	0	0	0	0	0	0	0	0	0	0	0	0	0	0	0	0	0	0	0	0	0	0	0	0	0	0	0	0	0	0	0	0	0	0	0	0	0	0	0	0
1-01411	3	0	0	0	0	0	0	0	0	0	0	0	0	0	0	0	0	0	0	0	0	0	0	0	0	0	0	0	0	0	0	0	0	0	0	0	0	0	0	0	0	0	0	0	0	0	0	0	0
1-01412	3	0	0	0	0	0	0	0	0	0	0	0	0	0	0	0	0	0	0	0	0	0	0	0	0	0	0	0	0	0	0	0	0	0	0	0	0	0	0	0	0	0	0	0	0	0	0	0	0
1-01413	1	0	0	0	0	0	0	0	0	0	0	0	0	0	0	0	0	0	0	0	0	0	0	0	0	0	0	0	0	0	0	0	0	0	0	0	0	0	0	0	0	0	0	0	0	0	0	0	0
1-01414	1	0	0	0	0	0	0	0	0	0	0	0	0	0	0	0	0	0	0	0	0	0	0	0	0	0	0	0	0	0	0	0	0	0	0	0	0	0	0	0	0	0	0	0	0	0	0	0	0
1-01416	1	0	0	0	0	0	0	0	0	0	0	0	0	0	0	0	0	0	0	0	0	0	0	0	0	0	0	0	0	0	0	0	0	0	0	0	0	0	0	0	0	0	0	0	0	0	0	0	0
1-01417	1	0	0	0	0	0	0	0	0	0	0	0	0	0	0	0	0	0	0	0	0	0	0	0	0	0	0	0	0	0	0	0	0	0	0	0	0	0	0	0	0	0	0	0	0	0	0	0	0
1-01419	3	0	0	0	0	0	0	0	0	0	0	0	0	0	0	0	0	0	0	0	0	0	0	0	0	0	0	0	0	0	0	0	0	0	0	0	0	0	0	0	0	0	0	0	0	0	0	0	0
1-01428	1	0	0	0	0	0	0	0	0	0	0	0	0	0	0	0	0	0	0	0	0	0	0	0	0	0	0	0	0	0	0	0	0	0	0	0	0	0	0	0	0	0	0	0	0	0	0	0	0
1-01430	4	0	0	0	0	0	0	0	0	0	0	0	0	0	0	0	0	0	0	0	0	0	0	0	0	0	0	0	0	0	0	0	0	0	0	0	0	0	0	0	0	0	0	0	0	0	0	0	0
1-01432	1	0	0	0	0	0	0	0	0	0	0	0	0	0	0	0	0	0	0	0	0	0	0	0	0	0	0	0	0	0	0	0	0	0	0	0	0	0	0	0	0	0	0	0	0	0	0	0	0
1-01434	3	0	0	0	0	0	0	0	0	0	0	0	0	0	0	0	0	0	0	0	0	0	0	0	0	0	0	0	0	0	0	0	0	0	0	0	0	0	0	0	0	0	0	0	0	0	0	0	0
1-01435	1	0	0	0	0	0	0	0	0	0	0	0	0	0	0	0	0	0	0	0	0	0	0	0	0	0	0	0	0	0	0	0	0	0	0	0	0	0	0	0	0	0	0	0	0	0	0	0	0
1-01440	1	0	0	0	0	0	0	0	0	0	0	0	0	0	0	0	0	0	0	0	0	0	0	0	0	0	0	0	0	0	0	0	0	0	0	0	0	0	0	0	0	0	0	0	0	0	0	0	0
1-01441	1	0	0	0	0	0	0	0	0	0	0	0	0	0	0	0	0	0	0	0	0	0	0	0	0	0	0	0	0	0	0	0	0	0	0	0	0	0	0	0	0	0	0	0	0	0	0	0	0
1-01444	3	0	0	0	0	0	0	0	0	0	0	0	0	0	0	0	0	0	0	0	0	0	0	0	0	0	0	0	0	0	0	0	0	0	0	0	0	0	0	0	0	0	0	0	0	0	0	0	0
1-01445	3	0	0	0	0	0	0	0	0	0	0	0	0	0	0	0	0	0	0	0	0	0	0	0	0	0	0	0	0	0	0	0	0	0	0	0	0	0	0	0	0	0	0	0	0	0	0	0	0
1-01446	1	0	0	0	0	0	0	0	0	0	0	0	0	0	0	0	0	0	0	0	0	0	0	0	0	0	0	0	0	0	0	0	0	0	0	0	0	0	0	0	0	0	0	0	0	0	0	0	0
1-01451	3	0	0	0	0	0	0	0	0	0	0	0	0	0	0	0	0	0	0	0	0	0	0	0	0	0	0	0	0	0	0	0	0	0	0	0	0	0	0	0	0	0	0	0	0	0	0	0	0
1-01457	2	0	0	1	0	0	0	0	0	0	0	0	0	1	0	0	0	0	0	0	0	0	0	0	0	0	0	0	0	0	0	0	0	0	0	0	0	0	0	0	0	0	0	0	0	0	0	0	0
1-01458	3	0	0	0	0	0	0	0	0	0	0	0	0	0	0	0	0	0	0	0	0	0	0	0	0	0	0	0	0	0	0	0	0	0	0	0	0	0	0	0	0	0	0	0	0	0	0	0	0
1-01459	4	0	0	0	0	0	0	0	0	0	0	0	0	0	0	0	0	0	0	0	0	0	0	0	0	0	0	0	0	0	0	0	0	0	0	0	0	0	0	0	0	0	0	0	0	0	0	0	0
1-01462	3	0	0	0	0	0	0	0	0	0	0	0	0	0	0	0	0	0	0	0	0	0	0	0	0	0	0	0	0	0	0	0	0	0	0	0	0	0	0	0	0	0	0	0	0	0	0	0	0
1-01463	1	0	0	0	0	0	0	0	0	0	0	0	0	0	0	0	0	0	0	0	0	0	0	0	0	0	0	0	0	0	0	0	0	0	0	0	0	0	0	0	0	0	0	0	0	0	0	0	0
1-01466	4	0	0	0	0	0	0	0	0	0	0	0	0	0	0	0	0	0	0	0	0	0	0	0	0	0	0	0	0	0	0	0	0	0	0	0	0	0	0	0	0	0	0	0	0	0	0	0	0
1-01467	3	0	0	0	0	0	0	0	0	0	0	0	0	0	0	0	0	0	0	0	0	0	0	0	0	0	0	0	0	0	0	0	0	0	0	0	0	0	0	0	0	0	0	0	0	0	0	0	0
1-01468	0	0	0	0	0	0	0	0	0	0	0	0	0	0	0	0	0	0	0	0	0	0	0	0	0	0	0	0	0	0	0	0	0	0	0	0	0	0	0	0	0	0	0	0	0	0	0	0	0
1-01469	1	0	0	0	0	0	0	0	0	0	0	0	0	0	0	0	0	0	0	0	0	0	0	0	0	0	0	0	0	0	0	0	0	0	0	0	0	0	0	0	0	0	0	0	0	0	0	0	0
1-01470	2	0	0	0	0	0	0	0	0	0	0	0	0	0	0	0	0	0	0	0	0	0	0	0	0	0	0	0	0	0	0	0	0	0	0	0	0	0	0	0	0	0	0	0	0	0	0	0	0
1-01471	4	0	0	0	0	0	0	0	0	0	0	0	0	0	0	0	0	0	0	0	0	0	0	0	0	0	0	0	0	0	0	0	0	0	0	0	0	0	0	0	0	0	0	0	0	0	0	0	0
1-01473	3	0	0	0	0	0	0	0	0	0	0	0	0	0	0	0	0	0	0	0	0	0	0	0	0	0	0	0	0	0	0	0	0	0	0	0	0	0	0	0	0	0	0	0	0	0	0	0	0
1-01474	1	0	0	0	0	0	0	0	0	0	0	0	0	0	0	0	0	0	0	0	0	0	0	0	0	0	0	0	0	0	0	0	0	0	0	0	0	0	0	0	0	0	0	0	0	0	0	0	0
1-01477	4	0	0	0	0	0	0	0	0	0	0	0	0	0	0	0	0	0	0	0	0	0	0	0	0	0	0	0	0	0	0	0	0	0	0	0	0	0	0	0	0	0	0	0	0	0	0	0	0
1-01480	1	0	0	0	0	0	0	0	0	0	0	0	0	0	0	0	0	0	0	0	0	0	0	0	0	0	0	0	0	0	0	0	0	0	0	0	0	0	0	0	0	0	0	0	0	0	0	0	0
1-01485	4	0	0	0	0	0	0	0	0	0	0	0	0	0	0	0	0	0	0	0	0	0	0	0	0	0	0	0	0	0	0	0	0	0	0	0	0	0	0	0	0	0	0	0	0	0	0	0	0
1-01487	1	0	0	0	0	0	0	0	0	0	0	0	0	0	0	0	0	0	0	0	0	0	0	0	0	0	0	0	0	0	0	0	0	0	0	0	0	0	0	0	0	0	0	0	0	0	0	0	0
1-01498	2	0	0	0	0	0	0	0	0	0	0	0	0	1	0	0	0	0	0	0	0	0	0	0	0	0	0	0	0	0	0	0	0	0	0	0	0	0	0	0	0	0	0	0	0	0	0	0	0
1-01500	1	0	0	0	0	0	0	0	0	0	0	0	0	0	0	0	0	0	0	0	0	0	0	0	0	0	0	0	0	0	0	0	0	0	0	0	0	0	0	0	0	0	0	0	0	0	0	0	0
1-01503	3	0	0	0	0	0	0	0	0	0	0	0	0	0	0	0	0	0	0	0	0	0	0	0	0	0	0	0	0	0	0	0	0	0	0	0	0	0	0	0	0	0	0	0	0	0	0	0	0
1-01505	3	0	0	0	0	0	0	0	0	0	0	0	0	0	0	0	0	0	0	0	0	0	0	0	0	0	0	0	0	0	0	0	0	0	0	0	0	0	0	0	0	0	0	0	0	0	0	0	0
1-01508	4	0	0	0	0	0	0	0	0	0	0	0	0	0	0	0	0	0	0	0	0	0	0	0	0	0	0	0	0	0	0	0	0	0	0	0	0	0	0	0	0	0	0	0	0	0	0	0	0
1-01509	1	0	0	0	0	0	0	0	0	0	0	0	0	0	0	0	0	0	0	0	0	0	0	0	0	0	0	0	0	0	0	0	0	0	0	0	0	0	0	0	0	0	0	0	0	0	0	0	0
1-01510	4	0	0	0	0	0	0	0	0	0	0	0	0	0	0	0	0	0	0	0	0	0	0	0	0	0	0	0	0	0	0	0	0	0	0	0	0	0	0	0	0	0	0	0	0	0	0	0	0
1-01513	2	0	0	0	0	0	0	0	0	0	0	0	0	1	0	0	0	0	0	0	0	0	0	0	0	0	0	0	0	0	0	0	0	0	0	0	0	0	0	1	0	0	0	0	0	0	0	0	0
1-01514	4	0	0	0	0	0	0	0	0	0	0	0	0	0	0	0	0	0	0	0	0	0	0	0	0	0	0	0	0	0	0	0	0	0	0	0	0	0	0	0	0	0	0	0	0	0	0	0	0
1-01518	3	0	0	0	0	0	0	0	0	0	0	0	0	0	0	0	0	0	0	0	0	0	0	0	0	0	0	0	0	0	0	0	0	0	0	0	0	0	0	0	0	0	0	0	0	0	0	0	0
1-01520	3	0	0	0	0	0	0	0	0	0	0	0	0	0	0	0	0	0	0	0	0	0	0	0	0	0	0	0	0	0	0	0	0	0	0	0	0	0	0	0	0	0	0	0	0	0	0	0	0
1-01524	2	0	0	0	0	0	0	0	0	0	0	0	0	0	0	0	0	0	0	0	0	0	0	0	0	0	0	0	0	0	0	0	0	0	0	0	0	0	0	0	0	0	0	0	0	0	0	0	0
1-01528	4	0	0	0	0	0	0	0	0	0	0	0	0	0	0	0	0	0	0	0	0	0	0	0	0	0	0	0	0	0	0	0	0	0	0	0	0	0	0	0	0	0	0	0	0	0	0	0	0
1-01529	1	0	0	0	0	0	0	0	0	0	0	0	0	0	0	0	0	0	0	0	0	0	0	0	0	0	0	0	0	0	0	0	0	0	0	0	0	0	0	0	0	0	0	0	0	0	0	0	0
1-01531	4	0	0	0	0	0	0	0	0	0	0	0	0	0	0	0	0	0	0	0	0	0	0	0	0	0	0	0	0	0	0	0	0	0	0	0	0	0	0	0	0	0	0	0	0	0	0	0	0
1-01534	1	0	0	0	0	0	0	0	0	0	0	0	0	0	0	0	0	0	0	0	0	0	0	0	0	0	0	0	0	0	0	0	0	0	0	0	0	0	0	0	0	0	0	0	0	0	0	0	0
1-01536	1	0	0	0	0	0	0	0	0	0	0	0	0	0	0	0	0	0	0	0	0	0	0	0	0	0	0	0	0	0	0	0	0	0	0	0	0	0	0	0	0	0	0	0	0	0	0	0	0
1-01538	2	0	0	1	0	0	0	0	0	0	0	0	0	0	0	0	0	0	0	0	0	0	0	0	0	0	0	0	0	0	0	0	0	0	0	0	0	0	0	0	0	0	0	0	0	0	0	0	0
1-01539	3	0	0	0	0	0	0	0	0	0	0	0	0	0	0	0	0	0	0	0	0	0	0	0	0	0	0	0	0	0	0	0	0	0	0	0	0	0	0	0	0	0	0	0	0	0	0	0	0
1-01541	4	0	0	0	0	0	0	0	0	0	0	0	0	0	0	0	0	0	0	0	0	0	0	0	0	0	0	0	0	0	0	0	0	0	0	0	0	0	0	0	0	0	0	0	0	0	0	0	0
1-01552	1	0	0	0	0	0	0	0	0	0	0	0	0	0	0	0	0	0	0	0	0	0	0	0	0	0	0	0	0	0	0	0	0	0	0	0	0	0	0	0	0	0	0	0	0	0	0	0	0
1-01553	1	0	0	0	0	0	0	0	0	0	0	0	0	0	0	0	0	0	0	0	0	0	0	0	0	0	0	0	0	0	0	0	0	0	0	0	0	0	0	0	0	0	0	0	0	0	0	0	0
1-01556	1	0	0	0	0	0	0	0	0	0	0	0	0	0	0	0	0	0	0	0	0	0	0	0	0	0	0	0	0	0	0	0	0	0	0	0	0	0	0	0	0	0	0	0	0	0	0	0	0
1-01557	1	0	0	0	0	0	0	0	0	0	0	0	0	0	0	0	0	0	0	0	0	0	0	0	0	0	0	0	0	0	0	0	0	0	0	0	0	0	0	0	0	0	0	0	0	0	0	0	0
1-01562	1	0	0	0	0	0	0	0	0	0	0	0	0	0	0	0	0	0	0	0	0	0	0	0	0	0	0	0	0	0	0	0	0	0	0	0	0	0	0	0	0	0	0	0	0	0	0	0	0
1-01564	4	0	0	0	0	0	0	0	0	0	0	0	0	0	0	0	0	0	0	0	0	0	0	0	0	0	0	0	0	0	0	0	0	0	0	0	0	0	0	0	0	0	0	0	0	0	0	0	0
1-01566	4	0	0	0	0	0	0	0	0	0	0	0	0	0	0	0	0	0	0	0	0	0	0	0	0	0	0	0	0	0	0	0	0	0	0	0	0	0	0	0	0	0	0	0	0	0	0	0	0
1-01569	4	0	0	0	0	0	0	0	0	0	0	0	0	0	0	0	0	0	0	0	0	0	0	0	0	0	0	0	0	0	0	0	0	0	0	0	0	0	0	0	0	0	0	0	0	0	0	0	0
1-01577	0	0	0	0	0	0	0	0	0	0	0	0	0	0	0	0	0	0	0	0	0	0	0	0	0	0	0	0	0	0	0	0	0	0	0	0	0	0	0	0	0	0	0	0	0	0	0	0	0
1-01578	1	0	0	0	0	0	0	0	0	0	0	0	0	0	0	0	0	0	0	0	0	0	0	0	0	0	0	0	0	0	0	0	0	0	0	0	0	0	0	0	0	0	0	0	0	0	0	0	0
1-01583	3	0	0	0	0	0	0	0	0	0	0	0	0	0	0	0	0	0	0	0	0	0	0	0	0	0	0	0	0	0	0	0	0	0	0	0	0	0	0	0	0	0	0	0	0	0	0	0	0
1-01584	2	0	0	0	0	0	0	0	0	0	0	0	0	0	0	0	0	0	0	0	0	0	0	0	0	0	0	0	0	0	0	0	0	0	0	0	0	0	0	0	0	0	0	0	0	0	0	0	0
1-01595	3	0	0	0	0	0	0	0	0	0	0	0	0	0	0	0	0	0	0	0	0	0	0	0	0	0	0	0	0	0	0	0	0	0	0	0	0	0	0	0	0	0	0	0	0	0	0	0	0
1-01599	1	0	0	0	0	0	0	0	0	0	0	0	0	0	0	0	0	0	0	0	0	0	0	0	0	0	0	0	0	0	0	0	0	0	0	0	0	0	0	0	0	0	0	0	0	0	0	0	0
1-01603	4	0	0	0	0	0	0	0	0	0	0	0	0	0	0	0	0	0	0	0	0	0	0	0	0	0	0	0	0	0	0	0	0	0	0	0	0	0	0	0	0	0	0	0	0	0	0	0	0
1-01606	2	0	0	0	0	0	0	0	0	0	0	0	0	1	0	0	0	0	0	0	0	0	0	0	0	0	0	0	0	0	0	0	0	0	0	0	0	0	0	0	0	0	0	0	0	0	0	0	0
1-01610	3	0	0	0	0	0	0	0	0	0	0	0	0	0	0	0	0	0	0	0	0	0	0	0	0	0	0	0	0	0	0	0	0	0	0	0	0	0	0	0	0	0	0	0	0	0	0	0	0
1-01617	3	0	0	0	0	0	0	0	0	0	0	0	0	0	0	0	0	0	0	0	0	0	0	0	0	0	0	0	0	0	0	0	0	0	0	0	0	0	0	0	0	0	0	0	0	0	0	0	0
1-01620	1	0	0	0	0	0	0	0	0	0	0	0	0	0	0	0	0	0	0	0	0	0	0	0	0	0	0	0	0	0	0	0	0	0	0	0	0	0	0	0	0	0	0	0	0	0	0	0	0
1-01621	2	0	0	0	0	0	0	0	0	0	0	0	0	1	0	0	0	0	0	0	0	0	0	0	0	0	0	0	0	0	0	0	0	0	0	0	0	0	0	0	0	0	0	0	0	0	0	0	0
1-01622	4	0	0	0	0	0	0	0	0	0	0	0	0	0	0	0	0	0	0	0	0	0	0	0	0	0	0	0	0	0	0	0	0	0	0	0	0	0	0	0	0	0	0	0	0	0	0	0	0
1-01624	1	0	0	0	0	0	0	0	0	0	0	0	0	0	0	0	0	0	0	0	0	0	0	0	0	0	0	0	0	0	0	0	0	0	0	0	0	0	0	0	0	0	0	0	0	0	0	0	0
1-01626	2	0	0	0	0	0	0	0	0	0	0	0	0	0	0	0	0	0	0	0	0	0	0	0	0	0	0	0	0	0	0	0	0	0	0	0	0	0	0	0	0	0	0	0	0	0	0	0	0
1-01627	4	0	0	0	0	0	0	0	0	0	0	0	0	0	0	0	0	0	0	0	0	0	0	0	0	0	0	0	0	0	0	0	0	0	0	0	0	0	0	0	0	0	0	0	0	0	0	0	0
1-01628	3	0	0	0	0	0	0	0	0	0	0	0	0	0	0	0	0	0	0	0	0	0	0	0	0	0	0	0	0	0	0	0	0	0	0	0	0	0	0	0	0	0	0	0	0	0	0	0	0
1-01629	3	0	0	0	0	0	0	0	0	0	0	0	0	0	0	0	0	0	0	0	0	0	0	0	0	0	0	0	0	0	0	0	0	0	0	0	0	0	0	0	0	0	0	0	0	0	0	0	0
1-01632	1	0	0	0	0	0	0	0	0	0	0	0	0	0	0	0	0	0	0	0	0	0	0	0	0	0	0	0	0	0	0	0	0	0	0	0	0	0	0	0	0	0	0	0	0	0	0	0	0
1-01634	1	0	0	0	0	0	0	0	0	0	0	0	0	0	0	0	0	0	0	0	0	0	0	0	0	0	0	0	0	0	0	0	0	0	0	0	0	0	0	0	0	0	0	0	0	0	0	0	0
1-01636	3	0	0	0	0	0	0	0	0	0	0	0	0	0	0	0	0	0	0	0	0	0	0	0	0	0	0	0	0	0	0	0	0	0	0	0	0	0	0	0	0	0	0	0	0	0	0	0	0
1-01637	1	0	0	0	0	0	0	0	0	0	0	0	0	0	0	0	0	0	0	0	0	0	0	0	0	0	0	0	0	0	0	0	0	0	0	0	0	0	0	0	0	0	0	0	0	0	0	0	0
1-01638	1	0	0	0	0	0	0	0	0	0	0	0	0	0	0	0	0	0	0	0	0	0	0	0	0	0	0	0	0	0	0	0	0	0	0	0	0	0	0	0	0	0	0	0	0	0	0	0	0
1-01639	1	0	0	0	0	0	0	0	0	0	0	0	0	0	0	0	0	0	0	0	0	0	0	0	0	0	0	0	0	0	0	0	0	0	0	0	0	0	0	0	0	0	0	0	0	0	0	0	0
1-01640	1	0	0	0	0	0	0	0	0	0	0	0	0	0	0	0	0	0	0	0	0	0	0	0	0	0	0	0	0	0	0	0	0	0	0	0	0	0	0	0	0	0	0	0	0	0	0	0	0
1-01650	2	0	0	0	0	0	0	0	0	0	0	0	0	0	0	0	0	0	0	0	0	0	0	0	0	0	0	0	0	0	0	0	0	0	0	0	0	0	0	1	0	0	0	0	0	0	0	0	0
1-01652	4	0	0	0	0	0	0	0	0	0	0	0	0	0	0	0	0	0	0	0	0	0	0	0	0	0	0	0	0	0	0	0	0	0	0	0	0	0	0	0	0	0	0	0	0	0	0	0	0
1-01653	2	0	0	0	0	0	0	0	0	0	0	0	0	0	0	0	0	0	0	0	0	0	0	0	0	0	0	0	0	0	0	0	0	0	0	0	0	0	0	0	0	0	0	0	0	0	0	0	0
1-01660	1	0	0	0	0	0	0	0	0	0	0	0	0	0	0	0	0	0	0	0	0	0	0	0	0	0	0	0	0	0	0	0	0	0	0	0	0	0	0	0	0	0	0	0	0	0	0	0	0
1-01664	2	0	0	0	0	0	0	0	0	0	0	0	0	0	0	0	0	0	0	0	0	0	0	0	0	0	0	0	0	0	0	0	0	0	0	0	0	0	0	0	0	0	0	0	0	0	0	0	0
1-01666	1	0	0	0	0	0	0	0	0	0	0	0	0	0	0	0	0	0	0	0	0	0	0	0	0	0	0	0	0	0	0	0	0	0	0	0	0	0	0	0	0	0	0	0	0	0	0	0	0
1-01671	3	0	0	0	0	0	0	0	0	0	0	0	0	0	0	0	0	0	0	0	0	0	0	0	0	0	0	0	0	0	0	0	0	0	0	0	0	0	0	0	0	0	0	0	0	0	0	0	0
1-01676	4	0	0	0	0	0	0	0	0	0	0	0	0	0	0	0	0	0	0	0	0	0	0	0	0	0	0	0	0	0	0	0	0	0	0	0	0	0	0	0	0	0	0	0	0	0	0	0	0
1-01677	4	0	0	0	0	0	0	0	0	0	0	0	0	0	0	0	0	0	0	0	0	0	0	0	0	0	0	0	0	0	0	0	0	0	0	0	0	0	0	0	0	0	0	0	0	0	0	0	0
1-01678	4	0	0	0	0	0	0	0	0	0	0	0	0	0	0	0	0	0	0	0	0	0	0	0	0	0	0	0	0	0	0	0	0	0	0	0	0	0	0	0	0	0	0	0	0	0	0	0	0
1-01684	3	0	0	0	0	0	0	0	0	0	0	0	0	0	0	0	0	0	0	0	0	0	0	0	0	0	0	0	0	0	0	0	0	0	0	0	0	0	0	0	0	0	0	0	0	0	0	0	0
1-01687	2	0	0	1	0	0	0	0	0	0	0	0	0	0	0	0	0	0	0	0	0	0	0	0	0	0	0	0	0	0	0	0	0	0	0	0	0	0	0	0	0	0	0	0	0	0	0	0	0
1-01691	4	0	0	0	0	0	0	0	0	0	0	0	0	0	0	0	0	0	0	0	0	0	0	0	0	0	0	0	0	0	0	0	0	0	0	0	0	0	0	0	0	0	0	0	0	0	0	0	0
1-01692	3	0	0	0	0	0	0	0	0	0	0	0	0	0	0	0	0	0	0	0	0	0	0	0	0	0	0	0	0	0	0	0	0	0	0	0	0	0	0	0	0	0	0	0	0	0	0	0	0
1-01696	4	0	0	0	0	0	0	0	0	0	0	0	0	0	0	0	0	0	0	0	0	0	0	0	0	0	0	0	0	0	0	0	0	0	0	0	0	0	0	0	0	0	0	0	0	0	0	0	0
1-01708	4	0	0	0	0	0	0	0	0	0	0	0	0	0	0	0	0	0	0	0	0	0	0	0	0	0	0	0	0	0	0	0	0	0	0	0	0	0	0	0	0	0	0	0	0	0	0	0	0
1-01715	1	0	0	0	0	0	0	0	0	0	0	0	0	0	0	0	0	0	0	0	0	0	0	0	0	0	0	0	0	0	0	0	0	0	0	0	0	0	0	0	0	0	0	0	0	0	0	0	0
1-01733	3	0	0	0	0	0	0	1	0	0	0	0	0	0	0	0	0	0	0	0	0	0	0	0	0	0	0	0	0	0	0	0	0	0	0	0	0	0	0	0	0	0	0	0	0	0	0	0	0
1-01742	1	0	0	0	0	0	0	0	0	0	0	0	0	0	0	0	0	0	0	0	0	0	0	0	0	0	0	0	0	0	0	0	0	0	0	0	0	0	0	0	0	0	0	0	0	0	0	0	0
1-01743	4	0	0	0	0	0	0	0	0	0	0	0	0	0	0	0	0	0	0	0	0	0	0	0	0	0	0	0	0	0	0	0	0	0	0	0	0	0	0	0	0	0	0	0	0	0	0	0	0
1-01747	1	0	0	0	0	0	0	0	0	0	0	0	0	0	0	0	0	0	0	0	0	0	0	0	0	0	0	0	0	0	0	0	0	0	0	0	0	0	0	0	0	0	0	0	0	0	0	0	0
1-01751	4	0	0	0	0	0	0	0	0	0	0	0	0	0	0	0	0	0	0	0	0	0	0	0	0	0	0	0	0	0	0	0	0	0	0	0	0	0	0	0	0	0	0	0	0	0	0	0	0
1-01761	3	0	0	0	0	0	0	0	0	0	0	0	0	0	0	0	0	0	0	0	0	0	0	0	0	0	0	0	0	0	0	0	0	0	0	0	0	0	0	0	0	0	0	0	0	0	0	0	0
1-01763	3	0	0	0	0	0	0	0	0	0	0	0	0	0	0	0	0	0	0	0	0	0	0	0	0	0	0	0	0	0	0	0	0	0	0	0	0	0	0	0	0	0	0	0	0	0	0	0	0
1-01766	1	0	0	0	0	0	0	0	0	0	0	0	0	0	0	0	0	0	0	0	0	0	0	0	0	0	0	0	0	0	0	0	0	0	0	0	0	0	0	0	0	0	0	0	0	0	0	0	0
1-01767	0	0	0	0	0	0	0	0	0	0	0	0	0	0	0	0	0	0	0	0	0	0	0	0	0	0	0	0	0	0	0	0	0	0	0	0	0	0	0	0	0	0	0	0	0	0	0	0	0
1-01779	1	0	0	0	0	0	0	0	0	0	0	0	0	0	0	0	0	0	0	0	0	0	0	0	0	0	0	0	0	0	0	0	0	0	0	0	0	0	0	0	0	0	0	0	0	0	0	0	0
1-01783	3	0	0	0	0	0	0	0	0	0	0	0	0	0	0	0	0	0	0	0	0	0	0	0	0	0	0	0	0	0	0	0	0	0	0	0	0	0	0	0	0	0	0	0	0	0	0	0	0
1-01784	4	0	0	0	0	0	0	0	0	0	0	0	0	0	0	0	0	0	0	0	0	0	0	0	0	0	0	0	0	0	0	0	0	0	0	0	0	0	0	0	0	0	0	0	0	0	0	0	0
1-01787	3	0	0	0	0	0	0	0	0	0	0	0	0	0	0	0	0	0	0	0	0	0	0	0	0	0	0	0	0	0	0	0	0	0	0	0	0	0	0	0	0	0	0	0	0	0	0	0	0
1-01788	3	0	0	0	0	0	0	0	0	0	0	0	0	0	0	0	0	0	0	0	0	0	0	0	0	0	0	0	0	0	0	0	0	0	0	0	0	0	0	0	0	0	0	0	0	0	0	0	0
1-01791	4	0	0	0	0	0	0	0	0	0	0	0	0	0	0	0	0	0	0	0	0	0	0	0	0	0	0	0	0	0	0	0	0	0	0	0	0	0	0	0	0	0	0	0	0	0	0	0	0
1-01795	1	0	0	0	0	0	0	0	0	0	0	0	0	0	0	0	0	0	0	0	0	0	0	0	0	0	0	0	0	0	0	0	0	0	0	0	0	0	0	0	0	0	0	0	0	0	0	0	0
1-01798	1	0	0	0	0	0	0	0	0	0	0	0	0	0	0	0	0	0	0	0	0	0	0	0	0	0	0	0	0	0	0	0	0	0	0	0	0	0	0	0	0	0	0	0	0	0	0	0	0
1-01800	3	0	0	0	0	0	0	0	0	0	0	0	0	0	0	0	0	0	0	0	0	0	0	0	0	0	0	0	0	0	0	0	0	0	0	0	0	0	0	0	0	0	0	0	0	0	0	0	0
1-01804	3	0	0	0	0	0	0	0	0	0	0	0	0	0	0	0	0	0	0	0	0	0	0	0	0	0	0	0	0	0	0	0	0	0	0	0	0	0	0	0	0	0	0	0	0	0	0	0	0
1-01805	1	0	0	0	0	0	0	0	0	0	0	0	0	0	0	0	0	0	0	0	0	0	0	0	0	0	0	0	0	0	0	0	0	0	0	0	0	0	0	0	0	0	0	0	0	0	0	0	0
1-01807	4	0	0	0	0	0	0	0	0	0	0	0	0	0	0	0	0	0	0	0	0	0	0	0	0	0	0	0	0	0	0	0	0	0	0	0	0	0	0	0	0	0	0	0	0	0	0	0	0
1-01810	1	0	0	0	0	0	0	0	0	0	0	0	0	0	0	0	0	0	0	0	0	0	0	0	0	0	0	0	0	0	0	0	0	0	0	0	0	0	0	0	0	0	0	0	0	0	0	0	0
1-01811	1	0	0	0	0	0	0	0	0	0	0	0	0	0	0	0	0	0	0	0	0	0	0	0	0	0	0	0	0	0	0	0	0	0	0	0	0	0	0	0	0	0	0	0	0	0	0	0	0
1-01815	1	0	0	0	0	0	0	0	0	0	0	0	0	0	0	0	0	0	0	0	0	0	0	0	0	0	0	0	0	0	0	0	0	0	0	0	0	0	0	0	0	0	0	0	0	0	0	0	0
1-01816	3	0	0	0	0	0	0	0	0	0	0	0	0	0	0	0	0	0	0	0	0	0	0	0	0	0	0	0	0	0	0	0	0	0	0	0	0	0	0	0	0	0	0	0	0	0	0	0	0
1-01817	1	0	0	0	0	0	0	0	0	0	0	0	0	0	0	0	0	0	0	0	0	0	0	0	0	0	0	0	0	0	0	0	0	0	0	0	0	0	0	0	0	0	0	0	0	0	0	0	0
1-01818	3	0	0	0	0	0	0	0	0	0	0	0	0	0	0	0	0	0	0	0	0	0	0	0	0	0	0	0	0	0	0	0	0	0	0	0	0	0	0	0	0	0	0	0	0	0	0	0	0
1-01828	1	0	0	0	0	0	0	0	0	0	0	0	0	0	0	0	0	0	0	0	0	0	0	0	0	0	0	0	0	0	0	0	0	0	0	0	0	0	0	0	0	0	0	0	0	0	0	0	0
1-01829	1	0	0	0	0	0	0	0	0	0	0	0	0	0	0	0	0	0	0	0	0	0	0	0	0	0	0	0	0	0	0	0	0	0	0	0	0	0	0	0	0	0	0	0	0	0	0	0	0
1-01833	3	0	0	0	0	0	0	0	0	0	0	0	0	0	0	0	0	0	0	0	0	0	0	0	0	0	0	0	0	0	0	0	0	0	0	0	0	0	0	0	0	0	0	0	0	0	0	0	0
1-01834	3	0	0	0	0	0	0	0	0	0	0	0	0	0	0	0	0	0	0	0	0	0	0	0	0	0	0	0	0	0	0	0	0	0	0	0	0	0	0	0	0	0	0	0	0	0	0	0	0
1-01837	1	0	0	0	0	0	0	0	0	0	0	0	0	0	0	0	0	0	0	0	0	0	0	0	0	0	0	0	0	0	0	0	0	0	0	0	0	0	0	0	0	0	0	0	0	0	0	0	0
1-01838	2	0	0	0	0	0	0	0	0	0	0	0	0	1	0	0	0	0	0	0	0	0	0	0	0	0	0	0	0	0	0	0	0	0	0	0	0	0	0	0	0	0	0	0	0	0	0	0	0
1-01841	3	0	0	0	0	0	0	0	0	0	0	0	0	0	0	0	0	0	0	0	0	0	0	0	0	0	0	0	0	0	0	0	0	0	0	0	0	0	0	0	0	0	0	0	0	0	0	0	0
1-01845	1	0	0	0	0	0	0	0	0	0	0	0	0	0	0	0	0	0	0	0	0	0	0	0	0	0	0	0	0	0	0	0	0	0	0	0	0	0	0	0	0	0	0	0	0	0	0	0	0
1-01847	3	0	0	0	0	0	0	0	0	0	0	0	0	0	0	0	0	0	0	0	0	0	0	0	0	0	0	0	0	0	0	0	0	0	0	0	0	0	0	0	0	0	0	0	0	0	0	0	0
1-01848	3	0	0	0	0	0	0	0	0	0	0	0	0	0	0	0	0	0	0	0	0	0	0	0	0	0	0	0	0	0	0	0	0	0	0	0	0	0	0	0	0	0	0	0	0	0	0	0	0
1-01849	4	0	0	0	0	0	0	0	0	0	0	0	0	0	0	0	0	0	0	0	0	0	0	0	0	0	0	0	0	0	0	0	0	0	0	0	0	0	0	0	0	0	0	0	0	0	0	0	0
1-01851	0	0	0	0	0	0	0	0	0	0	0	0	0	0	0	0	0	0	0	0	0	0	0	0	0	0	0	0	0	0	0	0	0	0	0	0	0	0	0	0	0	0	0	0	0	0	0	0	0
1-01854	1	0	0	0	0	0	0	0	0	0	0	0	0	0	0	0	0	0	0	0	0	0	0	0	0	0	0	0	0	0	0	0	0	0	0	0	0	0	0	0	0	0	0	0	0	0	0	0	0
1-01856	3	0	0	0	0	0	0	0	0	0	0	0	0	0	0	0	0	0	0	0	0	0	0	0	0	0	0	0	0	0	0	0	0	0	0	0	0	0	0	0	0	0	0	0	0	0	0	0	0
1-01861	1	0	0	0	0	0	0	0	0	0	0	0	0	0	0	0	0	0	0	0	0	0	0	0	0	0	0	0	0	0	0	0	0	0	0	0	0	0	0	0	0	0	0	0	0	0	0	0	0
1-01866	1	0	0	0	0	0	0	0	0	0	0	0	0	0	0	0	0	0	0	0	0	0	0	0	0	0	0	0	0	0	0	0	0	0	0	0	0	0	0	0	0	0	0	0	0	0	0	0	0
1-01869	4	0	0	0	0	0	0	0	0	0	0	0	0	0	0	0	0	0	0	0	0	0	0	0	0	0	0	0	0	0	0	0	0	0	0	0	0	0	0	0	0	0	0	0	0	0	0	0	0
1-01872	3	0	0	0	0	0	0	0	0	0	0	0	0	0	0	0	0	0	0	0	0	0	0	0	0	0	0	0	0	0	0	0	0	0	0	0	0	0	0	0	0	0	0	0	0	0	0	0	0
1-01873	1	0	0	0	0	0	0	0	0	0	0	0	0	0	0	0	0	0	0	0	0	0	0	0	0	0	0	0	0	0	0	0	0	0	0	0	0	0	0	0	0	0	0	0	0	0	0	0	0
1-01874	1	0	0	0	0	0	0	0	0	0	0	0	0	0	0	0	0	0	0	0	0	0	0	0	0	0	0	0	0	0	0	0	0	0	0	0	0	0	0	0	0	0	0	0	0	0	0	0	0
1-01880	3	0	0	0	0	0	0	0	0	0	0	0	0	0	0	0	0	0	0	0	0	0	0	0	0	0	0	0	0	0	0	0	0	0	0	0	0	0	0	0	0	0	0	0	0	0	0	0	0
1-01881	1	0	0	0	0	0	0	0	0	0	0	0	0	0	0	0	0	0	0	0	0	0	0	0	0	0	0	0	0	0	0	0	0	0	0	0	0	0	0	0	0	0	0	0	0	0	0	0	0
1-01886	1	0	0	0	0	0	0	1	0	0	0	0	0	0	0	0	0	0	0	0	0	0	0	0	0	0	0	0	0	0	0	0	0	0	0	0	0	0	0	0	0	0	0	0	0	0	0	0	0
1-01892	2	0	1	0	0	0	0	0	0	0	0	0	0	0	0	0	0	0	0	0	0	0	0	0	0	0	0	0	0	0	0	0	0	0	0	0	0	0	0	1	0	0	0	0	0	0	0	0	0
1-01893	3	0	0	0	0	0	0	0	0	0	0	0	0	0	0	0	0	0	0	0	0	0	0	0	0	0	0	0	0	0	0	0	0	0	0	0	0	0	0	0	0	0	0	0	0	0	0	0	0
1-01895	4	0	0	0	0	0	0	0	0	0	0	0	0	0	0	0	0	0	0	0	0	0	0	0	0	0	0	0	0	0	0	0	0	0	0	0	0	0	0	0	0	0	0	0	0	0	0	0	0
1-01903	1	0	0	0	0	0	0	0	0	0	0	0	0	0	0	0	0	0	0	0	0	0	0	0	0	0	0	0	0	0	0	0	0	0	0	0	0	0	0	0	0	0	0	0	0	0	0	0	0
1-01904	4	0	0	0	0	0	0	0	0	0	0	0	0	0	0	0	0	0	0	0	0	0	0	0	0	0	0	0	0	0	0	0	0	0	0	0	0	0	0	0	0	0	0	0	0	0	0	0	0
1-01905	4	0	0	0	0	0	0	0	0	0	0	0	0	0	0	0	0	0	0	0	0	0	0	0	0	0	0	0	0	0	0	0	0	0	0	0	0	0	0	0	0	0	0	0	0	0	0	0	0
1-01907	1	0	0	0	0	0	0	0	0	0	0	0	0	0	0	0	0	0	0	0	0	0	0	0	0	0	0	0	0	0	0	0	0	0	0	0	0	0	0	0	0	0	0	0	0	0	0	0	0
1-01911	1	0	0	0	0	0	0	0	0	0	0	0	0	0	0	0	0	0	0	0	0	0	0	0	0	0	0	0	0	0	0	0	0	0	0	0	0	0	0	0	0	0	0	0	0	0	0	0	0
1-01913	4	0	0	0	0	0	0	0	0	0	0	0	0	0	0	0	0	0	0	0	0	0	0	0	0	0	0	0	0	0	0	0	0	0	0	0	0	0	0	0	0	0	0	0	0	0	0	0	0
1-01914	4	0	0	0	0	0	0	0	0	0	0	0	0	0	0	0	0	0	0	0	0	0	0	0	0	0	0	0	0	0	0	0	0	0	0	0	0	0	0	0	0	0	0	0	0	0	0	0	0
1-01915	1	0	0	0	0	0	0	0	0	0	0	0	0	0	0	0	0	0	0	0	0	0	0	0	0	0	0	0	0	0	0	0	0	0	0	0	0	0	0	0	0	0	0	0	0	0	0	0	0
1-01916	2	0	0	0	0	0	0	0	0	0	0	0	0	1	0	0	0	0	0	0	0	0	0	0	0	0	0	0	0	0	0	0	0	0	0	0	0	0	0	0	0	0	0	0	0	0	0	0	0
1-01923	4	0	0	0	0	0	0	0	0	0	0	0	0	0	0	0	0	0	0	0	0	0	0	0	0	0	0	0	0	0	0	0	0	0	0	0	0	0	0	0	0	0	0	0	0	0	0	0	0
1-01925	3	0	0	0	0	0	0	0	0	0	0	0	0	0	0	0	0	0	0	0	0	0	0	0	0	0	0	0	0	0	0	0	0	0	0	0	0	0	0	0	0	0	0	0	0	0	0	0	0
1-01933	3	0	0	0	0	0	0	0	0	0	0	0	0	0	0	0	0	0	0	0	0	0	0	0	0	0	0	0	0	0	0	0	0	0	0	0	0	0	0	0	0	0	0	0	0	0	0	0	0
1-01936	3	0	0	0	0	0	0	0	0	0	0	0	0	0	0	0	0	0	0	0	0	0	0	0	0	0	0	0	0	0	0	0	0	0	0	0	0	0	0	0	0	0	0	0	0	0	0	0	0
1-01941	1	0	0	0	0	0	0	0	0	0	0	0	0	0	0	0	0	0	0	0	0	0	0	0	0	0	0	0	0	0	0	0	0	0	0	0	0	0	0	0	0	0	0	0	0	0	0	0	0
1-01943	1	0	0	0	0	0	0	0	0	0	0	0	0	0	0	0	0	0	0	0	0	0	0	0	0	0	0	0	0	0	0	0	0	0	0	0	0	0	0	0	0	0	0	0	0	0	0	0	0
1-01945	1	0	0	0	0	0	0	0	0	0	0	0	0	0	0	0	0	0	0	0	0	0	0	0	0	0	0	0	0	0	0	0	0	0	0	0	0	0	0	0	0	0	0	0	0	0	0	0	0
1-01946	3	0	0	0	0	0	0	0	0	0	0	0	0	0	0	0	0	0	0	0	0	0	0	0	0	0	0	0	0	0	0	0	0	0	0	0	0	0	0	0	0	0	0	0	0	0	0	0	0
1-01951	1	0	0	0	0	0	0	0	0	0	0	0	0	0	0	0	0	0	0	0	0	0	0	0	0	0	0	0	0	0	0	0	0	0	0	0	0	0	0	0	0	0	0	0	0	0	0	0	0
1-01952	3	0	0	0	0	0	0	0	0	0	0	0	0	0	0	0	0	0	0	0	0	0	0	0	0	0	0	0	0	0	0	0	0	0	0	0	0	0	0	0	0	0	0	0	0	0	0	0	0
1-01955	1	0	0	0	0	0	0	0	0	0	0	0	0	0	0	0	0	0	0	0	0	0	0	0	0	0	0	0	0	0	0	0	0	0	0	0	0	0	0	0	0	0	0	0	0	0	0	0	0
1-01963	0	0	0	0	0	0	0	0	0	0	0	0	0	0	0	0	0	0	0	0	0	0	0	0	0	0	0	0	0	0	0	0	0	0	0	0	0	0	0	0	0	0	0	0	0	0	0	0	0
1-01965	3	0	0	0	0	0	0	0	0	0	0	0	0	0	0	0	0	0	0	0	0	0	0	0	0	0	0	0	0	0	0	0	0	0	0	0	0	0	0	0	0	0	0	0	0	0	0	0	0
1-01966	1	0	0	0	0	0	0	0	0	0	0	0	0	0	0	0	0	0	0	0	0	0	0	0	0	0	0	0	0	0	0	0	0	0	0	0	0	0	0	0	0	0	0	0	0	0	0	0	0
1-01968	3	0	0	0	0	0	0	0	0	0	0	0	0	0	0	0	0	0	0	0	0	0	0	0	0	0	0	0	0	0	0	0	0	0	0	0	0	0	0	0	0	0	0	0	0	0	0	0	0
1-01969	3	0	0	0	0	0	0	0	0	0	0	0	0	0	0	0	0	0	0	0	0	0	0	0	0	0	0	0	0	0	0	0	0	0	0	0	0	0	0	0	0	0	0	0	0	0	0	0	0
1-01970	1	0	0	0	0	0	0	0	0	0	0	0	0	0	0	0	0	0	0	0	0	0	0	0	0	0	0	0	0	0	0	0	0	0	0	0	0	0	0	0	0	0	0	0	0	0	0	0	0
1-01972	4	0	0	0	0	0	0	0	0	0	0	0	0	0	0	0	0	0	0	0	0	0	0	0	0	0	0	0	0	0	0	0	0	0	0	0	0	0	0	0	0	0	0	0	0	0	0	0	0
1-01980	2	0	0	0	0	0	0	0	0	0	0	0	0	0	0	0	0	0	0	0	0	0	0	0	0	0	0	0	0	0	0	0	0	0	0	0	0	0	0	0	0	0	0	0	0	0	0	0	0
1-01982	1	0	0	0	0	0	0	0	0	0	0	0	0	0	0	0	0	0	0	0	0	0	0	0	0	0	0	0	0	0	0	0	0	0	0	0	0	0	0	0	0	0	0	0	0	0	0	0	0
1-01984	3	0	0	0	0	0	0	0	0	0	0	0	0	0	0	0	0	0	0	0	0	0	0	0	0	0	0	0	0	0	0	0	0	0	0	0	0	0	0	0	0	0	0	0	0	0	0	0	0
1-01986	2	0	0	0	0	0	0	0	0	0	0	0	0	0	0	0	0	0	0	0	0	0	0	0	0	0	0	0	0	0	0	0	0	0	0	0	0	0	0	0	0	0	0	0	0	0	0	0	0
1-01987	3	0	0	0	0	0	0	0	0	0	0	0	0	0	0	0	0	0	0	0	0	0	0	0	0	0	0	0	0	0	0	0	0	0	0	0	0	0	0	0	0	0	0	0	0	0	0	0	0
1-01989	1	0	0	0	0	0	0	0	0	0	0	0	0	0	0	0	0	0	0	0	0	0	0	0	0	0	0	0	0	0	0	0	0	0	0	0	0	0	0	0	0	0	0	0	0	0	0	0	0
1-01990	3	0	0	0	0	0	0	0	0	0	0	0	0	0	0	0	0	0	0	0	0	0	0	0	0	0	0	0	0	0	0	0	0	0	0	0	0	0	0	0	0	0	0	0	0	0	0	0	0
1-01991	3	0	0	0	0	0	0	0	0	0	0	0	0	0	0	0	0	0	0	0	0	0	0	0	0	0	0	0	0	0	0	0	0	0	0	0	0	0	0	0	0	0	0	0	0	0	0	0	0
1-01994	3	0	0	0	0	0	0	0	0	0	0	0	0	0	0	0	0	0	0	0	0	0	0	0	0	0	0	0	0	0	0	0	0	0	0	0	0	0	0	0	0	0	0	0	0	0	0	0	0
1-01995	1	0	0	0	0	0	0	0	0	0	0	0	0	0	0	0	0	0	0	0	0	0	0	0	0	0	0	0	0	0	0	0	0	0	0	0	0	0	0	0	0	0	0	0	0	0	0	0	0
1-01996	4	0	0	0	0	0	0	0	0	0	0	0	0	0	0	0	0	0	0	0	0	0	0	0	0	0	0	0	0	0	0	0	0	0	0	0	0	0	0	0	0	0	0	0	0	0	0	0	0
1-01997	1	0	0	0	0	0	0	0	0	0	0	0	0	0	0	0	0	0	0	0	0	0	0	0	0	0	0	0	0	0	0	0	0	0	0	0	0	0	0	0	0	0	0	0	0	0	0	0	0
1-01999	1	0	0	0	0	0	0	0	0	0	0	0	0	0	0	0	0	0	0	0	0	0	0	0	0	0	0	0	0	0	0	0	0	0	0	0	0	0	0	0	0	0	0	0	0	0	0	0	0
1-02004	2	0	0	0	0	0	0	0	0	0	0	0	0	1	0	0	0	0	0	0	0	0	0	0	0	0	0	0	0	0	0	0	0	0	0	0	0	0	0	0	0	0	0	0	0	0	0	0	0
1-02010	3	0	0	0	0	0	0	0	0	0	0	0	0	0	0	0	0	0	0	0	0	0	0	0	0	0	0	0	0	0	0	0	0	0	0	0	0	0	0	0	0	0	0	0	0	0	0	0	0
1-02011	1	0	0	0	0	0	0	0	0	0	0	0	0	0	0	0	0	0	0	0	0	0	0	0	0	0	0	0	0	0	0	0	0	0	0	0	0	0	0	0	0	0	0	0	0	0	0	0	0
1-02013	3	0	0	0	0	0	0	0	0	0	0	0	0	0	0	0	0	0	0	0	0	0	0	0	0	0	0	0	0	0	0	0	0	0	0	0	0	0	0	0	0	0	0	0	0	0	0	0	0
1-02016	3	0	0	0	0	0	0	0	0	0	0	0	0	0	0	0	0	0	0	0	0	0	0	0	0	0	0	0	0	0	0	0	0	0	0	0	0	0	0	0	0	0	0	0	0	0	0	0	0
1-02020	2	0	0	0	0	0	0	0	0	0	0	0	0	0	0	0	0	0	0	0	0	0	0	0	0	0	0	0	0	0	0	0	0	0	0	0	0	0	0	0	0	0	0	0	0	0	0	0	0
1-02023	3	0	0	0	0	0	0	0	0	0	0	0	0	0	0	0	0	0	0	0	0	0	0	0	0	0	0	0	0	0	0	0	0	0	0	0	0	0	0	0	0	0	0	0	0	0	0	0	0
1-02024	1	0	0	0	0	0	0	0	0	0	0	0	0	0	0	0	0	0	0	0	0	0	0	0	0	0	0	0	0	0	0	0	0	0	0	0	0	0	0	0	0	0	0	0	0	0	0	0	0
1-02025	1	0	0	0	0	0	0	0	0	0	0	0	0	0	0	0	0	0	0	0	0	0	0	0	0	0	0	0	0	0	0	0	0	0	0	0	0	0	0	0	0	0	0	0	0	0	0	0	0
1-02028	2	0	0	0	0	0	0	0	0	0	0	0	0	0	0	0	0	0	0	0	0	0	0	0	0	0	0	0	0	0	0	0	0	0	0	0	0	0	0	0	0	0	0	0	0	0	0	0	0
1-02030	1	0	0	0	0	0	0	0	0	0	0	0	0	0	0	0	0	0	0	0	0	0	0	0	0	0	0	0	0	0	0	0	0	0	0	0	0	0	0	0	0	0	0	0	0	0	0	0	0
1-02031	1	0	0	0	0	0	0	0	0	0	0	0	0	0	0	0	0	0	0	0	0	0	0	0	0	0	0	0	0	0	0	0	0	0	0	0	0	0	0	0	0	0	0	0	0	0	0	0	0
1-02032	1	0	0	0	0	0	0	0	0	0	0	0	0	0	0	0	0	0	0	0	0	0	0	0	0	0	0	0	0	0	0	0	0	0	0	0	0	0	0	0	0	0	0	0	0	0	0	0	0
[truncated: 2,249 more rows]
[truncated: 650 more columns]

## Sheet: SD9. Confusion matrix
Supplementary Data 9. Confusion matrix for training samples.
[truncated: 12 more rows]

## Sheet: SD10. Model prediction stats
Supplementary Data 10. Multiclass confusion matrix summary statistics for training samples.
[truncated: 16 more rows]

[truncated: 3 more sheets: SD11. Classification all PCGC, SD12. Variable frequencies, SD13. Network variables]
